# Supplementary material for: Intestinal Parasite Community Dynamics in the Critically Endangered Chinese Alligator (Alligator sinensis): Multifactorial Insights From 18S rRNA Amplicon Sequencing
Source: Ecol Evol. 2026 May 21;16(5):e73706. doi: 10.1002/ece3.73706 (PMC13240499; doi:10.1002/ece3.73706)
Supplement: Supplementary file 2 — Table S1: Grouping information of samples in this study. [file ECE3-16-e73706-s004.xls]

## Sheet: sample information
Table S1. Grouping information of samples in this study.
Sample	Region	Feed	Age	Month
XCF.7.1	Xuancheng	FR	AA	JUL
XCF.7.2	Xuancheng	FR	AA	JUL
XCF.7.3	Xuancheng	FR	AA	JUL
XCF.7.4	Xuancheng	FR	AA	JUL
XCF.7.5	Xuancheng	FR	AA	JUL
XCF.7.6	Xuancheng	FR	AA	JUL
XCF.7.7	Xuancheng	FR	AA	JUL
XCF.7.8	Xuancheng	FR	AA	JUL
XCF.7.9	Xuancheng	FR	AA	JUL
XCF.7.10	Xuancheng	FR	AA	JUL
XCF.8.1	Xuancheng	FR	AA	AUG
XCF.8.2	Xuancheng	FR	AA	AUG
XCF.8.3	Xuancheng	FR	AA	AUG
XCF.8.4	Xuancheng	FR	AA	AUG
XCF.8.5	Xuancheng	FR	AA	AUG
XCF.8.6	Xuancheng	FR	AA	AUG
XCF.8.7	Xuancheng	FR	AA	AUG
XCF.8.8	Xuancheng	FR	AA	AUG
XCF.9.1	Xuancheng	FR	AA	SEP
XCF.9.2	Xuancheng	FR	AA	SEP
XCF.9.3	Xuancheng	FR	AA	SEP
XCF.9.4	Xuancheng	FR	AA	SEP
XCF.9.5	Xuancheng	FR	AA	SEP
XCF.9.6	Xuancheng	FR	AA	SEP
XCF.9.7	Xuancheng	FR	AA	SEP
XCF.9.8	Xuancheng	FR	AA	SEP
XCF.9.9	Xuancheng	FR	AA	SEP
XCF.9.10	Xuancheng	FR	AA	SEP
XCJ.7.1	Xuancheng	IR	JA	JUL
XCJ.7.2	Xuancheng	IR	JA	JUL
XCJ.7.3	Xuancheng	IR	JA	JUL
XCJ.7.4	Xuancheng	IR	JA	JUL
XCJ.7.5	Xuancheng	IR	JA	JUL
XCJ.7.6	Xuancheng	IR	JA	JUL
XCJ.7.7	Xuancheng	IR	JA	JUL
XCJ.7.8	Xuancheng	IR	JA	JUL
XCJ.7.9	Xuancheng	IR	JA	JUL
XCJ.7.10	Xuancheng	IR	JA	JUL
XCJ.8.1	Xuancheng	IR	SA	AUG
XCJ.8.2	Xuancheng	IR	SA	AUG
XCJ.8.3	Xuancheng	IR	SA	AUG
XCJ.8.4	Xuancheng	IR	SA	AUG
XCJ.8.5	Xuancheng	IR	SA	AUG
XCJ.8.6	Xuancheng	IR	SA	AUG
XCJ.8.7	Xuancheng	IR	SA	AUG
XCJ.8.8	Xuancheng	IR	SA	AUG
XCJ.8.9	Xuancheng	IR	SA	AUG
XCJ.9.1	Xuancheng	IR	JA	SEP
XCJ.9.2	Xuancheng	IR	JA	SEP
XCJ.9.3	Xuancheng	IR	JA	SEP
XCJ.9.4	Xuancheng	IR	SA	SEP
XCJ.9.5	Xuancheng	IR	JA	SEP
XCJ.9.6	Xuancheng	IR	SA	SEP
XCJ.9.7	Xuancheng	IR	SA	SEP
XCJ.9.8	Xuancheng	IR	SA	SEP
XCJ.9.9	Xuancheng	IR	JA	SEP
XCJ.9.10	Xuancheng	IR	JA	SEP
XCS.7.1	Xuancheng	CR	AA	JUL
XCS.7.2	Xuancheng	CR	AA	JUL
XCS.7.3	Xuancheng	CR	AA	JUL
XCS.7.4	Xuancheng	CR	AA	JUL
XCS.7.5	Xuancheng	CR	AA	JUL
XCS.7.6	Xuancheng	CR	AA	JUL
XCS.7.7	Xuancheng	CR	AA	JUL
XCS.7.8	Xuancheng	CR	AA	SEP
XCS.7.9	Xuancheng	CR	AA	SEP
XCS.7.10	Xuancheng	CR	AA	SEP
XCS.8.1	Xuancheng	CR	AA	AUG
XCS.8.2	Xuancheng	CR	AA	AUG
XCS.8.3	Xuancheng	CR	AA	AUG
XCS.8.4	Xuancheng	CR	AA	AUG
XCS.8.5	Xuancheng	CR	AA	AUG
XCS.8.6	Xuancheng	CR	AA	AUG
XCS.8.7	Xuancheng	CR	AA	AUG
XCS.8.8	Xuancheng	CR	AA	SEP
XCS.8.9	Xuancheng	CR	AA	SEP
XCS.8.10	Xuancheng	CR	AA	SEP
WH7.1.1	Wuhu	WR	AA	JUL
WH7.1.2	Wuhu	WR	AA	JUL
WH7.1.3	Wuhu	WR	AA	JUL
WH7.2.1	Wuhu	WR	AA	JUL
WH7.2.2	Wuhu	WR	AA	JUL
WH7.2.3	Wuhu	WR	AA	JUL
WH7.3.1	Wuhu	WR	AA	JUL
WH7.3.2	Wuhu	WR	AA	JUL
WH7.3.3	Wuhu	WR	AA	JUL
WH7.4.1	Wuhu	WR	AA	JUL
WH7.4.2	Wuhu	WR	AA	JUL
WH7.4.3	Wuhu	WR	AA	JUL
WH7.5.1	Wuhu	WR	AA	JUL
WH7.5.2	Wuhu	WR	AA	JUL
WH7.5.3	Wuhu	WR	AA	JUL
WH7.6.1	Wuhu	WR	AA	JUL
WH7.6.2	Wuhu	WR	AA	JUL
WH7.6.3	Wuhu	WR	AA	JUL
WH7.7.1	Wuhu	WR	AA	JUL
WH7.7.2	Wuhu	WR	AA	JUL
WH7.7.3	Wuhu	WR	AA	JUL
WH7.8.1	Wuhu	WR	AA	JUL
WH7.8.2	Wuhu	WR	AA	JUL
WH7.8.3	Wuhu	WR	AA	JUL
WH8.1.1	Wuhu	WR	AA	AUG
WH8.1.2	Wuhu	WR	AA	AUG
WH8.1.3	Wuhu	WR	AA	AUG
WH8.2.1	Wuhu	WR	AA	AUG
WH8.2.2	Wuhu	WR	AA	AUG
WH8.2.3	Wuhu	WR	AA	AUG
WH8.3.1	Wuhu	WR	AA	AUG
WH8.3.2	Wuhu	WR	AA	AUG
WH8.4.1	Wuhu	WR	AA	AUG
WH8.4.2	Wuhu	WR	AA	AUG
WH8.4.3	Wuhu	WR	AA	AUG
WH8.5.1	Wuhu	WR	AA	AUG
WH8.5.2	Wuhu	WR	AA	AUG
WH8.5.3	Wuhu	WR	AA	AUG
WH8.6.1	Wuhu	WR	AA	AUG
WH8.6.2	Wuhu	WR	AA	AUG
WH8.6.3	Wuhu	WR	AA	AUG
WH8.7.1	Wuhu	WR	AA	AUG
WH8.7.2	Wuhu	WR	AA	AUG
WH8.7.3	Wuhu	WR	AA	AUG
WH8.8.1	Wuhu	WR	AA	AUG
WH8.8.2	Wuhu	WR	AA	AUG
WH8.8.3	Wuhu	WR	AA	AUG
WH9.1.1	Wuhu	WR	AA	SEP
WH9.1.2	Wuhu	WR	AA	SEP
WH9.1.3	Wuhu	WR	AA	SEP
WH9.2.1	Wuhu	WR	AA	SEP
WH9.2.2	Wuhu	WR	AA	SEP
WH9.2.3	Wuhu	WR	AA	SEP
WH9.3.1	Wuhu	WR	AA	SEP
WH9.3.2	Wuhu	WR	AA	SEP
WH9.3.3	Wuhu	WR	AA	SEP
WH9.3.4	Wuhu	WR	AA	SEP
WH9.4.1	Wuhu	WR	AA	SEP
WH9.4.2	Wuhu	WR	AA	SEP
WH9.4.3	Wuhu	WR	AA	SEP
WH9.5.1	Wuhu	WR	AA	SEP
WH9.5.2	Wuhu	WR	AA	SEP
WH9.5.3	Wuhu	WR	AA	SEP
WH9.6.1	Wuhu	WR	AA	SEP
WH9.6.2	Wuhu	WR	AA	SEP
WH9.6.3	Wuhu	WR	AA	SEP
WH9.7.1	Wuhu	WR	AA	SEP
WH9.7.2	Wuhu	WR	AA	SEP
WH9.7.3	Wuhu	WR	AA	SEP
WH9.8.1	Wuhu	WR	AA	SEP
WH9.8.2	Wuhu	WR	AA	SEP
WH9.8.3	Wuhu	WR	AA	SEP
