# Supplementary material for: Intestinal Parasite Community Dynamics in the Critically Endangered Chinese Alligator (Alligator sinensis): Multifactorial Insights From 18S rRNA Amplicon Sequencing
Source: Ecol Evol. 2026 May 21;16(5):e73706. doi: 10.1002/ece3.73706 (PMC13240499; doi:10.1002/ece3.73706)
Supplement: Supplementary file 3 — Table S2: Sequencing quality metrics for the two primer pairs. [file ECE3-16-e73706-s002.xls]

## Sheet: EUK
Table S2. Sequencing quality metrics for the EUK primers.
Sequencing	SampleID	Raw_total_reads	Clean_total_reads	Clean_total_tags	Q20(%)	Q30(%)	GC(%)
paired-end	XCF.7.1	91223	90745	80646	99.5	97.5	48.1
paired-end	XCF.7.2	85377	84911	74812	99.4	97.3	44.5
paired-end	XCF.7.3	88520	87851	76431	99.4	97.3	45.7
paired-end	XCF.7.4	92345	91693	80401	99.4	97.2	42.8
paired-end	XCF.7.5	90055	89726	82572	99.4	97.2	51.8
paired-end	XCF.7.6	87988	87618	80349	99.3	97.1	50.3
paired-end	XCF.7.7	87664	87044	76137	99.4	97.4	47
paired-end	XCF.7.8	88213	87769	78358	99.4	97.1	45.6
paired-end	XCF.7.9	52248	51895	45489	99.5	97.5	46.9
paired-end	XCF.7.10	84125	83508	74184	99.3	96.9	47.4
paired-end	XCF.8.1	90893	90524	82260	99.3	97.1	51.4
paired-end	XCF.8.2	87836	87541	80457	99.4	97.2	49.6
paired-end	XCF.8.3	85672	85058	75570	99.4	97.3	49
paired-end	XCF.8.4	88604	88183	80473	99.4	97.2	53
paired-end	XCF.8.5	85122	84840	78631	99.3	97	48.3
paired-end	XCF.8.6	89842	89716	87073	99.5	97.8	50.3
paired-end	XCF.8.7	87564	87202	80205	99.4	97.3	52.6
paired-end	XCF.8.8	84198	83876	77927	99.3	97.1	48
paired-end	XCF.9.1	86504	85885	76846	99.3	97.2	50.5
paired-end	XCF.9.2	90717	90327	81968	99.4	97.4	51.5
paired-end	XCF.9.3	86452	85908	77069	99.4	97.3	52.1
paired-end	XCF.9.4	84581	84449	81174	99.4	97.5	47.9
paired-end	XCF.9.5	90166	89685	80902	99.3	97.2	50.3
paired-end	XCF.9.6	84831	84539	77313	99.3	96.9	48.2
paired-end	XCF.9.7	90973	90276	79541	99.4	97.4	49.3
paired-end	XCF.9.8	89125	88784	81950	99.4	97.3	49.6
paired-end	XCF.9.9	77201	76808	69915	99.4	97.3	50.3
paired-end	XCF.9.10	75611	75209	69089	99.3	97.2	49.8
paired-end	XCJ.7.1	91209	90622	79820	99.4	97.2	46.7
paired-end	XCJ.7.2	90577	90022	80100	99.4	97.3	50.7
paired-end	XCJ.7.3	85817	85320	75121	99.5	97.5	45.5
paired-end	XCJ.7.4	84139	83587	73842	99.4	97.3	52.8
paired-end	XCJ.7.5	90871	90304	80438	99.4	97.4	57.4
paired-end	XCJ.7.6	91465	90891	81213	99.4	97.3	49.9
paired-end	XCJ.7.7	90735	90071	77395	99.5	97.6	46.8
paired-end	XCJ.7.8	84800	84354	76520	99.2	96.9	56.6
paired-end	XCJ.7.9	77226	76739	67501	99.5	97.5	45.3
paired-end	XCJ.7.10	87514	87048	77462	99.4	97.4	55.5
paired-end	XCJ.8.1	89347	89081	81504	99.4	97.3	53.8
paired-end	XCJ.8.2	87980	87483	78646	99.3	97.1	54.3
paired-end	XCJ.8.3	90373	89986	82284	99.4	97.2	52
paired-end	XCJ.8.4	66685	66321	60506	99.3	97	51.5
paired-end	XCJ.8.5	70296	69938	63650	99.3	97.1	50.5
paired-end	XCJ.8.6	87554	87048	78397	99.3	97	50.5
paired-end	XCJ.8.7	85004	84469	75707	99.3	97.1	51.7
paired-end	XCJ.8.8	65335	65014	59024	99.3	97.2	52
paired-end	XCJ.8.9	79476	79106	71629	99.3	97.2	51.7
paired-end	XCJ.9.1	51256	51040	46579	99.3	97.2	52.3
paired-end	XCJ.9.2	90338	89965	82152	99.4	97.2	53
paired-end	XCJ.9.3	89913	89451	81573	99.4	97.2	52.5
paired-end	XCJ.9.4	86022	85910	83413	99.5	97.9	53.1
paired-end	XCJ.9.5	86810	86351	78561	99.3	97.2	52.7
paired-end	XCJ.9.6	85444	85105	78171	99.2	96.9	56.2
paired-end	XCJ.9.7	85936	85417	74165	99.5	97.5	46.4
paired-end	XCJ.9.8	86391	85976	76121	99.5	97.5	46.3
paired-end	XCJ.9.9	91783	91055	79266	99.3	97.1	47.8
paired-end	XCJ.9.10	90402	89688	77113	99.5	97.5	46.7
paired-end	XCS.7.1	84368	84115	77802	99.4	97.3	52.2
paired-end	XCS.7.2	91980	91491	82223	99.3	97.2	53.9
paired-end	XCS.7.3	78450	78053	71573	99.3	97.2	51.3
paired-end	XCS.7.4	87116	86672	78945	99.3	97.2	51.7
paired-end	XCS.7.5	89340	89051	83248	99.4	97.6	52.4
paired-end	XCS.7.6	84311	84052	78056	99.4	97.4	53
paired-end	XCS.7.7	86168	85571	76496	99.4	97.3	52.7
paired-end	XCS.7.8	84516	83916	75271	99.4	97.3	52.7
paired-end	XCS.7.9	71534	71186	65295	99.4	97.3	50
paired-end	XCS.7.10	84884	84461	76405	99.4	97.3	53
paired-end	XCS.8.1	85049	84705	78172	99.3	97.2	51.1
paired-end	XCS.8.2	89638	89372	82911	99.3	97.2	51.6
paired-end	XCS.8.3	84664	84173	75810	99.4	97.3	52.7
paired-end	XCS.8.4	85556	85113	77841	99.3	97.2	52.5
paired-end	XCS.8.5	91932	91374	82027	99.4	97.2	48
paired-end	XCS.8.6	90358	89694	80325	99.3	97.1	49.5
paired-end	XCS.8.7	89701	89211	81295	99.4	97.3	52.2
paired-end	XCS.8.8	85600	85013	76033	99.3	97.2	52.5
paired-end	XCS.8.9	89184	88654	79915	99.4	97.3	51.5
paired-end	XCS.8.10	86220	85935	79789	99.2	96.8	57
paired-end	WH7.1.1	90842	90554	81105	99.5	97.5	46.7
paired-end	WH7.1.2	85391	85103	78578	99	96.1	44.3
paired-end	WH7.1.3	91531	90791	80130	98.6	94.8	37.9
paired-end	WH7.2.1	86489	86225	79519	99.4	97.5	48.6
paired-end	WH7.2.2	89199	88589	76815	99.5	97.5	46
paired-end	WH7.2.3	90971	90682	83012	99.4	97.4	46.2
paired-end	WH7.3.1	86778	86270	76925	99.4	97.3	46
paired-end	WH7.3.2	65360	65111	59597	99.4	97.4	48.3
paired-end	WH7.3.3	84440	84076	76881	99.4	97.4	49.1
paired-end	WH7.4.1	92099	91806	83935	99.4	97.2	44.8
paired-end	WH7.4.2	88068	87466	78102	99.4	97.4	49.1
paired-end	WH7.4.3	88063	87742	80411	99.4	97.3	46
paired-end	WH7.5.1	75709	75323	68077	99.4	97.3	45.4
paired-end	WH7.5.2	72269	71910	65624	98.9	95.6	41.5
paired-end	WH7.5.3	85769	85486	78740	99.4	97.4	52.3
paired-end	WH7.6.1	86833	86522	79761	98.8	95.4	39
paired-end	WH7.6.2	89753	89301	80709	99.4	97.2	45.7
paired-end	WH7.6.3	84333	83943	74717	99.5	97.6	46.2
paired-end	WH7.7.1	67667	67349	59950	99.5	97.6	46.6
paired-end	WH7.7.2	91569	91275	81450	99.5	97.5	46.8
paired-end	WH7.7.3	88127	87723	76114	99.5	97.6	47.4
paired-end	WH7.8.1	88554	88247	80438	99.4	97.4	48.6
paired-end	WH7.8.2	84750	84462	74909	99.5	97.6	46.4
paired-end	WH7.8.3	92123	91842	83222	99.4	97.4	46.6
paired-end	WH8.1.1	87546	87363	79897	99.5	97.7	46.4
paired-end	WH8.1.2	92177	91875	85120	99.4	97.3	50.3
paired-end	WH8.1.3	86406	86201	79951	99.4	97.5	50.2
paired-end	WH8.2.1	87956	87623	78970	99.5	97.6	47
paired-end	WH8.2.2	85383	85197	79396	99.4	97.3	49.4
paired-end	WH8.2.3	89398	89078	81270	99.4	97.3	51
paired-end	WH8.3.1	91983	91607	79875	99.5	97.5	46.9
paired-end	WH8.3.2	86204	85921	76734	99.5	97.7	46.5
paired-end	WH8.4.1	90557	90263	82886	99.4	97.3	52.2
paired-end	WH8.4.2	85083	84752	76169	99.5	97.6	46.1
paired-end	WH8.4.3	84131	83974	78160	99.3	97	52.9
paired-end	WH8.5.1	85616	85331	78023	99.3	97.2	52.2
paired-end	WH8.5.2	92167	91889	84745	99.4	97.4	52.1
paired-end	WH8.5.3	87669	87393	79990	99.3	97.1	55
paired-end	WH8.6.1	70120	69903	64514	99.3	97.2	53.2
paired-end	WH8.6.2	84540	84187	75653	99.3	96.9	49.7
paired-end	WH8.6.3	90017	89677	79089	99.4	97.4	46.7
paired-end	WH8.7.1	88704	88518	83528	99.2	96.9	57.7
paired-end	WH8.7.2	91342	91039	83817	99.3	97.2	52.7
paired-end	WH8.7.3	84969	84746	77710	99.4	97.4	49.5
paired-end	WH8.8.1	90848	90545	83042	98.7	95.1	38.1
paired-end	WH8.8.2	92070	91867	85312	99.4	97.3	51
paired-end	WH8.8.3	84494	84127	75786	99.3	97.1	48.3
paired-end	WH9.1.1	90257	89816	77821	99.3	97.1	46.3
paired-end	WH9.1.2	89172	88932	81298	99.4	97.5	47.3
paired-end	WH9.1.3	87973	87414	77576	99.4	97.3	47.1
paired-end	WH9.2.1	87011	86669	78127	99.4	97.4	46.9
paired-end	WH9.2.2	85955	85491	76854	99.4	97.5	47.5
paired-end	WH9.2.3	84873	84562	77179	99.4	97.4	46.2
paired-end	WH9.3.1	87800	87469	79989	99.5	97.5	47.5
paired-end	WH9.3.2	89751	89261	80502	99.4	97.4	50
paired-end	WH9.3.3	87926	87605	80661	99.4	97.4	46.6
paired-end	WH9.3.4	92068	91536	82061	99.4	97.5	46.3
paired-end	WH9.4.1	89412	88798	78685	99.4	97.3	43.5
paired-end	WH9.4.2	91833	91494	83037	99.4	97.3	44.2
paired-end	WH9.4.3	86956	86621	77277	99.5	97.6	45.8
paired-end	WH9.5.1	87144	86546	75154	99.4	97.4	46.3
paired-end	WH9.5.2	85493	85119	77385	99.5	97.6	47.5
paired-end	WH9.5.3	85777	85283	75804	99.4	97.3	46.5
paired-end	WH9.6.1	91206	90678	80148	99.5	97.5	45.1
paired-end	WH9.6.2	84359	84048	75642	99.4	97.4	45
paired-end	WH9.6.3	90834	90511	81830	99.5	97.6	46.8
paired-end	WH9.7.1	84253	83737	73597	99.5	97.5	46
paired-end	WH9.7.2	86348	86028	77486	99.5	97.5	45.6
paired-end	WH9.7.3	85862	85438	77155	99.4	97.3	43.5
paired-end	WH9.8.1	90444	90149	83187	99.4	97.2	47.4
paired-end	WH9.8.2	86066	85693	78534	99.4	97.3	46.6
paired-end	WH9.8.3	84412	84060	76696	99.4	97.4	47.4

## Sheet: NEM
Table S2. Sequencing quality metrics for the NEM primers.
Sequencing	SampleID	Raw_total_reads	Clean_total_reads	Clean_total_tags	Q20(%)	Q30(%)	GC(%)
paired-end	XCF.7.1	125054	124310	117035	97.9	93	50.3
paired-end	XCF.7.2	122687	122092	115240	97.6	92.2	48.7
paired-end	XCF.7.3	122799	120886	110382	97.7	92.4	46.3
paired-end	XCF.7.4	120333	118994	111209	97.9	92.8	38.9
paired-end	XCF.7.5	129346	128914	122841	98.2	93.7	53.3
paired-end	XCF.7.6	125436	124769	118358	98.1	93.3	50.3
paired-end	XCF.7.7	88488	87490	80754	97.8	92.7	49
paired-end	XCF.7.8	124028	122996	114042	97.6	91.7	43.5
paired-end	XCF.7.9	54200	53463	48861	97.6	92.2	49.1
paired-end	XCF.7.10	86092	85300	79751	98	93.1	51.8
paired-end	XCF.8.1	123909	122777	114715	98.1	93.6	53.2
paired-end	XCF.8.2	128706	126360	116937	98.1	93.5	49.9
paired-end	XCF.8.3	84327	83436	77717	98	93.4	52.4
paired-end	XCF.8.4	128467	127235	117895	98.1	93.4	54.7
paired-end	XCF.8.5	124655	123193	114953	98.2	93.7	50.8
paired-end	XCF.8.6	122131	121053	112694	98.1	93.5	52.3
paired-end	XCF.8.7	125711	124742	117147	98.2	93.8	54.1
paired-end	XCF.8.8	129191	127148	116819	98	93.4	50.1
paired-end	XCF.9.1	128327	126832	117411	98	93.4	52.8
paired-end	XCF.9.2	128543	127234	118046	98	93.3	53.3
paired-end	XCF.9.3	83759	82987	76938	98.1	93.5	53.9
paired-end	XCF.9.4	95241	93999	86483	97.9	93.3	51
paired-end	XCF.9.5	113906	112478	103629	98.1	93.5	51.4
paired-end	XCF.9.6	131623	130893	123773	98.1	93.7	50.9
paired-end	XCF.9.7	120600	118731	108133	97.7	92.5	50.7
paired-end	XCF.9.8	120363	119096	110795	97.9	93.4	51.1
paired-end	XCF.9.9	54170	53498	49378	98	93.3	52.5
paired-end	XCF.9.10	60997	60191	55755	98.1	93.5	51.6
paired-end	XCJ.7.1	130539	129001	118689	97.7	92.8	47.7
paired-end	XCJ.7.2	121632	120710	113582	98.1	93.5	52.2
paired-end	XCJ.7.3	110643	109185	100263	97.7	92.6	48.7
paired-end	XCJ.7.4	130702	129589	121522	98.1	93.5	53.9
paired-end	XCJ.7.5	125748	124799	117963	98.2	93.9	59
paired-end	XCJ.7.6	123760	122660	113947	97.8	93	51.4
paired-end	XCJ.7.7	123244	122478	114718	97.7	92.4	49.5
paired-end	XCJ.7.8	120113	118980	110890	98	93.2	58.5
paired-end	XCJ.7.9	126174	124614	114950	97.7	92.6	48.5
paired-end	XCJ.7.10	126563	125387	113419	97.5	92.6	53.8
paired-end	XCJ.8.1	128206	127747	121990	98.3	93.7	54.2
paired-end	XCJ.8.2	121850	120836	112976	98.1	93.4	54.9
paired-end	XCJ.8.3	127153	125991	117006	98	93.3	54
paired-end	XCJ.8.4	68902	68161	63312	98.1	93.4	51.7
paired-end	XCJ.8.5	67385	66640	62057	98	93.3	52.9
paired-end	XCJ.8.6	125701	124607	117608	98.1	93.5	51.9
paired-end	XCJ.8.7	127356	126219	117709	98.1	93.4	54.1
paired-end	XCJ.8.8	51841	51478	48074	97.7	92.3	52.2
paired-end	XCJ.8.9	95055	94685	88925	97.5	91.8	53.7
paired-end	XCJ.9.1	59272	58800	55071	98.1	93.5	54.2
paired-end	XCJ.9.2	128583	127699	120070	98.1	93.5	54.6
paired-end	XCJ.9.3	123388	122582	115809	98.2	93.7	54.2
paired-end	XCJ.9.4	121334	120452	112722	97.8	92.6	49
paired-end	XCJ.9.5	72050	71461	66942	98.1	93.5	54.2
paired-end	XCJ.9.6	124203	123049	114423	98	93.2	58.7
paired-end	XCJ.9.7	130148	129412	121550	97.8	92.7	48.6
paired-end	XCJ.9.8	122813	122105	114538	97.7	92.5	48.4
paired-end	XCJ.9.9	127104	125587	116077	97.9	93.2	50.8
paired-end	XCJ.9.10	122777	121363	111819	97.7	92.4	49.4
paired-end	XCS.7.1	123287	122774	116904	98.3	93.8	53.2
paired-end	XCS.7.2	120611	119561	109838	97.9	93.3	55.1
paired-end	XCS.7.3	80414	79789	74563	97.8	92.6	52.4
paired-end	XCS.7.4	126043	125516	117926	97.6	92	53.2
paired-end	XCS.7.5	117201	116833	109926	97.6	92	54.1
paired-end	XCS.7.6	127696	126683	118028	98	93.4	54.7
paired-end	XCS.7.7	125056	124001	115811	98.1	93.7	54
paired-end	XCS.7.8	130458	129125	119677	98.1	93.4	53.8
paired-end	XCS.7.9	61936	61645	58167	97.7	92.3	51.3
paired-end	XCS.7.10	123755	122553	112974	98.1	93.5	54.5
paired-end	XCS.8.1	131449	130431	122869	98.3	94.1	52.6
paired-end	XCS.8.2	128254	127783	121480	98.3	94	53.5
paired-end	XCS.8.3	95997	95150	87980	98.1	93.5	54.5
paired-end	XCS.8.4	88948	88110	81784	98.1	93.6	54.3
paired-end	XCS.8.5	125962	124212	115414	98.1	93.6	49.9
paired-end	XCS.8.6	128301	127003	118695	98	93.3	52
paired-end	XCS.8.7	118220	116943	108722	98.1	93.4	52.1
paired-end	XCS.8.8	127140	125848	116271	98.1	93.4	54.4
paired-end	XCS.8.9	127518	126239	117704	98.1	93.6	52.4
paired-end	XCS.8.10	127856	126774	118890	98.1	93.6	58.9
paired-end	WH7.1.1	79074	77859	70942	97.8	92.8	48.3
paired-end	WH7.1.2	128686	127408	117689	97.8	92.2	46.2
paired-end	WH7.1.3	125434	124784	118436	97.9	92.8	49.8
paired-end	WH7.2.1	121585	120004	111088	98.1	93.5	51.9
paired-end	WH7.2.2	125500	124637	116447	97.8	92.7	48.9
paired-end	WH7.2.3	127918	127087	120420	98.4	94.3	52.4
paired-end	WH7.3.1	123810	122138	112471	98	93.2	49.1
paired-end	WH7.3.2	56432	55775	51839	98	93.4	47.6
paired-end	WH7.3.3	126027	124434	115443	98	93.4	44.9
paired-end	WH7.4.1	124830	123963	117333	98.3	93.8	49.1
paired-end	WH7.4.2	120795	119348	109812	97.9	93.2	50.9
paired-end	WH7.4.3	122806	121342	111849	97.8	93	49.8
paired-end	WH7.5.1	90914	89642	82667	97.9	93.1	48.4
paired-end	WH7.5.2	123580	121092	109764	97.6	92.2	43.5
paired-end	WH7.5.3	127811	127273	118868	97.5	91.7	53.9
paired-end	WH7.6.1	114795	112880	103616	97.7	92.3	41.3
paired-end	WH7.6.2	123214	121887	113937	98.2	93.6	47
paired-end	WH7.6.3	131360	129435	118635	97.9	93.2	49.8
paired-end	WH7.7.1	131047	130192	121674	97.9	92.9	49.3
paired-end	WH7.7.2	82901	81643	74329	97.6	92.2	49.3
paired-end	WH7.7.3	79078	78008	71385	97.8	92.8	49.7
paired-end	WH7.8.1	125800	125079	117897	98.1	93.3	49.7
paired-end	WH7.8.2	122330	120653	110304	97.6	92.2	49.3
paired-end	WH7.8.3	65875	64867	58944	97.6	92.2	49.1
paired-end	WH8.1.1	129310	127196	115266	97.6	92.5	49.6
paired-end	WH8.1.2	70652	70271	66084	97.6	92.1	50.4
paired-end	WH8.1.3	129011	127253	117277	98	93.4	53.7
paired-end	WH8.2.1	121884	120316	111273	97.8	92.8	49.1
paired-end	WH8.2.2	65940	65146	60422	98	93.2	49.8
paired-end	WH8.3.1	131243	130316	121276	97.8	92.6	49.5
paired-end	WH8.3.2	124974	123979	115151	97.6	92.2	49.3
paired-end	WH8.4.1	124653	124120	117284	98.1	93.5	54.4
paired-end	WH8.4.2	76811	75547	69136	97.8	92.8	47.9
paired-end	WH8.4.3	130922	130443	124040	98.2	93.8	53.3
paired-end	WH8.5.1	123520	122457	114445	98.1	93.5	54
paired-end	WH8.5.2	129819	129272	123719	98.4	94.1	52.4
paired-end	WH8.6.2	129001	128275	120939	98.1	93.4	51.1
paired-end	WH8.6.3	121220	120389	113237	98.1	93.5	44.8
paired-end	WH8.7.1	114935	113864	106337	98	93.4	60.4
paired-end	WH8.7.2	121882	120831	112646	97.8	92.5	51.8
paired-end	WH8.7.3	53589	52871	49327	98.3	93.9	52.4
paired-end	WH8.8.1	121319	118403	105382	97.3	91.1	40
paired-end	WH8.8.2	123249	122660	116474	98.3	93.9	53.3
paired-end	WH8.8.3	129787	127282	114949	96.8	90.4	44.6
paired-end	WH9.1.1	127087	124851	110999	96.2	89.3	48.2
paired-end	WH9.1.2	128718	126906	116632	97.9	93.2	49.2
paired-end	WH9.1.3	125898	124202	114470	98	93.4	49.9
paired-end	WH9.2.1	129966	127696	115155	96.7	90.1	48.8
paired-end	WH9.2.2	129856	127790	116277	96.8	90.4	48.4
paired-end	WH9.2.3	127079	124810	112969	96.8	90.6	50.5
paired-end	WH9.3.1	126914	125264	114492	97	91	51.1
paired-end	WH9.3.2	104354	104048	101886	98.8	95.3	53
paired-end	WH9.3.3	121415	119424	106986	96.5	89.9	50.1
paired-end	WH9.3.4	121679	119592	107715	96.4	89.7	48.5
paired-end	WH9.4.1	128691	125728	111505	96.5	89.7	46.1
paired-end	WH9.4.2	129925	127828	115468	96.6	90	46.4
paired-end	WH9.4.3	102684	100628	89163	96	88.8	48.9
paired-end	WH9.5.1	100790	98886	88356	96.2	89.3	48.8
paired-end	WH9.5.2	124293	121838	107809	95.9	88.7	50.2
paired-end	WH9.5.3	129426	126729	112891	96.3	89.4	49.2
paired-end	WH9.6.1	105701	103658	92422	96.2	89.1	48.3
paired-end	WH9.6.2	123542	121299	108730	96.5	89.8	46.6
paired-end	WH9.6.3	91058	89450	79717	96.1	89	49.8
paired-end	WH9.7.1	127020	125285	114288	96.4	89.9	49
paired-end	WH9.7.2	127099	124489	109621	95.9	88.7	49.2
paired-end	WH9.7.3	120129	118144	106773	96.4	89.3	41.4
paired-end	WH9.8.1	131772	130120	120880	97.3	91.3	45
paired-end	WH9.8.2	108216	107776	104614	98.3	93.9	48.8
paired-end	WH9.8.3	125585	124530	118961	97.8	92.7	48.1
