# Supplementary material for: Intestinal Parasite Community Dynamics in the Critically Endangered Chinese Alligator (Alligator sinensis): Multifactorial Insights From 18S rRNA Amplicon Sequencing
Source: Ecol Evol. 2026 May 21;16(5):e73706. doi: 10.1002/ece3.73706 (PMC13240499; doi:10.1002/ece3.73706)
Supplement: Supplementary file 4 — Table S3: Filtered OTU table used for downstream analyses in this study. [file ECE3-16-e73706-s003.xls]

## Sheet: EUK
	Kingdom	Phylum	Class	Order	Family	Genus	Species	XCF.7.1	XCF.7.2	XCF.7.3	XCF.7.4	XCF.7.5	XCF.7.6	XCF.7.7	XCF.7.8	XCF.7.9	XCF.7.10	XCF.8.1	XCF.8.2	XCF.8.3	XCF.8.4	XCF.8.5	XCF.8.6	XCF.8.7	XCF.8.8	XCF.9.1	XCF.9.2	XCF.9.3	XCF.9.4	XCF.9.5	XCF.9.6	XCF.9.7	XCF.9.8	XCF.9.9	XCF.9.10	XCJ.7.1	XCJ.7.2	XCJ.7.3	XCJ.7.4	XCJ.7.5	XCJ.7.6	XCJ.7.7	XCJ.7.8	XCJ.7.9	XCJ.7.10	XCJ.8.1	XCJ.8.2	XCJ.8.3	XCJ.8.4
OTU_100	Eukaryota	Cercozoa						0	18	12	33	0	1	1	0	0	0	3	0	0	0	0	0	1	4	0	0	0	0	0	3	0	1	1	0	16	0	0	2	0	0	0	0	90	0	0	0	0	0
OTU_1001	Eukaryota	Cercozoa	Thecofilosea					0	0	0	0	0	0	0	0	0	0	0	0	0	0	0	0	0	0	0	0	0	0	0	0	0	0	0	0	0	0	0	0	0	0	0	0	0	0	0	0	0	0
OTU_1004	Eukaryota	Cercozoa	Thecofilosea	Cryomonadida				0	0	0	0	2	0	0	0	0	0	18	0	0	0	0	0	0	5	0	0	0	0	0	6	0	0	9	0	1	0	0	0	0	0	0	0	5	0	0	0	0	0
OTU_1007	Metazoa	Nematoda	Chromadorea	Rhabditida				0	0	0	0	0	0	0	0	0	0	0	0	0	0	0	0	0	0	0	0	0	0	0	132	0	0	0	0	0	0	0	0	0	0	0	0	0	0	0	0	0	0
OTU_1008	Eukaryota	Cercozoa	Thecofilosea					0	0	0	0	0	0	0	0	0	0	3	0	0	0	1	0	0	0	0	0	0	0	0	0	0	0	0	0	0	0	0	0	0	0	0	0	0	0	0	0	0	0
OTU_1009	Eukaryota	Cercozoa						0	0	0	0	0	0	0	0	0	0	0	0	0	0	0	0	0	0	0	0	0	0	0	0	0	0	0	0	2	0	0	1	0	0	0	0	0	0	12	0	0	0
OTU_1021	Eukaryota	Cercozoa						0	0	0	1	0	0	0	0	0	0	0	0	0	0	0	0	0	13	0	0	0	0	0	0	0	0	0	8	0	0	0	0	0	0	0	0	0	0	0	0	0	0
OTU_1029	Eukaryota	Ciliophora	Litostomatea	Haptorida				0	0	0	0	0	0	0	0	0	0	0	0	0	0	0	0	0	0	0	0	0	0	0	0	0	0	0	0	0	0	0	0	0	0	0	0	0	0	0	0	0	0
OTU_1030	Eukaryota	Cercozoa	Thecofilosea					0	0	0	0	0	0	0	0	0	0	0	0	0	0	0	0	0	0	0	0	0	0	0	0	0	0	0	0	0	0	0	0	0	0	0	0	0	0	0	0	0	0
OTU_1031	Eukaryota	Cercozoa	Thecofilosea	Cryomonadida				0	0	0	0	0	0	0	0	0	0	0	0	0	0	3	211	0	1	0	0	0	1	0	2	0	0	1	4	12	0	0	0	0	0	0	0	0	0	0	0	0	1
OTU_1032	Eukaryota	Cercozoa	Thecofilosea					0	0	0	0	0	7	0	0	0	0	0	0	0	0	0	44	0	12	0	0	0	0	0	1	0	0	0	0	0	0	0	0	0	0	0	0	0	0	0	0	0	0
OTU_1035	Eukaryota	Cercozoa						0	0	1	0	0	4	0	0	0	0	0	0	0	0	0	1	1	1	1	0	0	0	0	0	0	0	0	0	0	0	0	0	0	0	0	0	0	0	0	0	0	0
OTU_1038	Eukaryota	Cercozoa	Thecofilosea					0	0	0	0	0	0	0	0	0	0	0	0	0	0	0	0	0	0	0	0	0	0	0	0	0	0	0	0	0	0	0	0	0	0	0	0	0	0	0	0	0	0
OTU_1040	Eukaryota	Apicomplexa	Conoidasida	Eucoccidiorida	Sarcocystidae			0	153	0	0	0	0	0	0	0	0	0	0	0	0	0	0	0	0	0	0	0	0	0	0	0	0	0	0	0	0	0	0	0	0	0	0	2	0	0	0	0	0
OTU_104	Eukaryota	Cercozoa						0	3897	1656	22	2	2	12	1	0	2	3	1	0	0	0	0	0	26	0	0	0	0	0	0	0	0	0	0	46	0	0	2	0	1	1	0	8	0	0	0	1	0
OTU_1041	Eukaryota	Ciliophora	Litostomatea					0	0	0	0	0	0	0	0	0	0	0	0	0	0	0	0	0	0	0	0	0	0	0	0	0	0	0	0	0	0	0	0	0	0	0	0	0	0	0	0	0	0
OTU_105	Eukaryota	Cercozoa	Thecofilosea					0	11	8	32	0	0	0	0	0	1	0	0	0	0	0	0	0	0	0	0	0	0	0	2	0	0	0	0	38	4	0	0	0	0	0	0	9	0	2	0	0	0
OTU_1056	Eukaryota	Cercozoa						0	0	0	0	0	0	0	0	0	0	0	0	0	0	0	0	0	0	0	0	0	0	0	0	0	0	0	0	0	0	0	0	0	0	0	0	0	0	0	0	0	0
OTU_1059	Eukaryota	Cercozoa	Thecofilosea					0	0	0	0	0	0	0	0	0	0	0	0	0	0	0	0	0	0	0	0	2	0	0	0	0	0	0	0	3	0	0	0	0	0	0	0	1	0	0	0	8	0
OTU_1062	Eukaryota	Cercozoa	Thecofilosea					0	0	0	0	8	0	0	0	0	0	22	0	0	0	0	0	1	0	0	0	0	0	0	0	0	0	0	0	0	0	0	0	0	0	0	0	0	0	0	0	0	2
OTU_1069	Eukaryota	Cercozoa	Thecofilosea					0	0	0	0	0	0	0	0	0	0	0	8	0	0	0	0	0	0	0	0	9	0	0	2	0	0	0	0	0	0	0	0	0	0	0	0	0	0	0	0	0	0
OTU_1076	Eukaryota	Cercozoa	Thecofilosea					0	0	0	0	0	0	0	0	0	0	0	0	0	0	0	0	3	0	0	0	0	3	0	0	0	0	0	17	0	0	0	0	0	0	0	0	0	0	0	0	0	0
OTU_108	Eukaryota	Cercozoa						0	133	105	36	0	5	1	0	0	2	4	3	17	0	0	0	0	13	0	0	0	0	0	0	0	0	0	0	3703	6	3	13	2	35	0	0	214	0	0	1	2	1
OTU_1081	Metazoa	Arthropoda	Insecta	Hemiptera	Cicadidae	Karenia		0	0	0	0	0	0	0	0	1	75	9	28	0	0	23	18	17	67	2	2	0	0	0	0	0	1	0	1	0	0	0	0	0	0	0	0	0	0	0	0	0	0
OTU_1090	Eukaryota	Ciliophora	Litostomatea	Pleurostomatida	Litonotidae	Loxophyllum		0	0	0	0	0	0	0	0	0	0	0	0	0	0	0	0	0	0	0	0	0	0	0	0	0	0	0	0	0	0	0	0	0	0	0	0	0	0	0	0	0	0
OTU_1099	Eukaryota	Heterolobosea						0	0	0	0	0	0	0	0	0	0	5	87	0	1	0	0	0	0	0	0	0	27	0	0	0	0	0	0	0	0	0	0	0	0	0	0	0	0	0	0	0	0
OTU_1101	Eukaryota	Heterolobosea						0	0	0	0	1	0	0	0	0	0	34	0	0	0	0	0	0	0	0	0	0	0	0	0	0	0	0	0	0	0	0	0	0	0	0	0	0	0	0	0	0	0
OTU_1103	Eukaryota	Cercozoa						0	0	0	0	0	0	0	0	0	0	0	0	0	0	0	0	0	0	0	0	0	0	0	0	0	0	0	0	0	0	0	0	0	0	0	0	0	0	0	0	0	0
OTU_1107	Eukaryota	Cercozoa	Thecofilosea					0	0	0	0	0	0	0	0	0	0	0	0	0	0	0	0	0	0	0	0	0	0	0	0	0	0	0	0	0	0	0	0	0	0	0	0	0	0	0	0	0	0
OTU_1108	Metazoa	Arthropoda	Insecta	Hemiptera	Cicadidae	Karenia		0	0	0	0	0	0	0	0	0	0	10	0	0	0	0	0	0	0	0	0	0	0	0	0	0	0	0	0	0	0	0	0	0	0	0	0	0	0	0	0	0	0
OTU_1113	Metazoa	Arthropoda	Insecta	Diptera	Calliphoridae			0	0	0	0	0	0	0	0	0	0	0	0	0	0	0	0	0	0	0	0	0	0	0	0	0	0	0	0	0	0	0	0	0	0	0	0	0	0	0	0	0	0
OTU_1114	Eukaryota	Apicomplexa	Conoidasida	Eucoccidiorida				0	0	0	0	0	0	0	0	0	32	0	0	0	2	0	19	0	0	0	0	0	0	0	0	0	0	0	0	0	0	0	0	0	0	0	0	0	0	0	0	0	0
OTU_1116	Eukaryota	Ciliophora	Litostomatea					0	16	0	20	0	0	0	20	0	0	0	0	0	0	0	0	0	6	0	0	0	0	0	1	0	0	0	0	6	0	0	0	0	0	0	0	0	0	6	0	0	0
OTU_1117	Eukaryota	Cercozoa						0	0	0	10	0	0	0	0	0	0	0	0	0	0	0	0	0	0	0	0	0	0	0	0	0	0	0	0	3	0	0	0	0	0	0	0	0	0	0	0	0	0
OTU_1119	Eukaryota	Cercozoa						0	0	0	0	0	0	0	0	0	0	0	0	0	0	0	0	0	0	0	0	0	0	0	0	0	0	0	0	1	0	0	0	0	0	0	0	0	0	0	0	0	0
OTU_1120	Eukaryota	Cercozoa	Thecofilosea					0	0	0	0	0	0	0	0	0	0	0	0	0	0	1	0	12	0	0	1	0	0	0	0	0	0	0	0	0	0	0	0	0	0	0	0	0	0	0	0	0	0
OTU_1123	Eukaryota	Cercozoa						0	0	0	0	8	1	12	0	0	0	0	0	0	0	0	0	0	0	0	0	0	0	0	1	0	0	0	0	0	0	0	0	0	0	0	0	0	0	0	0	0	0
OTU_1128	Eukaryota	Cercozoa	Thecofilosea					0	0	0	0	0	0	0	0	0	0	0	0	0	0	0	0	0	0	0	0	0	0	0	0	0	0	0	0	0	0	0	0	0	0	0	0	0	0	0	0	0	0
OTU_1129	Eukaryota	Cercozoa						0	0	0	0	0	0	0	0	0	22	0	0	0	0	0	0	0	0	0	0	0	0	0	0	0	0	0	0	0	0	0	0	0	0	0	0	0	0	0	0	0	0
OTU_1131	Eukaryota	Cercozoa						0	0	0	0	0	0	0	0	0	0	0	0	0	0	0	0	0	0	0	0	0	0	0	0	0	0	0	0	0	0	0	0	0	0	0	0	0	0	0	0	0	0
OTU_1139	Metazoa	Arthropoda	Arachnida	Sarcoptiformes				0	0	0	0	0	0	0	0	0	0	0	0	0	0	0	0	0	0	0	0	0	0	0	0	0	0	0	0	0	0	0	0	0	0	0	0	0	0	0	0	0	0
OTU_1141	Eukaryota	Ciliophora	Colpodea	Colpodida				0	0	1	1	0	0	0	0	0	0	0	0	0	0	0	0	0	0	0	0	0	0	0	0	0	0	0	0	0	0	7	0	0	0	0	0	0	0	0	0	0	0
OTU_1142	Eukaryota	Tubulinea						0	0	0	0	0	3	0	0	0	0	0	0	0	0	1	6	0	3	0	0	0	0	0	1	0	0	0	0	0	1	0	0	0	0	0	0	0	0	0	0	0	0
OTU_1143	Metazoa	Arthropoda	Insecta	Coleoptera	Scarabaeidae	Onthophagus		0	0	0	0	1	0	0	0	0	0	0	0	0	0	0	0	0	0	0	0	0	1	0	0	0	0	0	0	0	0	0	0	0	0	0	0	0	0	0	0	0	0
OTU_1144	Eukaryota	Cercozoa	Thecofilosea					0	0	0	0	0	0	0	0	0	0	0	0	0	0	0	0	0	0	0	0	0	0	0	0	0	0	0	0	24	0	0	0	0	0	0	0	3	0	0	0	0	0
OTU_1149	Metazoa	Arthropoda	Malacostraca	Decapoda	Atyidae	Caridina	Caridina_formosae	0	0	0	0	0	0	0	0	0	0	5	5	0	0	0	0	0	0	0	0	0	0	0	0	0	0	0	0	0	0	0	0	0	0	0	0	0	0	0	0	0	0
OTU_11	Metazoa	Arthropoda	Insecta	Coleoptera	Staphylinidae	Oxytelus		5	0	0	0	2	0	0	0	0	18	0	0	0	1	1	38	4	0	1	4	0	47655	17	23922	0	2	0	2	0	0	0	0	0	0	0	0	0	0	0	0	0	0
OTU_1152	Eukaryota	Apicomplexa	Conoidasida	Eugregarinorida				0	0	0	0	0	0	0	0	0	0	15	73	0	0	0	0	0	0	0	0	0	0	0	0	0	0	0	0	0	0	0	0	0	0	0	0	0	0	0	0	0	0
OTU_1153	Eukaryota	Cercozoa						0	0	0	0	0	0	8	0	0	0	0	0	0	0	0	0	0	0	0	0	0	0	0	0	0	0	0	0	1	0	0	0	0	0	0	0	0	0	0	0	0	0
OTU_1154	Eukaryota	Apicomplexa	Conoidasida	Eugregarinorida	Monocystidae	Monocystis		0	0	0	0	0	0	0	0	0	0	0	0	0	0	0	0	0	0	0	0	0	0	0	0	0	0	0	0	0	0	0	0	0	0	0	0	0	0	0	0	0	0
OTU_1155	Eukaryota	Tubulinea						0	0	0	0	0	0	0	0	0	0	0	0	0	0	0	0	0	1	0	0	0	0	0	0	0	0	0	0	0	0	0	0	0	0	0	0	0	0	0	0	0	0
OTU_1159	Eukaryota	Apicomplexa	Conoidasida	Eugregarinorida	Monocystidae	Monocystis		0	0	0	0	0	0	0	0	0	0	0	0	0	0	0	0	0	0	0	0	0	6	0	0	0	0	0	0	0	0	0	0	0	0	0	0	0	0	0	0	0	0
OTU_1162	Eukaryota	Cercozoa						0	0	0	0	0	0	0	0	0	0	0	0	0	0	0	0	0	0	0	0	0	0	0	0	0	0	0	0	0	0	0	0	0	0	0	0	0	0	0	0	0	0
OTU_1167	Eukaryota	Cercozoa						0	0	0	0	0	0	0	0	0	0	0	0	0	0	0	0	1	0	1	0	0	0	0	3	0	0	0	0	0	0	0	0	0	0	0	0	0	0	0	0	0	0
OTU_1169	Eukaryota	Cercozoa	Thecofilosea	Cryomonadida				0	0	0	0	0	0	0	0	0	0	0	0	0	0	0	0	0	0	0	0	0	0	0	0	0	0	0	0	0	0	0	0	0	0	0	0	0	0	0	0	0	0
OTU_1170	Metazoa	Arthropoda	Insecta	Hemiptera	Pseudococcidae	Heterococcus		0	0	0	0	0	0	0	0	0	0	0	0	0	0	0	0	0	0	0	0	0	0	0	0	0	0	0	0	0	0	0	0	0	0	0	0	0	0	0	0	0	0
OTU_1172	Eukaryota	Ciliophora	Colpodea	Cyrtolophosidida				0	0	3	2	0	0	0	0	0	0	0	0	0	0	0	0	0	0	0	0	0	0	0	0	0	0	0	0	0	0	0	0	0	0	0	0	0	0	0	0	0	0
OTU_1175	Eukaryota	Cercozoa	Thecofilosea					0	0	4	1	0	0	0	0	0	0	0	0	0	0	0	0	1	10	0	0	0	0	0	1	0	0	10	0	8	0	0	0	1	0	0	0	2	0	0	0	0	0
OTU_1183	Eukaryota	Cercozoa						0	0	0	0	0	0	0	0	0	0	0	0	0	0	0	0	0	0	0	0	0	0	0	0	0	0	0	0	0	0	0	0	0	0	0	0	0	0	0	0	0	0
OTU_1187	Eukaryota	Cercozoa	Thecofilosea					0	0	0	0	0	0	5	0	0	0	0	0	0	0	23	0	0	65	0	0	0	0	0	0	0	0	0	0	0	0	0	0	0	0	0	0	0	0	0	0	0	0
OTU_1188	Eukaryota	Cercozoa						0	0	0	0	0	0	0	0	0	0	0	0	0	0	1	0	0	0	0	0	0	0	0	0	0	0	0	0	0	2	0	0	0	0	0	0	0	0	0	0	0	0
OTU_1196	Eukaryota	Cercozoa						0	0	0	20	0	2	0	0	0	0	0	0	0	0	0	0	0	0	0	0	0	0	0	0	0	0	0	0	15	1	0	0	0	3	0	0	37	0	0	0	0	0
OTU_1197	Eukaryota	Cercozoa						0	0	0	0	0	0	0	0	0	0	0	0	0	0	0	0	0	0	0	0	0	0	0	0	0	0	0	0	0	0	0	0	0	0	0	0	0	0	0	0	0	0
OTU_1202	Eukaryota	Cercozoa						0	0	0	0	0	0	0	0	0	0	0	0	0	0	0	0	0	20	0	0	0	0	0	0	0	0	1	0	0	0	0	0	0	0	0	0	0	0	0	0	0	0
OTU_12	Eukaryota	Cercozoa	Thecofilosea	Cryomonadida				0	27	39	951	1	31	31	2	4	112	16	8	166	0	2	0	185	15	1	18	4	0	1	129	0	65	238	0	6105	60	94	335	0	1945	13	12	14997	639	6	3	8	3
OTU_1204	Eukaryota	Heterolobosea						0	0	0	0	0	0	0	0	0	0	0	0	0	0	0	0	0	0	0	0	0	0	0	0	0	0	0	0	0	0	0	0	0	0	0	0	0	0	0	0	0	0
OTU_1206	Eukaryota	Cercozoa						0	0	0	0	0	0	0	0	0	0	0	0	0	0	0	0	0	0	0	0	0	0	0	0	0	0	0	0	0	0	0	0	0	0	0	0	0	0	0	0	0	0
OTU_1210	Eukaryota	Ciliophora						0	0	0	0	0	0	0	0	0	0	0	0	0	0	0	109	0	0	0	0	0	0	0	0	0	0	0	0	0	0	0	0	0	0	0	0	0	0	0	0	0	0
OTU_1214	Eukaryota	Cercozoa	Thecofilosea					0	0	0	0	0	0	0	0	0	0	0	0	0	0	0	0	0	0	0	0	0	0	0	0	0	0	0	0	0	0	0	0	0	0	0	0	0	0	0	0	0	0
OTU_1220	Metazoa	Nematoda	Chromadorea	Rhabditida	Neodiplogasteridae	Pristionchus		0	0	0	0	0	0	0	0	0	0	0	0	0	0	0	0	0	0	0	0	0	0	0	0	0	0	0	0	0	0	0	0	0	0	0	0	0	0	0	0	0	0
OTU_1229	Eukaryota	Cercozoa	Thecofilosea					0	0	0	0	0	0	0	0	0	0	0	0	0	0	0	0	0	0	0	0	0	0	0	0	0	0	0	0	0	0	0	0	0	0	0	0	0	0	0	0	0	0
OTU_1233	Metazoa	Arthropoda	Insecta	Lepidoptera				0	0	0	0	0	0	0	0	0	0	0	0	0	0	0	0	0	0	0	0	0	0	0	0	1	0	0	0	0	0	0	0	0	0	0	0	0	0	0	0	0	0
OTU_1234	Eukaryota	Ciliophora	Colpodea	Cyrtolophosidida				0	0	0	0	0	0	0	0	0	0	0	0	0	0	0	0	0	0	0	0	0	0	0	0	0	0	0	0	0	0	0	0	0	0	0	0	0	0	0	0	0	0
OTU_1239	Eukaryota	Tubulinea						0	0	0	0	0	0	0	0	0	0	0	0	0	0	0	0	0	0	0	0	0	0	0	0	0	0	0	0	0	0	0	0	0	0	0	0	0	0	0	0	0	0
OTU_1242	Metazoa	Arthropoda	Arachnida	Sarcoptiformes				0	0	0	0	0	0	3	78	0	1	0	0	1	0	0	0	0	0	0	0	0	0	0	0	0	0	0	0	2	0	0	0	0	0	0	1	0	0	0	0	0	0
OTU_1245	Eukaryota	Cercozoa						0	0	0	0	0	0	0	0	0	0	0	0	0	0	0	0	0	0	0	0	0	0	0	0	0	0	0	0	0	0	0	0	0	0	0	0	0	0	0	0	0	0
OTU_1247	Eukaryota	Cercozoa	Thecofilosea					0	0	0	0	0	0	0	0	0	0	0	0	0	0	0	0	0	0	0	0	0	0	0	0	0	0	0	0	0	0	0	0	6	0	0	0	0	0	0	0	0	0
OTU_1250	Eukaryota	Cercozoa						0	0	0	0	0	0	0	0	0	0	0	0	0	0	0	0	0	0	0	0	0	0	0	0	0	0	0	0	0	0	0	0	0	0	0	0	0	0	0	0	0	0
OTU_1254	Eukaryota	Cercozoa	Thecofilosea					0	0	0	0	0	0	0	0	0	0	0	0	0	0	0	0	0	0	0	0	0	0	0	0	0	0	0	0	0	0	0	0	0	0	0	0	0	0	0	0	0	0
OTU_1257	Eukaryota	Cercozoa						0	32	1	1	0	8	0	0	0	1	3	3	0	0	0	0	0	1	0	0	0	0	0	0	0	0	0	0	0	1	0	0	0	0	0	0	0	0	0	0	0	0
OTU_1258	Eukaryota	Ciliophora	Oligohymenophorea	Hymenostomatida	Tetrahymenidae	Tetrahymena	Tetrahymena_rostrata	0	0	0	0	0	0	0	0	0	0	0	0	0	0	0	0	0	0	0	0	0	0	0	0	0	0	0	0	0	0	0	0	0	0	0	0	0	0	0	0	0	0
OTU_1259	Eukaryota	Apicomplexa						0	0	0	0	0	0	0	0	0	0	0	0	0	0	0	0	0	0	0	0	0	0	0	0	0	0	0	0	0	0	0	0	0	0	0	0	0	0	0	0	0	0
OTU_127	Eukaryota	Cercozoa	Thecofilosea	Cryomonadida	Rhogostomidae	Capsellina	Capsellina_sp.	0	0	0	0	0	0	0	0	0	0	0	0	0	0	0	0	0	0	0	0	0	0	0	0	0	0	0	0	0	0	0	0	0	0	0	0	0	0	0	0	0	0
OTU_1271	Eukaryota	Tubulinea						0	0	0	0	0	0	0	0	0	0	0	0	0	0	0	0	0	5	0	0	0	0	0	0	0	0	0	0	0	0	0	0	0	0	0	0	0	0	0	0	0	0
OTU_1273	Eukaryota	Cercozoa						0	0	0	0	0	0	0	0	0	0	0	0	0	0	0	0	0	2	0	0	0	0	0	0	0	0	0	0	0	3	0	0	0	0	0	0	0	0	0	0	0	0
OTU_1274	Eukaryota	Tubulinea	Elardia	Euamoebida	Hartmannellidae			0	0	0	0	0	0	0	0	0	0	0	0	0	0	0	0	0	0	0	0	0	0	0	0	0	0	0	0	0	0	0	0	0	0	0	0	0	0	0	0	0	0
OTU_1275	Eukaryota	Ciliophora	Colpodea	Cyrtolophosidida				0	0	0	0	0	0	0	0	0	0	0	0	0	0	0	0	0	0	0	0	0	0	0	0	0	0	0	0	0	0	0	0	0	0	0	0	0	0	0	0	0	0
OTU_1278	Eukaryota	Cercozoa	Thecofilosea					0	0	0	0	0	0	0	0	0	0	0	0	0	0	0	0	0	0	0	0	0	0	0	0	0	0	0	0	0	0	0	0	0	0	0	0	0	0	0	0	0	0
OTU_1281	Eukaryota	Apicomplexa						0	0	0	0	0	0	0	0	0	0	0	0	0	0	0	0	0	0	0	0	0	0	0	0	0	0	0	0	0	0	0	0	0	0	0	0	0	0	0	0	0	0
OTU_1283	Eukaryota	Ciliophora	Colpodea	Colpodida	Marynidae	Maryna		0	0	1	6	0	1	0	0	0	0	0	0	0	0	10	0	0	0	0	0	0	0	0	0	0	0	0	0	0	0	0	0	0	0	0	0	0	0	142	0	0	0
OTU_1285	Eukaryota	Apicomplexa	Conoidasida					0	0	0	0	0	0	0	0	0	0	13	0	0	2	0	0	0	0	0	0	0	0	0	0	0	0	0	0	0	0	0	0	0	0	0	0	0	0	0	0	0	0
OTU_1290	Eukaryota	Apicomplexa	Conoidasida					0	0	0	0	0	0	0	0	0	0	0	0	0	0	0	0	0	0	1	0	0	0	0	2	0	0	0	0	0	0	1	0	0	0	0	0	0	0	0	0	0	0
OTU_1291	Eukaryota	Tubulinea						0	0	0	0	0	0	0	0	0	0	0	0	0	0	0	0	0	0	0	0	0	0	0	0	0	0	0	0	0	0	0	0	0	0	0	0	0	0	0	0	0	0
OTU_1292	Eukaryota	Cercozoa						0	0	0	0	0	0	0	0	0	0	0	0	0	0	0	0	0	14	0	0	0	0	0	0	0	0	1	0	0	0	0	0	0	0	0	0	0	0	0	0	0	0
OTU_1298	Eukaryota	Cercozoa						0	4	2	2	0	0	0	0	0	0	0	0	0	0	6	0	0	0	0	0	0	0	0	0	0	0	0	1	1	0	0	0	0	0	0	0	1	0	0	0	0	0
OTU_1302	Eukaryota	Ciliophora	Litostomatea	Pleurostomatida				0	0	0	0	0	0	0	0	0	0	0	0	0	0	0	0	0	0	0	0	0	0	0	0	0	0	0	0	0	0	0	0	0	0	0	0	0	0	0	0	0	0
OTU_1309	Metazoa	Arthropoda	Hexanauplia	Cyclopoida	Cyclopidae	Eucyclops		0	0	0	0	0	0	0	0	0	1	0	0	0	0	0	0	0	0	0	0	0	0	0	0	0	0	0	0	0	113	0	0	0	3	0	0	0	2	0	0	0	11
OTU_1313	Metazoa	Nematoda	Chromadorea	Rhabditida	Diplogasteridae	Demaniella		0	0	0	0	0	0	0	0	0	0	0	0	0	0	0	0	0	0	0	0	0	0	0	0	0	0	0	0	0	0	0	0	0	0	0	0	0	0	0	0	0	0
OTU_1316	Eukaryota	Ciliophora	Colpodea	Cyrtolophosidida	Cyrtolophosididae			0	0	0	0	0	0	0	0	0	0	0	0	0	0	0	0	0	0	0	0	0	0	0	0	0	0	0	0	0	0	0	0	0	1	0	0	0	0	0	0	0	0
OTU_1318	Eukaryota	Cercozoa	Thecofilosea	Cryomonadida				0	0	0	0	0	0	0	0	0	0	0	0	0	0	0	0	0	0	0	0	0	0	0	0	0	0	0	0	27	0	3	3	0	0	0	0	0	0	0	0	0	0
OTU_1319	Eukaryota	Ciliophora	Spirotrichea	Sporadotrichida				0	0	0	0	0	0	0	0	0	0	0	0	0	0	0	0	0	0	0	0	0	0	0	0	0	0	0	0	0	0	0	0	0	0	0	0	0	0	0	0	0	0
OTU_1321	Eukaryota	Ciliophora	Spirotrichea	Sporadotrichida	Oxytrichidae			0	0	0	0	0	0	0	0	0	0	0	0	0	0	0	0	0	0	0	0	0	0	0	0	0	0	0	0	0	0	0	0	0	0	0	0	8	1	0	0	0	0
OTU_132	Eukaryota	Ciliophora	Colpodea	Cyrtolophosidida	Platyophryidae	Platyophrya		2	2	39	537	0	0	4	196	1	27	200	2	0	0	0	0	0	0	0	0	0	0	0	9	0	9	0	0	368	3	1	57	15	0	0	0	287	0	0	0	1	22
OTU_1328	Eukaryota	Heterolobosea						0	0	0	0	0	0	0	0	0	0	0	0	0	0	0	0	0	0	0	0	0	0	0	0	0	0	0	0	0	0	0	0	0	0	0	0	0	0	0	0	0	0
OTU_1334	Eukaryota	Cercozoa						0	0	0	0	0	0	0	0	0	0	0	0	0	0	0	0	0	0	0	0	0	0	0	0	0	0	0	0	0	0	0	0	0	0	0	0	0	0	0	0	0	0
OTU_1338	Eukaryota	Ciliophora						0	0	0	4	0	0	0	0	0	0	0	0	0	0	0	0	0	0	0	0	0	0	0	0	0	0	13	0	0	0	0	0	1	0	0	0	0	0	0	0	0	0
OTU_135	Eukaryota	Heterolobosea						0	0	0	0	0	0	2	0	0	0	0	0	1	0	0	0	0	0	0	0	0	0	0	0	0	0	0	0	0	0	0	1	0	0	0	0	2	0	0	0	0	0
OTU_1350	Eukaryota	Euglenozoa	Kinetoplastea	Eubodonida	Bodonidae	Bodo	Bodo_sp.	0	0	0	88	0	0	9	0	0	0	0	0	0	0	0	0	0	0	0	0	0	0	0	0	0	0	0	0	21	0	1	0	0	0	0	0	0	0	0	0	0	0
OTU_1357	Eukaryota	Cercozoa	Thecofilosea	Cryomonadida				0	0	0	0	0	0	0	0	0	0	0	0	0	0	0	0	0	0	0	0	0	0	0	1	0	0	0	0	3	0	0	0	0	1	0	0	0	0	0	0	0	0
OTU_1369	Eukaryota	Cercozoa						0	0	0	0	0	0	0	0	0	0	0	0	0	0	24	0	0	40	0	1	0	0	0	0	0	0	0	0	0	0	0	0	0	0	0	0	0	0	0	0	0	0
OTU_137	Metazoa	Platyhelminthes	Trematoda	Diplostomida				0	0	0	0	0	0	3	0	0	642	53	39	0	0	7	0	0	0	21	0	0	12	0	0	0	6	2	117	0	15	11	0	2	0	0	1	2	0	150	0	0	2
OTU_1371	Eukaryota	Cercozoa						0	0	0	0	0	0	0	0	0	0	0	0	0	0	0	0	0	0	0	0	0	0	0	0	0	0	0	0	0	0	0	0	0	0	0	0	0	0	0	0	0	0
OTU_1375	Eukaryota	Cercozoa						0	0	0	0	0	0	0	0	0	0	0	0	0	0	8	0	0	17	0	0	0	0	0	0	0	0	0	0	0	0	0	0	0	0	0	0	0	0	0	0	0	0
OTU_1378	Eukaryota	Cercozoa						0	0	0	0	0	0	0	0	0	0	0	0	0	0	0	0	0	0	0	0	0	0	0	0	0	0	0	0	0	0	0	0	0	0	0	0	0	0	0	0	0	0
OTU_1379	Eukaryota	Apicomplexa	Conoidasida	Eucoccidiorida	Eimeriidae			0	0	0	0	0	0	0	0	0	0	0	0	0	0	0	0	0	0	0	0	0	0	0	0	0	0	0	0	0	0	0	0	0	0	0	0	0	0	0	0	0	0
OTU_138	Eukaryota	Ciliophora	Oligohymenophorea	Sessilida				0	0	1	0	0	0	0	2433	0	3	1	1	1	0	0	0	0	0	0	0	0	0	0	0	0	0	0	0	28	19	43	3	0	37	0	1	39	52	0	0	1	0
OTU_1382	Eukaryota	Cercozoa						0	0	0	0	0	0	0	0	0	0	0	0	0	0	0	0	2	0	0	0	0	0	0	0	0	0	0	7	0	0	0	0	0	0	0	0	0	0	0	0	0	0
OTU_1386	Eukaryota	Ciliophora	Oligohymenophorea	Sessilida				0	0	0	0	0	0	0	0	0	0	0	0	0	0	0	0	0	0	0	0	0	0	0	0	0	0	0	0	0	0	2	0	0	0	0	0	0	0	0	0	0	0
OTU_1387	Eukaryota	Tubulinea	Elardia	Euamoebida	Hartmannellidae			0	0	0	0	0	0	0	0	0	0	0	0	0	0	0	0	0	0	0	0	0	0	0	0	0	0	0	0	0	0	0	0	0	0	0	0	0	0	0	0	0	0
OTU_1388	Metazoa	Nematoda	Chromadorea					0	0	0	0	0	0	0	0	0	0	0	0	0	0	0	0	0	0	0	0	0	0	0	0	0	0	0	0	0	0	0	0	0	0	0	0	0	0	0	0	0	0
OTU_1389	Eukaryota	Cercozoa						0	0	0	0	0	0	0	0	0	0	0	0	0	0	0	0	0	0	0	0	0	0	0	0	0	0	0	0	0	0	0	0	0	0	0	0	0	0	0	0	0	0
OTU_1402	Eukaryota	Cercozoa						0	0	0	0	0	0	0	0	0	0	15	0	0	0	0	0	0	0	0	0	0	0	0	0	0	0	0	0	0	0	0	0	0	0	0	0	0	0	0	0	0	0
OTU_1408	Eukaryota	Heterolobosea						0	0	0	0	0	0	0	0	0	0	7	0	0	0	0	0	0	0	0	0	0	0	0	0	0	0	0	0	0	0	0	0	0	0	0	0	0	0	0	0	0	0
OTU_1410	Eukaryota	Ciliophora	Colpodea	Cyrtolophosidida				0	0	0	0	0	0	0	0	0	0	0	0	0	0	0	0	0	0	0	0	0	0	0	0	0	0	0	0	0	0	0	0	0	0	0	0	0	0	0	0	0	0
OTU_1415	Eukaryota	Cercozoa						0	0	0	0	0	0	0	0	0	0	0	0	0	0	0	0	0	0	0	0	0	0	0	0	0	0	0	0	0	0	0	0	0	0	0	0	0	0	0	0	0	0
OTU_1418	Eukaryota	Cercozoa						0	0	6	0	2	2	5	0	0	0	0	0	0	0	1	0	0	8	9	0	0	0	0	9	0	0	5	5	33	0	0	0	0	0	0	0	0	0	0	0	5	0
OTU_1419	Eukaryota	Apicomplexa	Conoidasida	Eucoccidiorida	Eimeriidae			0	0	0	0	0	0	0	0	0	0	0	0	0	0	0	0	0	0	0	0	0	0	0	0	0	0	0	0	0	0	0	0	0	0	0	0	0	0	0	0	0	0
OTU_1421	Eukaryota	Cercozoa	Thecofilosea					0	0	0	0	0	0	0	0	0	0	0	0	0	0	20	0	1	43	0	0	0	0	0	1	0	0	0	0	0	0	0	0	0	0	0	0	0	0	0	0	0	0
OTU_1422	Metazoa	Arthropoda	Hexanauplia	Calanoida	Diaptomidae			0	0	0	0	0	0	0	0	0	0	0	0	0	0	0	0	0	0	0	0	0	0	0	0	0	0	0	0	0	0	1	0	0	5	0	0	0	0	0	0	0	0
OTU_1425	Eukaryota	Ciliophora	Oligohymenophorea					0	0	0	0	0	0	0	0	0	0	0	0	0	0	0	0	0	0	0	0	0	0	0	0	0	0	0	0	0	0	0	0	0	0	0	0	0	0	0	0	0	0
OTU_1432	Eukaryota	Cercozoa	Thecofilosea					0	0	0	0	0	0	0	0	0	0	0	0	0	0	0	0	0	0	0	0	0	0	0	0	0	0	0	0	0	0	0	0	0	0	0	0	0	0	0	0	0	0
OTU_1439	Eukaryota	Cercozoa						0	0	0	0	0	0	0	0	0	0	0	0	0	0	0	0	0	0	0	0	0	10	0	0	0	0	0	0	0	0	0	0	0	0	0	0	0	0	0	0	0	0
OTU_1442	Metazoa	Arthropoda	Insecta	Diptera				0	0	0	0	0	0	0	0	0	0	0	0	0	0	0	0	0	0	0	0	0	0	0	0	0	0	0	0	0	0	0	0	0	0	0	0	0	0	0	0	0	0
OTU_1447	Eukaryota	Cercozoa						0	0	0	0	2	0	0	0	0	0	0	0	0	0	9	0	0	28	0	0	0	0	0	0	0	0	0	13	0	0	0	0	0	0	0	0	0	0	0	0	0	0
OTU_1449	Eukaryota	Tubulinea						0	0	0	0	0	0	0	0	0	0	0	0	0	0	0	0	0	0	0	0	0	0	0	0	0	0	0	0	0	0	0	0	0	0	0	0	0	0	0	0	0	0
OTU_1453	Eukaryota	Cercozoa	Thecofilosea					0	0	0	0	0	0	0	0	0	0	0	0	0	0	1	0	0	0	0	0	0	0	0	6	0	0	0	0	0	0	0	0	0	0	0	0	0	0	0	0	0	0
OTU_1454	Metazoa	Platyhelminthes	Catenulida					0	0	0	0	1	0	0	0	0	0	4	0	0	0	0	0	0	0	0	0	0	0	0	0	0	0	0	0	0	0	0	6	0	0	0	0	0	2	0	0	0	0
OTU_1459	Eukaryota	Cercozoa						0	0	0	0	0	0	0	0	0	0	0	0	0	0	0	0	0	0	0	0	0	0	0	0	0	0	3	0	0	0	0	0	0	0	0	0	0	0	0	0	0	0
OTU_1466	Eukaryota	Cercozoa						0	2	68	0	0	0	0	0	0	0	0	0	0	0	0	0	0	0	0	0	0	0	0	0	0	0	0	0	0	0	0	0	0	0	0	0	0	0	0	0	0	0
OTU_1467	Eukaryota	Cercozoa						0	0	0	0	0	0	0	0	0	0	0	0	0	0	0	0	0	0	0	0	0	0	0	0	0	0	0	0	0	0	0	0	0	0	0	0	0	0	0	0	0	0
OTU_147	Eukaryota	Cercozoa	Thecofilosea					0	3316	19	16	2	5	0	0	0	3	2	1	0	0	0	0	0	0	0	0	0	0	0	0	0	0	0	0	10	2	0	4	1	0	0	1	3	1	0	0	1	1
OTU_1476	Metazoa	Arthropoda	Hexanauplia	Cyclopoida	Cyclopidae			0	0	0	0	0	0	0	0	0	0	0	0	0	0	0	0	0	0	0	0	0	0	0	0	0	0	0	0	0	0	0	5	23	2	0	1	0	0	0	0	0	0
OTU_1478	Metazoa	Arthropoda	Insecta	Hemiptera	Cicadidae	Karenia		0	0	0	0	0	0	0	0	0	0	0	0	0	0	0	45	0	0	0	0	0	2	0	0	0	0	0	0	0	0	0	0	0	0	0	0	0	0	0	0	0	0
OTU_1482	Metazoa	Arthropoda	Insecta	Hemiptera	Cicadidae	Karenia		0	0	0	0	0	0	0	0	0	0	0	0	0	0	0	0	0	0	0	0	0	0	0	0	0	0	0	0	0	0	0	0	0	0	0	0	0	0	0	0	0	0
OTU_1483	Eukaryota	Cercozoa						0	0	0	0	0	0	2	0	0	0	34	0	0	0	0	0	0	0	0	0	0	7	0	0	0	0	0	0	0	0	0	0	0	0	0	0	0	0	0	0	0	0
OTU_1484	Eukaryota	Tubulinea						0	0	0	0	0	0	0	0	0	0	0	0	0	0	0	0	0	0	0	0	0	0	0	0	0	0	0	0	0	0	0	0	0	0	0	0	0	0	0	0	0	0
OTU_1485	Eukaryota	Cercozoa	Thecofilosea					0	0	0	0	0	0	0	0	0	0	0	0	0	0	0	0	0	0	0	0	0	0	0	0	0	0	0	0	0	0	0	0	0	0	0	0	0	0	0	0	0	0
OTU_1488	Eukaryota	Ciliophora	Colpodea	Colpodida	Colpodidae			0	0	0	1	0	0	0	1	0	0	0	0	0	0	0	1	0	0	0	0	0	0	0	0	0	0	0	0	4	0	0	0	0	0	0	0	0	0	0	0	0	0
OTU_149	Eukaryota	Cercozoa	Thecofilosea					0	64	12	150	1	1	2	0	0	1	1	1	0	0	3	0	2	38	0	0	0	0	0	10	0	0	7	14	767	0	6	24	2	5	0	0	71	5	0	0	11	2
OTU_1498	Metazoa	Nematoda	Enoplea	Trichinellida	Capillariidae	Capillaria		0	0	0	0	6	0	1	0	0	0	0	0	0	1	0	0	0	0	0	0	0	0	0	0	0	0	0	0	0	0	0	2	0	0	0	0	0	2	0	0	0	0
OTU_1500	Eukaryota	Cercozoa	Thecofilosea					0	0	0	0	0	3	0	0	0	0	0	0	0	0	0	0	0	0	0	0	0	0	0	0	0	0	0	0	0	0	0	0	0	0	0	0	0	0	0	0	0	3
OTU_1501	Eukaryota	Cercozoa						0	0	0	0	0	0	0	0	0	0	0	0	0	0	76	0	0	53	0	0	0	0	0	11	0	0	0	1	0	0	0	18	0	0	0	0	0	0	0	0	0	0
OTU_1502	Eukaryota	Ciliophora	Colpodea	Colpodida				0	0	0	2	0	0	0	0	0	0	0	0	0	0	0	0	0	0	0	0	0	0	0	0	0	0	0	0	0	0	0	19	1	0	0	0	0	0	0	0	0	0
OTU_1515	Eukaryota	Ciliophora	Litostomatea	Haptorida	Spathidiidae	Arcuospathidium	Arcuospathidium_namibiense	0	0	0	0	0	0	0	0	0	0	0	0	0	0	0	0	0	0	0	0	0	0	0	0	0	0	0	0	0	0	0	0	0	0	0	0	0	0	0	0	0	0
OTU_1520	Eukaryota	Tubulinea						0	0	0	0	0	0	0	0	0	0	0	0	0	0	0	0	0	0	0	0	0	0	0	0	0	0	0	0	0	0	0	0	0	0	0	0	0	0	0	0	0	0
OTU_152	Metazoa	Arthropoda	Insecta	Hemiptera	Cicadidae	Karenia		0	0	0	0	2	44	1	0	0	1	3	0	17	0	12	137	0	1	0	0	0	0	0	0	0	0	0	1	0	0	1	8	4	0	0	0	4	1	0	0	12	5
OTU_1524	Eukaryota	Cercozoa						0	0	0	0	0	0	0	0	0	0	0	0	0	0	0	0	0	0	0	0	0	0	0	6	0	0	0	0	1	0	0	0	0	0	0	0	0	0	0	0	0	0
OTU_1527	Eukaryota	Cercozoa						0	0	0	0	0	0	0	0	0	0	0	0	0	0	0	0	0	0	0	0	0	0	0	0	0	0	0	0	0	0	0	0	0	0	0	0	0	0	0	0	0	0
OTU_153	Metazoa	Arthropoda	Arachnida	Sarcoptiformes	Acaridae			0	0	0	0	0	0	0	0	0	0	0	0	0	0	0	0	0	0	0	0	0	0	0	0	0	0	0	0	0	0	0	0	0	0	0	0	0	0	0	0	0	0
OTU_1533	Eukaryota	Ciliophora	Spirotrichea	Sporadotrichida	Oxytrichidae	Stylonychia	Stylonychia_notophora	0	0	0	0	0	0	0	0	0	0	0	0	0	0	0	0	0	0	4	0	0	0	0	0	0	0	0	0	0	0	0	0	0	0	0	0	0	0	0	2	0	0
OTU_1543	Metazoa	Arthropoda	Arachnida	Sarcoptiformes	Histiostomatidae	Histiostoma		0	0	0	0	0	0	0	0	0	0	0	0	0	0	0	0	0	0	0	0	0	0	0	0	0	0	0	0	2	50	0	0	0	1	0	0	0	3	0	0	0	0
OTU_1544	Eukaryota	Tubulinea						0	0	0	0	0	0	0	0	0	0	0	0	0	0	0	0	0	0	0	0	0	0	0	0	0	0	0	0	0	0	0	0	0	0	0	0	0	0	0	0	0	0
OTU_1549	Eukaryota	Cercozoa	Thecofilosea	Cryomonadida				0	0	0	0	0	0	0	0	0	0	0	0	0	0	0	0	0	0	0	0	0	0	0	0	0	0	0	0	0	0	0	0	0	0	0	0	0	0	0	0	0	0
OTU_1551	Eukaryota	Ciliophora	Prostomatea	Prorodontida	Colepidae	Levicoleps	Levicoleps_biwae	0	0	0	0	0	0	0	0	0	0	0	0	0	0	0	0	0	0	0	0	0	0	0	0	0	0	0	0	1	0	0	0	0	0	0	0	0	0	0	0	0	0
OTU_1552	Metazoa	Nematoda	Chromadorea					0	0	0	0	0	0	0	0	0	0	0	0	0	0	0	0	0	0	0	0	0	0	0	0	0	0	0	0	0	0	0	0	0	0	0	0	0	0	0	0	0	0
OTU_1557	Metazoa	Arthropoda	Insecta	Hemiptera	Cicadidae	Karenia		0	0	0	0	0	8	0	0	0	0	0	0	0	0	1	0	0	0	10	0	0	0	2	0	0	3	3	0	0	0	0	0	0	0	0	0	0	0	0	0	0	0
OTU_1559	Eukaryota	Cercozoa						0	0	0	0	0	0	0	0	0	0	0	0	0	0	0	0	0	0	0	0	0	0	0	0	0	0	0	0	0	0	0	0	0	0	0	0	0	0	0	0	0	0
OTU_1560	Eukaryota	Cercozoa	Thecofilosea					0	0	0	0	0	0	0	0	0	0	0	0	0	0	0	0	0	0	0	0	0	0	0	2	0	0	0	0	0	0	0	0	0	0	0	0	0	0	0	0	0	0
OTU_1561	Eukaryota	Cercozoa						0	0	0	0	0	0	0	0	0	0	0	0	0	0	0	0	0	0	0	0	0	0	0	0	0	0	0	0	0	0	0	0	0	0	0	0	0	0	0	0	0	0
OTU_1564	Eukaryota	Cercozoa						0	0	0	0	0	0	0	0	0	0	0	0	0	0	0	0	0	0	0	0	0	0	0	0	0	0	0	0	0	0	0	0	0	0	0	0	0	0	0	0	0	0
OTU_1570	Eukaryota	Cercozoa	Thecofilosea					0	0	0	0	0	0	0	0	0	0	0	0	0	0	0	0	0	0	0	0	0	0	0	0	0	0	0	0	0	0	0	0	0	0	0	0	0	0	0	0	0	0
OTU_1572	Eukaryota	Cercozoa						0	0	0	0	0	0	0	0	0	0	0	0	0	0	0	25	0	0	0	0	0	0	0	0	0	0	0	0	0	0	0	0	0	0	0	0	0	0	0	0	0	0
OTU_1573	Metazoa	Platyhelminthes	Catenulida					0	0	0	0	0	0	0	0	0	0	0	0	0	0	0	0	0	0	0	0	0	0	0	0	0	0	0	0	0	0	0	4	0	0	0	1	0	0	0	0	0	0
OTU_1576	Eukaryota	Cercozoa						0	0	0	0	0	0	0	0	0	0	0	0	0	0	0	0	0	0	0	0	0	0	0	0	0	0	0	0	0	0	0	0	0	0	0	0	0	0	0	0	0	0
OTU_1577	Eukaryota	Cercozoa	Thecofilosea					0	0	0	0	0	0	0	0	0	0	0	0	0	0	0	0	0	6	0	0	0	0	0	0	0	0	0	0	0	0	0	0	2	0	0	0	0	0	0	0	0	3
OTU_1578	Eukaryota	Cercozoa						0	0	0	0	0	0	0	0	0	0	0	0	0	0	0	0	0	0	0	0	0	0	0	0	0	0	0	0	0	0	0	0	0	0	0	0	0	0	0	0	0	0
OTU_1579	Eukaryota	Cercozoa	Thecofilosea					0	0	0	0	0	11	0	0	0	0	0	0	0	0	0	0	0	0	0	0	0	0	0	0	0	0	0	0	0	0	0	0	0	0	0	0	0	19	0	0	0	0
OTU_1580	Eukaryota	Cercozoa	Thecofilosea					0	0	0	0	0	0	0	0	0	0	0	0	0	0	0	0	0	0	0	0	0	0	0	0	0	0	0	0	0	0	0	0	0	1	0	0	0	5	0	0	0	0
OTU_1582	Eukaryota	Ciliophora	Colpodea	Colpodida				0	0	0	0	0	0	0	0	0	0	0	0	0	0	0	0	0	0	0	0	0	0	0	0	0	0	0	0	2	0	0	0	0	0	0	0	0	0	0	0	0	0
OTU_1585	Eukaryota	Cercozoa						0	0	0	0	0	0	0	0	0	0	10	0	0	0	0	0	0	0	0	0	0	0	0	0	0	0	0	4	0	0	0	0	0	0	0	0	0	0	0	0	0	0
OTU_1588	Metazoa	Arthropoda						0	0	0	0	0	0	0	0	0	0	0	0	0	0	0	0	0	0	0	0	0	51	0	0	0	0	0	0	0	0	0	0	0	0	0	0	0	0	0	0	0	0
OTU_1591	Eukaryota	Tubulinea						0	0	0	0	2	0	0	0	0	0	0	0	0	0	0	0	0	0	0	0	0	0	0	0	0	0	0	0	0	0	0	0	0	0	0	0	0	0	0	0	0	0
OTU_1592	Eukaryota	Cercozoa						0	1	0	0	0	0	0	0	0	0	0	0	0	0	0	0	0	0	0	0	0	0	0	0	0	0	0	0	0	0	0	0	0	0	0	0	0	0	0	0	0	0
OTU_1593	Eukaryota	Ciliophora	Oligohymenophorea					0	0	0	0	0	0	0	40	0	0	0	0	0	0	0	0	0	0	0	0	0	0	0	0	0	0	0	0	0	0	0	0	0	0	0	0	0	0	0	0	0	0
OTU_1595	Eukaryota	Apicomplexa	Conoidasida	Eucoccidiorida				0	0	0	0	0	0	0	0	0	0	0	0	0	0	0	0	0	0	0	0	0	0	0	0	0	0	0	0	0	0	3	0	0	0	0	0	0	0	0	0	0	1
OTU_1598	Eukaryota	Cercozoa						0	0	0	0	0	0	0	0	0	0	0	0	0	0	0	0	0	0	0	0	0	0	0	0	0	0	0	0	0	0	0	0	0	0	0	0	0	0	0	0	0	0
OTU_1599	Eukaryota	Apicomplexa	Conoidasida					0	0	0	0	0	0	0	0	0	0	0	0	0	0	0	0	2	1	0	0	0	0	0	0	0	0	0	3	4	0	0	0	0	1	0	0	0	0	4	0	0	1
OTU_16	Eukaryota	Cercozoa						0	2712	23	115	0	0	0	0	0	183	0	1	0	0	0	0	0	101	0	1	0	0	0	0	0	0	0	0	0	0	2	0	0	0	1	0	0	0	0	1	1	0
OTU_161	Eukaryota	Ciliophora	Spirotrichea	Sporadotrichida	Oxytrichidae			0	0	0	0	0	0	0	0	0	0	0	0	0	0	0	0	0	0	0	0	0	0	0	0	0	0	0	0	0	0	0	0	0	0	0	0	0	0	0	0	0	0
OTU_1612	Eukaryota	Cercozoa	Thecofilosea					0	0	0	0	0	0	0	0	0	0	0	0	0	0	0	0	0	0	0	0	0	0	0	0	0	0	0	0	0	0	0	0	0	0	0	0	0	0	0	0	0	0
OTU_1623	Eukaryota	Cercozoa	Thecofilosea					0	0	0	0	0	0	0	0	0	0	0	0	0	0	0	0	0	0	0	0	0	0	0	0	0	0	0	0	0	0	0	0	0	0	0	0	0	0	0	0	0	0
OTU_163	Eukaryota	Ciliophora	Colpodea	Colpodida				0	146	439	175	0	1	0	12	1	158	5	0	1	0	0	0	0	0	0	0	0	11	0	0	0	0	0	0	111	0	3	0	0	237	1	0	30	0	1	0	104	0
OTU_1636	Eukaryota	Ciliophora	Colpodea					0	0	0	0	0	0	0	0	0	0	0	0	0	0	0	0	0	0	0	0	0	0	0	0	0	0	0	0	0	0	0	0	0	0	0	0	0	0	0	0	0	0
OTU_1640	Eukaryota	Cercozoa	Thecofilosea					0	0	0	0	0	0	0	0	0	0	0	0	0	0	0	0	0	0	0	0	0	0	0	1	0	0	0	0	0	0	0	0	0	0	0	0	0	0	0	0	0	0
OTU_164	Eukaryota	Cercozoa						0	0	1	0	16	16	0	0	0	0	0	0	0	0	4	0	11	56	0	0	0	0	0	3	0	0	5	95	22	0	0	2	7	0	0	0	31	0	0	0	0	6
OTU_1642	Eukaryota	Ciliophora	Spirotrichea	Tintinnida	Codonellidae	Tintinnopsis	Tintinnopsis_lacustris	0	0	0	0	0	0	0	0	0	0	0	0	0	0	14	0	0	14	0	0	0	0	0	0	0	0	0	0	0	0	0	0	0	0	0	0	0	0	0	0	0	0
OTU_1643	Eukaryota	Cercozoa						0	0	0	0	0	1	0	0	0	0	0	0	0	0	13	0	3	38	0	0	0	0	0	0	0	0	0	0	0	0	0	0	0	0	0	0	0	0	0	0	0	0
OTU_1647	Metazoa	Arthropoda	Insecta	Hemiptera	Cicadidae	Karenia		0	0	0	0	0	0	0	0	0	0	0	0	0	0	3	0	0	38	0	0	1	0	0	1	0	0	0	0	0	0	0	0	0	1	0	0	0	0	0	0	0	0
OTU_1648	Eukaryota	Cercozoa						0	0	0	0	0	0	0	0	0	0	0	0	0	0	0	0	0	0	0	0	0	0	0	0	0	0	0	0	0	0	0	0	0	0	0	0	0	0	0	0	0	0
OTU_1654	Eukaryota	Cercozoa	Thecofilosea					0	0	0	0	0	0	0	0	0	0	0	0	0	0	0	0	0	0	0	0	0	0	0	0	0	0	0	0	0	0	0	0	0	0	0	0	0	0	0	0	0	0
OTU_165	Eukaryota	Ciliophora	Colpodea	Colpodida	Colpodidae	Colpoda	Colpoda_maupasi	4	1838	507	535	0	6	2	55	6	3	7	5	1530	0	0	0	0	0	0	0	0	0	0	1	0	0	0	0	25	2	11	4	3	62	0	0	25	1	1	0	40	2
OTU_1657	Eukaryota	Cercozoa						0	0	0	0	0	0	0	0	0	0	0	0	0	0	0	0	0	0	0	0	0	0	0	0	0	0	0	0	0	0	0	0	0	0	0	0	0	0	0	0	0	0
OTU_1659	Eukaryota	Cercozoa	Thecofilosea	Tectofilosida	Pseudodifflugiidae			0	0	0	0	0	0	0	0	0	0	0	0	0	0	0	0	0	0	0	0	0	0	0	0	0	0	0	0	0	0	0	0	0	0	0	0	0	0	0	0	0	0
OTU_1660	Eukaryota	Ciliophora	Prostomatea	Prorodontida	Urotrichidae	Urotricha		0	0	0	0	0	0	0	0	0	0	0	0	0	0	0	0	0	0	0	0	0	0	0	0	0	0	0	0	0	0	0	0	0	0	0	0	0	0	0	0	0	0
OTU_1663	Eukaryota	Apicomplexa						0	0	0	0	0	0	0	0	0	0	0	0	0	0	0	0	0	0	0	0	0	0	0	0	0	0	0	0	0	0	0	0	0	0	0	0	0	0	0	0	0	0
OTU_1664	Eukaryota	Ciliophora	Colpodea	Colpodida				0	0	0	0	0	0	0	0	0	0	0	0	0	0	0	0	0	0	0	0	0	0	0	0	0	0	0	0	0	0	0	0	0	0	0	0	0	0	0	0	0	0
OTU_1669	Metazoa	Arthropoda	Insecta	Odonata				0	0	0	0	0	0	0	0	0	0	0	0	0	0	0	0	0	0	0	0	0	0	0	0	0	0	0	0	0	0	0	0	0	0	0	0	0	0	0	0	0	0
OTU_1674	Eukaryota	Cercozoa	Thecofilosea					0	0	0	0	0	0	0	0	0	0	0	0	0	0	0	0	0	0	0	0	0	0	0	0	0	0	0	0	0	0	0	0	0	0	0	0	0	0	0	0	0	0
OTU_1675	Metazoa	Arthropoda	Insecta	Hemiptera	Pseudococcidae	Heterococcus		0	0	0	0	0	0	0	0	0	0	0	0	0	0	0	0	0	0	0	0	0	0	0	0	0	0	0	0	0	0	0	0	0	0	0	0	0	0	0	0	0	0
OTU_1678	Metazoa	Arthropoda	Insecta	Hemiptera	Pseudococcidae	Heterococcus		0	0	0	0	0	0	0	0	0	0	0	0	0	0	0	0	0	0	0	0	0	0	0	0	0	0	0	0	0	0	0	0	0	0	0	0	0	0	0	0	0	0
OTU_168	Eukaryota	Cercozoa	Thecofilosea					0	0	0	0	0	0	0	0	0	0	0	7	0	0	0	0	0	0	0	0	0	0	0	0	0	0	0	0	0	0	0	0	0	0	0	0	0	0	0	0	0	0
OTU_1683	Eukaryota	Cercozoa	Thecofilosea	Cryomonadida				0	0	0	0	0	0	0	0	0	0	0	0	0	0	0	0	0	0	0	0	0	0	0	1	0	0	0	0	0	0	0	0	0	0	0	0	0	0	0	0	0	0
OTU_1687	Eukaryota	Cercozoa						0	0	0	0	0	3	0	0	0	0	0	0	0	0	2	0	0	2	0	0	0	0	0	0	0	0	0	0	0	0	0	0	0	0	0	0	0	0	0	0	0	4
OTU_1690	Eukaryota	Apicomplexa	Conoidasida	Eucoccidiorida	Eimeriidae	Eimeria	Eimeria_cylindrospora	0	0	0	0	0	0	0	0	0	0	0	0	0	0	0	0	0	0	0	0	0	0	0	0	0	0	0	0	0	0	0	0	0	0	0	0	0	0	0	0	0	0
OTU_169	Eukaryota	Cercozoa	Thecofilosea					0	6	3	1130	0	2	0	1	0	0	0	0	0	0	0	0	0	0	0	0	0	0	0	0	0	0	0	0	7	0	0	0	0	1	0	10	1	17	0	0	0	0
OTU_1695	Eukaryota	Cercozoa						0	0	0	0	0	0	0	0	0	0	0	0	0	0	0	0	0	0	0	0	0	0	0	0	0	0	0	0	0	0	0	0	0	0	0	0	0	0	0	0	0	0
OTU_1696	Eukaryota	Ciliophora	Oligohymenophorea	Mobilida	Trichodinidae	Trichodinella	Trichodinella_sp.	0	0	0	0	0	0	0	0	0	0	0	0	0	0	0	0	0	0	0	0	0	0	0	0	0	0	0	0	1	0	0	0	0	0	0	0	0	0	0	0	0	0
OTU_1699	Eukaryota	Cercozoa						0	0	0	0	0	0	0	0	0	0	0	0	0	0	0	0	0	0	0	0	0	0	0	0	0	0	0	0	0	0	0	0	0	0	0	0	0	0	0	0	0	0
OTU_1705	Eukaryota	Cercozoa						0	0	0	0	0	0	0	0	0	0	0	0	0	0	0	0	0	0	0	0	0	0	0	0	0	0	0	0	0	0	0	0	0	0	0	0	0	0	0	0	0	0
OTU_1711	Eukaryota	Ciliophora	Oligohymenophorea	Sessilida	Epistylidae	Epistylis	Epistylis_wuhanensis	0	0	0	0	0	0	0	2	0	0	0	0	0	0	0	0	0	0	0	0	0	0	0	0	0	0	0	0	0	0	0	0	0	1	0	0	0	0	0	0	0	0
OTU_1714	Eukaryota	Cercozoa						0	0	0	0	0	0	0	0	0	0	0	0	0	0	2	0	0	1	0	0	0	0	0	0	0	0	0	0	0	0	0	0	0	0	0	0	0	0	0	0	0	0
OTU_1715	Metazoa	Arthropoda	Chilopoda	Scolopendromorpha	Scolopendridae	Scolopendra	Scolopendra_subspinipes	0	0	0	0	0	0	0	0	0	65	0	0	0	0	0	0	0	0	0	0	0	0	0	0	0	0	0	0	0	0	0	0	0	0	0	0	0	0	0	0	0	0
OTU_1719	Eukaryota	Ciliophora	Oligohymenophorea					0	0	0	0	0	0	0	0	0	0	0	0	0	0	0	0	0	0	0	0	0	0	0	0	0	0	0	0	0	0	0	0	0	0	0	0	0	0	0	0	0	0
OTU_1727	Eukaryota	Apicomplexa	Conoidasida	Eucoccidiorida	Adeleidae	Adelina		0	0	0	0	0	0	0	0	0	0	0	0	0	0	0	0	0	0	0	0	0	0	0	0	0	0	0	0	0	0	0	0	0	0	0	0	0	0	0	0	0	0
OTU_1743	Metazoa	Arthropoda	Insecta	Hemiptera	Pseudococcidae	Heterococcus		0	0	0	0	0	0	0	0	0	0	0	0	0	0	0	0	0	0	0	0	0	0	0	0	0	0	0	0	0	0	0	0	0	0	0	0	0	0	0	0	0	0
OTU_175	Eukaryota	Ciliophora	Colpodea	Colpodida	Colpodidae	Exocolpoda	Exocolpoda_augustini	0	0	0	0	0	0	0	0	0	0	0	0	0	0	0	0	0	0	0	0	0	0	0	0	0	0	0	0	0	0	0	0	0	0	0	0	0	0	0	0	0	0
OTU_1752	Eukaryota	Tubulinea						0	0	0	0	0	0	0	0	0	0	0	0	0	0	0	0	0	0	0	0	0	0	0	0	0	0	0	0	0	0	0	0	0	0	0	0	0	0	0	0	0	0
OTU_1756	Metazoa	Nematoda	Chromadorea	Rhabditida	Cephalobidae	Acrobeloides		0	0	0	0	0	0	0	0	0	0	0	0	0	0	0	0	0	0	0	0	0	0	0	0	0	0	0	0	0	0	0	0	0	0	0	0	0	0	0	0	0	0
OTU_176	Eukaryota	Cercozoa						0	1463	11	36	1	0	0	0	0	0	0	0	0	0	0	0	0	18	0	0	0	0	0	6	0	0	0	0	26	9	0	0	0	1	0	1	10	1	0	0	0	0
OTU_1767	Eukaryota	Apicomplexa	Conoidasida	Eucoccidiorida				0	0	0	0	0	0	0	0	0	0	0	0	0	0	0	0	0	0	0	0	0	0	0	0	0	0	0	0	0	0	0	0	0	0	0	0	0	0	0	0	0	0
OTU_1768	Eukaryota	Cercozoa						0	0	1	0	0	0	0	0	0	0	0	51	0	0	0	0	0	0	0	0	0	0	0	0	0	0	0	0	0	0	0	0	0	0	0	0	0	0	0	0	0	0
OTU_177	Eukaryota	Ciliophora	Colpodea	Cyrtolophosidida				0	0	3	5	0	1	0	0	0	0	34	0	0	1	0	0	0	0	0	0	0	0	0	2	0	0	0	0	9	0	0	1	0	1	1	0	4	0	0	0	0	0
OTU_1777	Eukaryota	Apicomplexa	Conoidasida	Eucoccidiorida				0	0	0	0	0	0	0	0	0	0	0	0	0	0	0	0	0	0	0	0	0	0	0	0	0	0	0	0	0	0	0	0	0	0	0	0	0	0	0	0	0	0
OTU_1784	Eukaryota	Cercozoa						0	0	0	0	0	0	0	0	0	0	0	0	0	0	0	0	0	0	0	0	0	0	0	0	0	0	0	0	0	0	0	0	0	0	0	0	0	0	0	0	0	0
OTU_1788	Eukaryota	Cercozoa						0	0	0	0	0	0	0	0	0	0	0	0	0	0	0	0	0	6	0	0	0	0	0	0	0	0	1	0	0	0	0	0	0	0	0	0	0	0	0	0	0	0
OTU_1791	Eukaryota	Cercozoa						0	0	0	0	0	0	0	0	0	0	0	0	0	0	0	0	0	0	0	0	0	0	0	0	0	0	0	0	0	0	0	0	0	0	0	0	0	0	0	0	0	0
OTU_1802	Eukaryota	Cercozoa						0	0	0	0	0	0	0	0	0	0	0	0	0	0	0	0	0	0	0	0	0	0	0	0	0	0	0	0	0	0	0	0	0	0	0	0	0	0	0	0	0	0
OTU_1804	Eukaryota	Cercozoa	Thecofilosea					0	2	0	0	0	0	0	0	0	0	0	0	0	0	0	1	0	0	0	0	0	0	0	0	0	0	0	0	3	0	0	0	0	0	0	0	0	0	0	0	0	2
OTU_1807	Eukaryota	Ciliophora	Spirotrichea					0	0	0	0	0	0	0	0	0	0	0	0	0	0	0	0	0	0	0	0	0	0	0	0	0	0	0	0	0	0	0	0	0	0	0	0	0	0	0	0	0	0
OTU_1808	Eukaryota	Cercozoa	Thecofilosea					0	0	0	0	0	7	0	0	0	0	0	0	0	0	2	0	0	29	0	0	0	0	0	0	0	0	0	0	0	0	0	0	0	0	0	0	0	0	0	0	0	0
OTU_1810	Metazoa	Arthropoda	Insecta	Hemiptera	Cicadidae	Karenia		0	0	0	0	0	6	0	0	0	0	1	0	19	0	0	0	0	0	0	0	0	0	0	0	0	0	0	0	0	0	1	0	0	0	0	0	0	0	0	0	0	0
OTU_1812	Eukaryota	Ciliophora	Nassophorea	Microthoracida				0	0	0	0	0	0	0	0	0	0	0	0	0	0	0	0	0	0	0	0	0	0	0	0	0	0	0	0	0	0	0	0	0	0	0	0	0	0	0	0	0	0
OTU_1816	Eukaryota	Cercozoa	Thecofilosea					0	0	0	0	0	0	0	0	0	0	0	0	0	0	0	0	0	0	0	0	0	0	0	0	0	0	0	0	0	1	0	0	0	0	0	0	0	0	0	0	0	0
OTU_1818	Eukaryota	Apicomplexa	Conoidasida	Eugregarinorida	Actinocephalidae			0	0	0	0	0	0	0	0	0	0	0	0	0	0	0	0	0	0	0	0	0	0	0	0	0	0	0	0	0	0	0	0	0	0	0	0	0	0	0	0	0	0
OTU_1821	Eukaryota	Cercozoa						0	0	0	0	16	0	0	0	0	1	0	0	0	0	0	0	3	0	0	0	0	0	0	5	0	0	0	0	0	0	1	0	0	0	0	0	0	0	0	0	0	0
OTU_1839	Eukaryota	Ciliophora	Litostomatea	Haptorida	Dileptidae			0	0	0	0	0	0	0	0	0	0	0	0	0	0	0	0	0	0	0	0	0	0	0	0	0	0	0	0	0	0	0	0	0	0	0	0	0	0	0	0	0	0
OTU_1847	Metazoa	Arthropoda	Arachnida	Sarcoptiformes	Scheloribatidae	Scheloribates	Scheloribates_ascendens	0	0	2	0	0	0	0	0	0	0	0	0	0	0	0	0	0	0	0	0	0	0	0	0	0	0	0	0	0	0	0	0	0	0	0	0	0	0	0	0	0	0
OTU_1849	Metazoa	Arthropoda	Hexanauplia	Cyclopoida	Cyclopidae			0	0	0	0	0	0	0	0	0	0	0	0	0	0	0	0	0	0	0	0	0	0	0	0	0	0	0	0	0	0	0	0	0	0	0	0	0	0	0	0	0	0
OTU_1852	Eukaryota	Cercozoa						0	0	0	0	0	0	0	0	0	0	0	1	0	0	0	0	0	0	0	0	0	0	0	0	0	0	0	0	0	0	0	0	0	0	0	0	0	0	0	0	0	0
OTU_1853	Eukaryota	Ciliophora	Spirotrichea	Tintinnida	Tintinnidae	Tintinnidium		0	0	0	0	0	0	0	0	0	0	0	0	0	0	18	0	0	11	0	0	0	0	0	0	0	0	0	0	0	0	0	0	0	0	0	0	0	0	0	0	0	0
OTU_1854	Eukaryota	Apicomplexa	Conoidasida	Eugregarinorida	Actinocephalidae	Hoplorhynchus	Hoplorhynchus_acanthatholius	0	0	0	0	0	0	0	0	0	0	0	0	0	0	0	0	0	0	0	0	0	0	0	0	0	0	0	0	0	0	0	0	0	0	0	0	0	0	0	0	0	0
OTU_1859	Eukaryota	Cercozoa						0	0	0	0	0	0	0	0	0	0	0	0	0	0	7	0	0	65	0	0	0	0	0	2	0	0	0	0	0	0	0	0	0	0	0	0	0	0	0	0	0	0
OTU_1863	Eukaryota	Ciliophora	Oligohymenophorea					0	0	0	0	0	0	0	0	0	0	0	0	0	0	0	0	0	0	0	0	0	0	0	0	0	0	0	0	0	0	0	0	0	0	0	0	0	0	0	0	0	0
OTU_1864	Eukaryota	Cercozoa						0	0	0	0	0	0	0	0	0	0	2	2	0	0	0	0	0	12	5	0	1	0	0	7	0	0	0	0	0	0	0	0	0	0	0	0	0	0	0	0	0	0
OTU_1867	Eukaryota	Cercozoa						0	0	0	0	0	0	0	0	0	0	0	0	0	0	0	0	0	0	0	0	0	0	0	0	0	0	0	0	0	0	0	0	0	0	0	0	0	0	0	0	0	0
OTU_1868	Eukaryota	Cercozoa						0	0	0	0	0	0	0	0	0	0	0	0	0	0	0	0	0	0	0	0	0	0	0	0	0	0	0	0	0	0	0	0	0	0	0	0	0	0	0	0	0	0
OTU_1871	Eukaryota	Apicomplexa	Conoidasida	Eucoccidiorida	Eimeriidae			0	0	0	0	0	0	0	0	0	0	0	0	0	0	0	0	0	0	0	0	0	0	0	0	0	0	0	0	0	0	0	0	0	0	0	0	0	0	0	0	0	0
OTU_1879	Eukaryota	Euglenozoa	Kinetoplastea	Eubodonida	Bodonidae	Bodo	Bodo_sp.	0	0	0	0	0	0	2	0	0	0	0	0	0	0	0	0	0	0	0	0	0	0	0	0	0	0	0	0	28	0	0	0	0	0	0	0	0	0	0	0	0	0
OTU_1880	Eukaryota	Cercozoa	Thecofilosea	Cryomonadida				0	0	0	0	0	0	0	0	0	0	0	0	0	0	0	0	0	0	0	0	0	0	0	0	0	0	0	0	0	0	0	0	0	0	0	0	0	0	0	0	0	0
OTU_1883	Eukaryota	Cercozoa	Thecofilosea	Cryomonadida				0	0	0	0	0	0	0	0	0	0	0	0	0	0	0	0	0	0	0	0	0	0	0	0	0	0	0	0	0	0	0	0	0	0	0	0	0	0	0	0	0	0
OTU_1884	Eukaryota	Cercozoa	Thecofilosea					0	0	0	0	0	0	0	0	0	0	0	0	0	0	0	0	0	0	0	0	0	0	0	0	0	0	0	0	0	0	0	0	0	0	0	0	0	0	0	0	0	0
OTU_1887	Eukaryota	Apicomplexa	Conoidasida	Eugregarinorida	Monocystidae	Monocystis		0	0	0	0	0	0	0	0	0	0	0	0	0	0	0	0	0	0	0	0	0	0	0	0	0	0	0	0	0	0	0	0	0	0	0	0	0	0	0	0	0	0
OTU_1891	Eukaryota	Tubulinea						0	0	0	0	0	0	0	0	0	0	0	0	0	0	0	0	0	0	0	0	0	0	0	0	0	0	0	0	0	0	0	0	0	0	0	0	0	0	0	0	0	0
OTU_1901	Metazoa	Arthropoda	Malacostraca	Decapoda	Palaemonidae	Macrobrachium	Macrobrachium_nipponense	0	0	0	0	0	0	0	0	0	0	8	2	0	3	0	0	0	0	0	0	0	0	0	0	0	0	0	0	0	0	0	0	0	0	0	0	0	0	0	0	0	0
OTU_1904	Eukaryota	Cercozoa	Thecofilosea					0	0	0	0	0	0	0	0	0	0	0	0	3	0	0	0	0	0	0	0	0	0	0	0	0	0	0	0	0	0	0	0	0	0	0	0	0	0	0	0	0	0
OTU_1905	Metazoa	Platyhelminthes	Rhabditophora	Macrostomida	Macrostomidae	Macrostomum		0	0	0	0	0	0	0	0	0	0	0	0	0	0	0	0	0	0	0	0	0	0	0	0	0	0	0	0	0	0	0	0	0	0	0	0	0	3	0	0	0	0
OTU_1915	Eukaryota	Apicomplexa	Conoidasida	Eucoccidiorida	Adeleidae	Adelina	Adelina_grylli	0	0	0	0	0	0	0	0	0	0	0	0	0	0	0	0	0	0	0	0	0	0	0	0	0	0	0	0	0	0	0	0	0	0	0	0	0	0	0	0	0	0
OTU_1929	Eukaryota	Cercozoa	Thecofilosea	Cryomonadida				0	0	0	0	0	0	0	0	0	0	0	0	0	0	0	0	0	0	0	0	0	0	0	0	0	0	0	0	0	0	0	0	0	0	0	0	0	0	0	0	0	0
OTU_1931	Eukaryota	Ciliophora	Colpodea	Cyrtolophosidida				0	0	0	0	0	0	0	0	0	0	0	0	0	0	0	0	0	0	0	0	0	0	0	0	0	0	0	0	0	0	0	0	0	0	0	0	0	0	0	0	0	0
OTU_1934	Eukaryota	Cercozoa						0	0	0	0	0	0	0	0	0	0	0	0	0	0	0	0	0	0	0	0	0	0	0	0	0	0	0	0	0	0	0	0	0	0	0	0	0	0	0	0	0	0
OTU_1938	Eukaryota	Cercozoa						0	0	0	0	1	0	0	0	0	0	0	0	0	0	0	0	0	0	0	0	0	0	0	0	0	0	0	0	0	0	0	0	0	0	0	0	0	0	0	0	0	0
OTU_194	Eukaryota	Cercozoa	Thecofilosea	Cryomonadida				0	0	1	259	0	40	0	0	1	2	1	0	0	0	0	0	0	0	0	0	0	0	0	0	0	0	3	0	122	0	22	4	0	55	0	0	196	2	0	0	0	0
OTU_1945	Eukaryota	Cercozoa						0	0	0	0	0	0	0	0	0	0	0	0	0	0	0	0	0	0	0	0	0	0	0	0	0	0	0	0	0	0	0	0	0	0	0	0	0	0	0	0	0	0
OTU_1946	Eukaryota	Cercozoa						0	0	0	0	0	0	0	0	0	0	0	0	0	0	0	0	0	0	0	0	0	0	0	5	0	0	0	0	0	0	0	0	0	0	0	0	0	0	0	0	0	0
OTU_1951	Eukaryota	Cercozoa						0	0	0	0	0	0	0	0	0	0	0	0	0	0	0	0	0	0	0	0	0	0	0	0	0	0	0	0	0	0	0	0	0	0	0	0	0	0	0	0	0	0
OTU_1952	Metazoa	Arthropoda	Ostracoda	Podocopida	Cyprididae	Cypridopsis	Cypridopsis_adusta	0	0	0	0	0	0	0	0	0	0	0	0	0	0	0	0	0	0	0	0	0	0	0	0	0	0	0	0	0	0	0	0	0	0	0	0	0	0	0	0	0	0
OTU_1956	Eukaryota	Cercozoa	Thecofilosea					0	0	0	0	0	0	0	0	0	0	0	0	0	0	0	0	0	0	0	0	0	0	0	0	0	0	0	0	0	0	0	0	0	0	0	0	0	0	0	0	0	0
OTU_1958	Eukaryota	Cercozoa	Thecofilosea					0	0	0	0	0	0	0	0	0	0	0	0	0	0	0	0	0	0	0	0	0	0	0	0	0	0	0	0	0	0	0	0	0	0	0	0	0	0	0	0	0	0
OTU_1965	Eukaryota	Cercozoa						0	0	0	0	0	0	0	0	0	0	0	0	0	0	0	0	0	0	0	0	0	0	0	0	0	0	0	0	0	0	0	0	0	0	0	0	0	0	0	0	0	0
OTU_1966	Eukaryota	Cercozoa						0	0	0	0	0	0	0	0	0	0	0	0	0	0	0	0	0	0	0	0	0	0	0	0	0	0	0	0	0	0	0	0	0	0	0	0	0	0	0	0	0	0
OTU_197	Eukaryota	Cercozoa						0	6	0	0	23	0	0	0	0	0	0	3	0	0	0	0	2	3	1	0	2	2	0	4	0	0	0	0	1	0	0	0	0	0	0	0	0	0	0	0	0	0
OTU_1972	Eukaryota	Cercozoa	Thecofilosea	Cryomonadida				0	0	0	0	0	0	0	0	0	0	0	0	0	0	0	0	0	0	0	0	0	0	0	0	0	0	0	0	0	0	0	0	0	0	0	0	0	0	0	0	0	0
OTU_1978	Eukaryota	Cercozoa						0	0	0	0	0	0	0	0	0	0	0	0	0	0	0	0	0	0	0	0	0	0	0	0	0	0	0	0	0	0	0	0	0	0	0	0	0	0	0	0	0	0
OTU_1979	Eukaryota	Cercozoa						0	0	0	0	0	0	0	0	0	0	0	0	0	0	0	0	0	0	0	0	0	0	0	0	0	0	0	0	0	0	0	0	0	0	0	0	0	0	0	0	0	0
OTU_1980	Eukaryota	Ciliophora	Colpodea	Colpodida				0	0	0	0	0	0	0	0	0	0	0	0	0	0	0	0	0	0	0	0	0	0	0	0	0	0	0	0	0	0	0	0	0	0	0	0	0	0	0	0	0	0
OTU_1981	Eukaryota	Ciliophora	Colpodea	Colpodida	Marynidae	Maryna	Maryna_ovata	0	0	0	0	0	0	0	0	0	0	0	0	0	0	0	0	0	0	0	0	0	0	0	0	0	0	0	0	0	0	0	0	0	0	0	0	0	0	0	0	0	0
OTU_1986	Eukaryota	Tubulinea						0	0	0	0	0	0	0	0	0	0	0	0	0	0	0	0	0	0	0	0	0	0	0	0	0	0	0	0	0	0	0	0	0	0	0	0	0	0	0	0	0	0
OTU_199	Eukaryota	Cercozoa						0	0	0	0	0	0	0	0	0	0	0	0	0	0	0	0	0	16	0	0	0	0	0	1	0	0	0	2	0	0	0	0	0	0	0	0	0	0	0	0	0	3
OTU_1994	Eukaryota	Apicomplexa	Conoidasida	Eucoccidiorida				0	0	0	0	0	0	0	0	0	0	0	0	0	0	0	0	0	0	0	0	0	0	0	0	0	0	0	0	0	0	0	0	0	0	0	0	0	0	0	0	0	0
OTU_1995	Eukaryota	Ciliophora	Colpodea	Colpodida				0	0	0	0	0	0	0	0	0	0	0	0	0	0	0	0	0	0	0	0	0	0	0	0	0	0	0	0	0	0	0	0	0	0	0	0	0	0	0	0	0	0
OTU_1997	Metazoa	Arthropoda	Arachnida	Sarcoptiformes	Hydrozetidae	Hydrozetes	Hydrozetes_lacustris	0	0	0	0	0	0	0	0	0	0	0	0	0	0	0	0	0	0	0	0	0	0	0	0	0	0	0	0	0	0	0	0	0	0	0	0	0	0	0	0	0	0
OTU_1998	Eukaryota	Tubulinea						0	0	0	0	0	0	0	0	0	0	0	0	0	0	0	0	0	0	0	0	0	0	0	0	0	0	0	0	0	0	0	0	0	0	0	0	0	0	0	0	0	0
OTU_2002	Eukaryota	Ciliophora	Colpodea	Colpodida				0	0	0	0	0	0	0	0	0	0	0	0	0	0	0	0	0	0	0	0	0	0	0	0	0	0	0	0	0	0	0	0	0	0	0	0	0	0	0	0	0	0
OTU_2003	Eukaryota	Cercozoa						0	0	0	0	0	0	0	0	0	0	0	0	0	0	0	0	0	0	0	0	0	0	0	0	0	0	0	0	0	0	0	0	0	0	0	0	0	0	0	0	0	0
OTU_2005	Eukaryota	Cercozoa	Thecofilosea					0	0	0	0	0	0	0	0	0	0	0	0	0	0	0	0	0	0	0	0	0	0	0	0	0	0	0	0	0	0	0	0	0	0	0	0	0	0	0	0	0	0
OTU_2007	Eukaryota	Apicomplexa	Conoidasida	Eucoccidiorida				0	0	0	0	0	0	0	0	0	0	0	0	0	0	0	0	0	0	0	0	0	0	0	0	0	0	0	0	0	0	0	0	0	0	0	0	0	0	0	0	0	0
OTU_2010	Eukaryota	Cercozoa						0	0	0	0	0	0	0	0	0	0	0	0	0	0	0	0	0	0	0	0	0	0	0	0	0	0	0	0	0	0	0	0	0	0	0	0	0	0	0	0	0	0
OTU_2012	Eukaryota	Cercozoa	Thecofilosea					0	0	0	0	0	0	0	0	0	43	0	0	0	0	0	0	0	0	0	0	0	0	0	0	0	0	0	0	0	0	0	0	0	0	0	0	0	0	0	0	0	0
OTU_2015	Eukaryota	Cercozoa	Thecofilosea					0	0	0	0	3	2	0	0	0	0	0	0	0	0	9	0	0	16	0	0	0	0	3	0	0	0	0	0	0	0	0	0	0	0	0	0	0	0	0	0	0	0
OTU_2023	Eukaryota	Apicomplexa	Conoidasida	Eucoccidiorida				0	0	0	0	0	0	0	0	0	0	0	0	0	0	0	0	0	0	0	0	0	0	0	0	0	0	0	0	0	0	0	0	0	0	0	0	0	0	0	0	0	0
OTU_2032	Metazoa	Arthropoda	Hexanauplia	Harpacticoida	Canthocamptidae	Attheyella	Attheyella_crassa	0	0	0	0	0	0	0	0	0	0	0	37	0	0	0	0	0	0	0	0	0	0	0	0	0	0	0	0	0	0	0	0	0	0	0	0	0	0	0	0	0	0
OTU_2040	Metazoa	Arthropoda	Arachnida	Sarcoptiformes	Histiostomatidae	Hormosianoetus		0	0	0	0	0	0	0	0	0	0	0	0	0	0	0	0	0	0	0	0	0	0	0	0	0	0	0	0	0	51	0	0	0	0	0	0	0	0	0	0	0	0
OTU_2045	Metazoa	Arthropoda	Insecta	Diptera				0	0	0	0	0	0	0	0	0	0	0	0	0	0	0	0	0	0	0	0	0	0	0	0	0	0	0	0	0	0	0	0	0	0	0	0	0	0	0	0	3	0
OTU_205	Eukaryota	Cercozoa	Thecofilosea	Cryomonadida				0	0	0	0	0	0	0	0	0	0	0	0	0	0	0	0	0	0	0	0	0	0	0	0	0	0	0	0	0	0	0	0	0	0	0	0	0	0	0	0	0	0
OTU_2050	Eukaryota	Tubulinea	Elardia	Euamoebida				0	0	0	0	0	0	0	0	0	1	0	0	0	0	0	0	0	0	0	0	0	0	0	0	0	0	0	0	0	0	1	0	0	0	0	0	0	0	0	0	0	0
OTU_2052	Eukaryota	Tubulinea						0	0	0	0	0	0	0	0	0	0	0	0	0	0	0	0	0	7	0	0	0	0	0	0	0	0	0	0	0	0	0	0	0	0	0	0	0	0	0	0	0	0
OTU_2054	Eukaryota	Cercozoa	Thecofilosea					0	0	0	0	0	0	0	0	0	0	0	0	0	0	0	0	0	0	0	0	0	0	0	0	0	0	0	0	0	0	0	0	0	0	0	0	0	0	0	0	0	0
OTU_206	Eukaryota	Apicomplexa	Conoidasida	Eugregarinorida	Monocystidae	Monocystis		0	0	0	0	0	0	0	0	0	0	0	0	0	0	2	0	0	0	0	0	0	0	0	0	0	0	0	0	0	0	0	0	0	0	0	0	0	0	0	0	0	0
OTU_2061	Eukaryota	Cercozoa	Thecofilosea					0	0	0	0	0	0	0	0	0	0	0	0	0	0	0	0	0	9	0	0	0	0	0	0	0	0	0	0	0	0	0	0	0	0	0	0	0	0	0	0	0	0
OTU_2070	Eukaryota	Cercozoa	Thecofilosea	Cryomonadida				0	0	0	0	0	0	0	0	0	0	0	0	0	0	0	0	0	0	0	0	0	0	0	0	0	0	0	0	0	0	0	0	0	0	0	0	0	0	0	0	0	0
OTU_2087	Eukaryota	Ciliophora	Colpodea	Colpodida				0	0	0	0	0	0	0	0	0	0	0	0	0	0	0	0	0	0	0	0	0	0	0	0	0	0	0	0	0	0	0	0	0	0	0	0	0	0	0	0	0	0
OTU_209	Metazoa	Platyhelminthes	Trematoda	Diplostomida	Cyathocotylidae	Holostephanus	Holostephanus_dubinini	0	0	0	0	0	17	5	0	0	1	0	0	3	0	0	0	0	0	5	0	0	0	3	0	0	0	7	0	0	1	0	0	0	0	0	1	0	0	381	26	0	0
OTU_2095	Eukaryota	Ciliophora	Colpodea	Colpodida	Marynidae	Maryna	Maryna_ovata	0	0	0	0	0	0	0	0	0	0	0	0	0	0	0	0	0	0	0	0	0	0	0	0	0	0	0	0	0	0	0	0	0	0	0	0	0	0	0	0	0	0
OTU_2096	Metazoa	Arthropoda	Arachnida	Trombidiformes				0	0	0	0	0	0	0	0	0	0	0	0	0	0	0	0	0	0	0	0	0	0	0	0	0	0	0	0	0	0	0	0	0	0	0	0	0	0	0	0	0	0
OTU_2106	Metazoa	Arthropoda	Insecta	Diptera	Limoniidae	Trentepohlia		0	0	0	0	0	0	0	0	0	0	0	0	0	0	0	0	0	0	0	0	0	0	0	0	0	0	0	0	0	0	0	0	0	0	0	0	0	0	0	0	0	0
OTU_2108	Metazoa	Arthropoda	Insecta	Hemiptera	Pseudococcidae	Heterococcus		0	0	0	0	7	0	0	0	0	0	0	0	16	0	5	0	0	23	3	0	0	0	8	0	0	2	1	0	0	0	0	0	0	0	0	0	0	0	0	0	0	0
OTU_2117	Metazoa	Arthropoda	Insecta	Hemiptera	Pseudococcidae	Heterococcus		0	0	0	0	0	0	0	2	0	11	0	0	0	0	0	12	0	0	0	0	0	0	0	0	0	0	0	0	0	0	0	0	0	0	0	0	0	0	0	0	3	0
OTU_2119	Eukaryota	Cercozoa	Thecofilosea					0	0	0	0	0	0	0	0	0	0	0	0	0	0	0	0	0	0	0	0	0	0	0	0	0	0	0	0	0	0	0	0	0	0	0	0	0	0	0	0	0	0
OTU_2122	Eukaryota	Cercozoa	Thecofilosea					0	0	0	0	0	0	0	0	0	0	0	0	0	0	0	0	0	0	0	0	0	0	0	0	0	0	0	0	0	0	0	0	0	0	0	0	0	0	0	0	0	0
OTU_2128	Eukaryota	Ciliophora	Spirotrichea	Tintinnida	Tintinnidae	Tintinnidium	Tintinnidium_fluviatile	0	0	0	0	0	0	0	0	0	0	0	0	0	0	0	0	0	0	0	0	0	0	0	0	0	0	0	0	0	0	0	0	0	0	0	0	0	0	0	0	0	0
OTU_2130	Eukaryota	Cercozoa	Thecofilosea					0	0	0	0	0	0	0	0	0	0	0	0	0	0	0	0	0	0	0	0	0	0	0	0	0	0	0	0	0	0	0	0	0	0	0	0	0	0	0	0	0	0
OTU_2142	Eukaryota	Apicomplexa	Conoidasida	Eucoccidiorida				0	0	0	0	0	0	0	0	0	0	0	0	0	0	0	0	0	0	0	0	0	0	0	0	0	0	0	0	0	0	0	0	0	0	0	0	0	0	0	0	0	0
OTU_2144	Eukaryota	Cercozoa	Thecofilosea					0	0	0	0	0	0	0	0	0	0	0	0	0	0	0	0	0	0	0	0	0	0	0	0	0	0	0	0	0	0	0	0	0	0	0	0	0	0	0	0	0	0
OTU_2145	Metazoa	Arthropoda	Insecta	Hemiptera	Cicadidae			0	0	0	0	0	0	0	0	0	0	0	0	0	0	0	0	0	0	0	0	0	0	0	0	0	0	0	0	0	0	0	0	0	0	0	0	0	0	0	0	0	0
OTU_2148	Eukaryota	Apicomplexa	Conoidasida	Eucoccidiorida				0	0	0	0	0	0	0	0	0	0	0	0	0	0	0	0	0	0	0	0	0	0	0	0	0	0	0	0	0	0	0	0	0	0	0	0	0	0	0	0	0	0
OTU_2154	Eukaryota	Cercozoa						0	0	0	0	0	0	0	0	0	0	0	0	0	0	0	0	2	0	0	0	1	0	0	0	0	0	0	0	0	0	0	0	0	0	0	0	0	0	0	0	0	0
OTU_2157	Eukaryota	Cercozoa						0	0	0	0	0	0	0	0	0	0	0	0	0	0	0	0	0	0	0	0	0	0	0	0	0	0	0	0	0	0	0	0	0	0	0	0	0	0	0	0	0	0
OTU_2158	Eukaryota	Cercozoa	Thecofilosea	Cryomonadida				0	0	0	0	0	0	0	0	0	0	0	0	0	0	0	0	0	0	0	0	0	0	0	0	0	0	0	0	0	0	0	0	0	0	0	0	0	0	0	0	0	0
OTU_2159	Eukaryota	Cercozoa						0	0	0	0	0	0	0	0	0	0	0	0	0	0	0	0	0	0	0	0	0	0	0	0	0	0	0	0	0	0	0	0	0	0	0	0	0	0	0	0	0	0
OTU_2169	Eukaryota	Ciliophora	Colpodea					0	0	0	0	0	0	0	0	0	0	0	0	0	0	0	0	0	0	0	0	0	0	0	0	0	0	0	0	0	0	0	0	0	0	0	0	0	0	0	0	0	0
OTU_2174	Eukaryota	Tubulinea						0	0	0	0	0	0	0	0	0	0	0	0	0	0	0	0	0	0	0	0	0	0	0	0	0	0	0	0	0	0	0	0	0	0	0	0	0	0	0	0	0	0
OTU_2175	Eukaryota	Cercozoa						0	0	0	0	0	0	0	0	0	0	0	0	0	0	0	0	0	0	0	0	0	0	0	0	0	0	0	0	0	0	0	0	0	0	0	0	0	0	0	0	0	0
OTU_2176	Eukaryota	Cercozoa						0	0	0	0	0	0	0	0	0	0	0	0	0	0	11	0	0	3	0	0	0	0	0	0	0	0	0	0	0	0	0	0	0	0	0	0	0	0	0	0	0	0
OTU_2177	Eukaryota	Ciliophora	Spirotrichea	Sporadotrichida	Oxytrichidae	Oxytricha	Oxytricha_sp.	0	0	0	0	0	0	0	0	0	0	0	0	0	0	0	0	0	0	0	0	0	0	0	0	0	0	0	0	0	0	0	0	0	0	0	0	0	0	0	0	0	0
OTU_2181	Metazoa	Arthropoda	Insecta	Hemiptera	Cicadidae	Karenia		0	0	0	0	0	0	0	0	0	0	0	0	0	0	0	0	0	0	0	0	0	0	0	0	0	0	0	0	0	0	0	0	0	0	0	0	0	0	0	0	0	0
OTU_2186	Eukaryota	Apicomplexa	Conoidasida	Eucoccidiorida	Eimeriidae			0	0	0	0	0	0	0	0	0	0	0	0	2	0	0	0	0	0	0	0	0	0	0	0	0	0	0	0	0	0	0	0	0	0	0	0	0	0	0	0	0	0
OTU_2194	Eukaryota	Cercozoa						0	0	0	0	0	0	0	0	0	0	0	0	0	0	0	0	0	0	0	0	0	0	0	0	0	0	0	0	0	0	0	0	0	0	0	0	0	0	0	0	0	0
OTU_2199	Eukaryota	Cercozoa	Thecofilosea	Cryomonadida				0	0	0	0	0	0	0	0	0	0	0	0	0	0	0	0	0	0	0	0	0	0	0	0	0	0	0	0	0	0	0	0	0	0	0	0	0	0	0	0	0	0
OTU_2205	Eukaryota	Cercozoa						0	0	0	0	0	0	0	0	0	0	0	0	0	0	0	0	0	0	0	0	0	0	0	14	0	0	0	0	0	0	0	0	0	0	0	0	0	0	0	0	0	0
OTU_2207	Eukaryota	Cercozoa						0	0	0	0	0	0	0	0	0	0	0	0	0	0	0	0	0	0	0	0	0	0	0	0	0	0	0	0	0	0	0	0	0	0	0	0	0	0	0	0	0	0
OTU_2210	Eukaryota	Cercozoa						0	0	0	0	0	0	0	0	0	0	0	0	0	0	0	0	0	0	0	0	0	0	0	0	0	0	0	0	0	0	0	0	0	0	0	0	0	0	0	0	0	1
OTU_221	Eukaryota	Cercozoa						0	3	3	463	0	1	0	5	0	2	1	0	0	0	0	0	1	1	0	0	0	0	0	0	0	0	0	0	16	0	0	8	0	6	1	0	14	0	0	0	0	0
OTU_2211	Eukaryota	Tubulinea						0	0	0	0	0	0	0	0	0	0	0	0	0	0	0	0	0	0	0	0	0	0	0	0	0	0	0	0	0	0	0	0	0	0	0	0	0	0	0	0	0	0
OTU_2212	Eukaryota	Tubulinea						0	0	0	0	0	0	0	0	0	0	0	0	0	0	0	0	0	0	0	0	0	0	0	0	0	0	0	0	0	0	0	0	0	0	0	0	0	0	0	0	0	0
OTU_2213	Eukaryota	Cercozoa	Thecofilosea					0	0	0	0	0	0	0	0	0	0	0	0	0	0	0	0	2	0	0	0	0	0	0	0	0	0	0	0	0	0	0	0	0	0	0	0	0	0	0	0	0	0
OTU_2224	Eukaryota	Cercozoa	Thecofilosea					0	0	0	0	0	0	0	0	0	0	0	0	0	0	0	0	0	0	0	0	0	0	0	0	0	0	0	0	0	29	0	0	0	0	0	0	0	0	0	0	0	0
OTU_2229	Eukaryota	Ciliophora	Colpodea	Colpodida	Marynidae			0	0	0	0	0	0	0	0	0	0	0	0	0	0	0	0	0	0	0	0	0	0	0	0	0	0	0	0	0	0	0	0	0	0	0	0	0	0	0	0	0	0
OTU_2231	Eukaryota	Cercozoa						0	0	0	0	0	0	0	0	0	0	29	0	0	0	0	0	0	0	0	0	0	0	0	0	0	0	0	0	0	0	0	0	0	0	0	0	0	0	0	0	0	0
OTU_223	Eukaryota	Ciliophora	Spirotrichea	Sporadotrichida				2	4506	1124	141	7	8	3	374	6	12	18	2	8	0	0	0	0	0	0	0	0	0	0	0	0	0	0	0	33	1	9	5	1	4	3	1	1184	11	0	0	0	2
OTU_2233	Metazoa	Arthropoda	Insecta	Hemiptera	Pseudococcidae	Heterococcus		0	0	0	0	0	0	0	0	0	0	0	0	0	0	0	0	0	0	0	0	0	0	0	0	0	0	0	0	0	0	0	0	0	0	0	0	0	0	0	0	0	0
OTU_2236	Eukaryota	Cercozoa	Thecofilosea					0	0	0	0	0	0	0	0	0	0	0	0	0	0	0	0	0	0	0	0	0	0	0	0	0	0	0	0	0	0	0	0	0	0	0	0	0	0	0	0	0	0
OTU_2242	Eukaryota	Ciliophora						0	0	0	0	0	0	0	0	0	0	0	0	0	0	0	0	0	0	0	0	0	0	0	0	0	0	0	0	0	0	0	0	0	0	0	0	0	0	0	0	0	0
OTU_2243	Eukaryota	Ciliophora	Litostomatea	Haptorida	Dileptidae			0	0	0	0	0	0	0	0	0	0	0	0	0	0	0	0	0	0	0	0	0	0	0	0	0	0	0	0	0	0	0	0	0	0	0	0	0	0	0	0	0	0
OTU_2254	Eukaryota	Cercozoa						0	0	1	0	0	0	0	0	0	0	0	0	0	0	0	0	0	0	0	0	0	0	0	0	0	0	0	0	0	0	0	0	2	0	0	0	0	0	0	0	0	0
OTU_2257	Eukaryota	Tubulinea	Elardia	Leptomyxida	Flabellulidae	Ripidomyxa		0	0	0	0	0	0	0	0	0	0	0	0	0	0	0	0	0	0	0	0	0	0	0	0	0	0	0	0	0	0	0	0	0	0	0	0	0	0	0	0	0	0
OTU_226	Eukaryota	Ciliophora	Spirotrichea	Sporadotrichida	Oxytrichidae	Sterkiella	Sterkiella_sp.	0	19	3	2	0	0	3	380	0	1	2	0	1	0	0	2	0	0	0	0	0	2	0	0	0	0	0	0	42	0	2	0	0	0	0	0	177	51	0	0	1	0
OTU_2261	Eukaryota	Cercozoa						0	0	0	0	0	0	0	0	0	0	0	0	0	0	0	0	0	0	0	0	0	0	0	0	0	0	0	0	0	0	0	0	0	0	0	0	0	0	0	0	0	0
OTU_2262	Eukaryota	Cercozoa	Thecofilosea	Cryomonadida				0	0	0	0	0	0	0	0	0	0	0	0	0	0	0	0	0	0	0	0	0	0	0	0	0	0	0	0	0	0	0	0	0	0	0	0	0	0	0	0	0	0
OTU_2264	Eukaryota	Cercozoa						0	0	0	0	0	0	0	0	0	0	0	0	0	0	0	0	0	0	0	0	0	0	0	0	0	0	0	0	0	0	0	0	0	0	0	0	0	0	0	0	0	0
OTU_2266	Eukaryota	Cercozoa	Thecofilosea	Cryomonadida				0	0	0	0	0	0	0	0	0	0	0	0	0	0	0	0	0	0	0	0	0	0	0	0	0	0	0	0	0	0	0	0	0	0	0	0	0	0	0	0	0	0
OTU_2268	Metazoa	Arthropoda	Insecta	Hemiptera	Eriococcidae	Cryptococcus		0	0	0	0	0	0	0	0	0	0	0	0	0	0	0	0	0	0	0	0	0	0	0	0	0	0	0	0	0	0	0	0	0	0	0	0	0	0	0	0	1	0
OTU_2271	Eukaryota	Cercozoa						0	0	0	0	0	0	0	0	0	0	0	0	0	0	0	0	0	0	0	0	0	0	0	0	0	0	0	0	0	0	0	0	0	0	0	0	0	0	0	0	0	0
OTU_2273	Eukaryota	Ciliophora	Colpodea	Colpodida				0	0	0	0	0	0	0	0	0	0	0	0	0	0	0	0	0	0	0	0	0	0	0	0	0	0	0	0	0	0	0	0	0	0	0	0	0	0	0	0	0	0
OTU_2275	Eukaryota	Tubulinea						0	0	0	0	0	0	0	0	0	0	0	0	0	0	0	19	0	0	0	0	0	0	0	0	0	0	0	0	0	0	0	0	0	0	0	0	0	0	0	0	0	0
OTU_2276	Eukaryota	Cercozoa						0	0	0	0	0	0	0	0	0	0	0	0	0	0	0	0	0	0	0	0	0	0	0	0	0	0	0	0	0	0	0	0	0	0	0	0	0	0	0	0	0	0
OTU_2278	Eukaryota	Cercozoa	Thecofilosea					0	0	0	0	0	0	0	0	0	0	0	0	0	0	0	0	0	0	0	0	0	0	0	0	0	0	0	0	0	0	0	0	0	0	0	0	0	0	0	0	0	0
OTU_2279	Eukaryota	Ciliophora	Litostomatea					0	0	0	0	0	0	0	0	0	0	0	0	0	0	0	0	0	0	0	1	0	0	0	0	0	0	0	0	0	0	0	0	0	0	0	0	0	0	0	0	0	0
OTU_2283	Eukaryota	Cercozoa						0	0	0	0	0	0	0	0	0	0	0	0	0	0	0	0	0	0	0	0	0	0	0	0	0	0	0	0	0	0	0	0	0	0	0	0	0	0	0	0	0	0
OTU_2287	Eukaryota	Cercozoa	Thecofilosea					0	0	0	0	0	0	0	0	0	0	0	0	0	0	0	0	0	0	0	0	0	0	0	0	0	0	0	0	0	0	0	0	0	0	0	0	0	0	0	0	0	0
OTU_2289	Metazoa	Arthropoda	Insecta	Hemiptera	Cicadidae	Karenia		0	0	0	0	0	0	0	0	0	0	0	0	0	0	0	0	0	0	0	0	0	0	0	0	0	0	0	0	0	0	0	0	0	0	0	0	0	0	0	0	0	0
OTU_2295	Metazoa	Arthropoda	Insecta	Hemiptera	Pseudococcidae	Heterococcus		0	0	0	0	0	0	0	0	0	0	0	0	0	0	0	0	0	0	0	0	0	0	0	0	0	0	0	0	0	0	0	0	0	0	0	0	0	0	0	0	0	0
OTU_2301	Eukaryota	Cercozoa	Thecofilosea	Cryomonadida				0	0	0	0	0	0	0	0	0	0	0	0	0	0	0	0	0	0	0	0	0	0	0	0	0	0	0	0	0	0	0	0	0	0	0	0	0	0	0	0	0	0
OTU_2303	Eukaryota	Cercozoa						0	0	0	0	2	0	0	0	0	2	0	0	0	0	0	0	0	0	0	0	0	0	0	0	0	0	0	0	0	0	0	0	0	0	0	0	0	0	0	0	0	0
OTU_2307	Eukaryota	Tubulinea						0	0	0	0	6	0	0	0	0	0	0	0	0	1	0	0	0	0	0	0	0	0	0	0	0	0	0	0	0	0	0	0	0	0	0	1	0	0	0	0	0	0
OTU_2314	Eukaryota	Cercozoa	Thecofilosea	Cryomonadida				0	0	0	0	0	0	0	0	0	0	0	0	0	0	0	0	0	0	0	0	0	0	0	0	0	0	0	0	0	0	0	0	0	0	0	0	0	0	0	0	0	0
OTU_2315	Eukaryota	Ciliophora	Colpodea	Colpodida				0	0	0	0	0	0	0	0	0	0	0	0	0	0	0	0	0	0	0	0	0	0	0	0	0	0	0	0	0	0	0	0	0	0	0	0	0	0	0	0	0	0
OTU_232	Eukaryota	Ciliophora	Phyllopharyngea	Chlamydodontida	Chilodonellidae			0	0	0	0	0	0	0	0	0	0	0	0	0	0	0	0	0	0	0	0	0	0	0	0	0	0	0	0	12	0	11	0	0	0	0	0	0	0	0	0	0	0
OTU_2325	Eukaryota	Cercozoa	Thecofilosea					0	0	0	0	0	0	0	0	0	0	0	0	0	0	0	0	0	0	0	0	0	0	0	0	0	0	0	0	0	0	0	0	0	0	0	0	0	0	0	0	0	0
OTU_2328	Eukaryota	Tubulinea						0	0	0	0	0	0	0	0	0	0	0	0	0	0	0	0	0	0	0	0	0	0	0	0	0	0	0	0	0	0	0	0	0	0	0	0	0	0	0	0	0	0
OTU_2331	Eukaryota	Cercozoa	Thecofilosea					0	0	0	0	0	0	0	0	0	0	0	0	0	0	0	0	0	0	0	0	0	0	0	0	0	0	0	0	0	0	0	0	0	0	0	0	0	0	0	0	0	0
OTU_2339	Eukaryota	Cercozoa						0	0	0	0	0	0	0	0	0	0	0	0	0	0	0	0	0	0	0	0	0	0	0	0	0	0	0	0	0	0	0	0	0	0	0	0	0	0	0	0	0	0
OTU_2341	Eukaryota	Cercozoa	Thecofilosea					0	0	0	0	0	0	0	0	0	0	0	0	0	0	0	0	0	0	0	0	0	0	0	0	0	0	0	0	0	0	0	0	0	0	0	0	0	0	0	0	0	0
OTU_2342	Eukaryota	Cercozoa	Thecofilosea	Cryomonadida	Rhogostomidae	Capsellina	Capsellina_sp.	0	0	0	0	0	0	0	0	0	0	0	0	0	0	0	0	0	0	0	0	0	0	0	0	0	0	0	0	0	0	0	0	0	0	0	0	0	0	0	0	0	0
OTU_2343	Eukaryota	Cercozoa	Thecofilosea	Cryomonadida				0	0	0	0	0	0	0	0	0	0	0	0	0	0	0	0	0	26	0	0	0	0	0	0	0	0	0	0	0	0	0	0	0	0	0	0	0	0	0	0	0	0
OTU_2344	Eukaryota	Cercozoa	Thecofilosea					0	0	0	0	0	0	0	0	0	0	0	0	0	0	0	0	0	0	0	0	0	0	0	0	0	0	0	0	0	0	0	0	0	0	0	0	0	0	0	0	0	0
OTU_2345	Metazoa	Arthropoda	Insecta	Hemiptera	Pseudococcidae	Heterococcus		0	0	0	0	0	0	0	0	0	0	0	0	0	0	0	0	0	0	0	0	0	0	0	0	0	0	0	0	0	0	0	0	0	0	0	0	0	0	0	0	0	0
OTU_2353	Metazoa	Arthropoda	Collembola					0	0	0	0	0	0	0	0	0	0	0	0	0	0	0	0	0	0	0	0	0	0	0	0	0	0	0	0	0	0	0	0	0	17	0	0	0	0	0	0	0	0
OTU_2356	Eukaryota	Cercozoa						0	0	0	0	0	0	0	0	0	0	0	0	0	0	0	0	0	1	0	0	0	0	0	0	0	0	0	0	0	0	0	0	0	0	0	0	0	0	0	0	0	0
OTU_2361	Eukaryota	Cercozoa	Thecofilosea					0	0	0	0	0	0	0	0	0	0	0	0	0	0	0	0	0	0	0	0	0	0	0	0	0	0	0	0	0	0	0	0	0	0	0	0	0	0	0	0	0	0
OTU_2362	Eukaryota	Cercozoa						0	0	0	0	0	0	0	0	0	0	0	0	0	0	0	0	0	0	0	0	0	0	0	2	0	0	0	0	0	0	0	0	0	0	0	0	0	0	0	0	0	0
OTU_2364	Eukaryota	Ciliophora	Colpodea	Colpodida	Marynidae			0	0	0	0	0	0	0	0	0	0	0	0	0	0	0	0	0	0	0	0	0	0	0	0	0	0	0	0	0	0	0	0	0	0	0	0	0	0	0	2	0	0
OTU_2368	Eukaryota	Cercozoa	Thecofilosea	Tectofilosida	Pseudodifflugiidae			0	0	0	0	0	0	0	0	0	0	0	0	0	0	0	25	0	0	0	0	0	0	0	0	0	0	0	0	0	0	0	0	0	0	0	1	0	0	0	0	0	0
OTU_2375	Eukaryota	Cercozoa						0	0	0	0	0	0	0	0	0	0	0	0	0	0	0	0	0	0	0	0	0	0	0	0	0	0	0	0	0	0	0	0	0	0	0	0	0	0	0	0	0	0
OTU_238	Eukaryota	Cercozoa						0	0	0	0	0	0	0	0	0	0	0	0	0	0	0	0	0	0	0	0	0	0	0	0	0	0	0	10	0	0	0	0	0	0	0	0	0	0	0	0	0	0
OTU_2380	Eukaryota	Cercozoa						0	0	0	0	8	0	1	0	0	8	21	0	0	0	0	0	0	7	0	0	2	3	0	3	0	0	0	0	0	0	0	0	0	0	0	0	0	0	0	0	0	0
OTU_2381	Eukaryota	Cercozoa	Thecofilosea					0	0	0	0	0	0	0	0	0	0	0	0	0	0	0	0	0	0	0	0	0	0	0	0	0	0	0	0	0	0	0	0	0	0	0	0	0	0	0	0	0	0
OTU_2392	Eukaryota	Cercozoa	Thecofilosea					0	0	0	0	0	0	0	0	0	0	0	0	0	0	1	0	0	0	0	0	0	0	0	0	0	0	0	0	0	0	0	0	0	0	0	0	0	0	0	0	0	0
OTU_2396	Eukaryota	Cercozoa						0	0	0	0	0	0	0	0	0	0	0	0	0	0	0	0	0	0	0	0	0	0	0	0	0	0	0	0	0	0	0	0	0	0	0	0	0	0	0	0	0	0
OTU_2405	Eukaryota	Cercozoa						0	0	0	0	0	0	0	0	0	0	0	0	0	0	0	0	0	0	0	0	0	0	0	0	0	0	0	0	0	0	0	0	0	0	0	0	0	0	0	0	0	0
OTU_2406	Eukaryota	Tubulinea	Elardia	Euamoebida	Hartmannellidae			0	0	0	0	0	0	0	0	0	0	0	0	0	0	0	0	0	0	0	0	0	0	0	0	0	0	0	0	0	0	0	0	0	0	0	0	0	0	0	0	0	0
OTU_2407	Eukaryota	Cercozoa	Thecofilosea					0	0	0	0	0	0	0	0	0	0	0	0	0	0	0	0	0	0	0	0	0	0	0	0	0	0	0	0	0	0	0	0	0	0	0	0	0	0	0	0	0	0
OTU_2409	Eukaryota	Tubulinea	Elardia	Euamoebida	Hartmannellidae	Hartmannella	Hartmannella_cantabrigiensis	0	0	0	0	0	0	0	0	0	0	0	0	0	0	0	0	0	0	0	0	0	0	0	0	0	0	0	0	0	0	0	0	0	0	0	0	0	0	0	0	0	0
OTU_2417	Eukaryota	Ciliophora	Litostomatea					0	0	0	1	0	3	0	0	0	0	0	0	1	0	0	0	0	0	0	0	0	0	0	0	0	0	0	0	0	0	0	0	0	0	0	0	0	0	0	0	0	0
OTU_242	Eukaryota	Ciliophora	Spirotrichea					0	0	0	0	0	0	0	0	0	0	0	0	0	0	0	0	0	0	0	0	0	0	0	0	0	0	0	0	0	0	0	0	0	0	0	0	0	0	0	0	0	0
OTU_2421	Eukaryota	Cercozoa						0	0	0	0	0	0	0	0	0	0	0	0	0	0	0	0	0	0	0	0	0	0	0	0	0	0	0	0	0	0	0	0	0	0	0	0	0	0	0	0	0	0
OTU_2422	Eukaryota	Cercozoa	Thecofilosea	Cryomonadida				0	0	0	0	0	0	0	0	0	0	0	0	0	0	0	0	0	0	0	0	0	0	0	0	0	0	0	0	0	0	0	0	0	0	0	0	0	0	0	0	0	0
OTU_2423	Eukaryota	Cercozoa	Thecofilosea	Cryomonadida				0	0	0	0	0	0	0	0	0	0	0	0	0	0	0	0	0	0	0	0	0	0	0	0	0	0	0	0	0	0	0	0	0	0	0	0	0	0	0	0	0	0
OTU_2428	Eukaryota	Ciliophora	Colpodea	Cyrtolophosidida	Platyophryidae	Platyophrya		0	0	0	38	0	0	0	0	0	0	0	0	0	13	0	0	0	0	0	0	0	0	0	0	0	1	0	0	15	0	0	10	0	0	0	0	5	21	0	0	0	11
OTU_2431	Eukaryota	Cercozoa						0	0	0	0	0	0	0	0	0	0	0	0	0	0	0	0	0	0	0	0	0	0	0	0	0	0	0	0	0	0	0	0	0	0	0	0	0	0	0	0	0	0
OTU_2434	Eukaryota	Cercozoa						0	0	0	0	0	0	0	0	0	0	0	0	0	0	0	0	0	0	0	0	0	0	0	0	0	0	0	0	2	0	0	0	0	0	0	0	0	0	0	0	0	0
OTU_245	Eukaryota	Cercozoa						0	620	2	2	1	0	1	0	0	0	6	0	0	0	0	0	0	0	0	0	0	0	0	0	0	0	0	0	0	0	0	0	0	0	0	0	2	0	0	0	0	0
OTU_2451	Eukaryota	Cercozoa	Thecofilosea					0	0	0	0	0	0	0	0	0	0	0	0	0	0	0	0	0	0	0	0	0	0	0	0	0	0	0	0	0	0	0	0	0	0	0	0	0	0	0	0	0	0
OTU_2456	Eukaryota	Ciliophora	Oligohymenophorea	Sessilida				0	0	0	0	0	0	0	2	0	0	0	0	0	0	0	0	0	0	0	0	0	0	0	0	0	0	0	0	0	0	0	0	0	0	0	0	2	0	0	0	0	0
OTU_2457	Eukaryota	Cercozoa	Thecofilosea					0	0	0	0	0	0	0	0	0	0	0	0	0	0	0	0	0	0	0	0	0	0	0	0	0	0	0	0	0	0	0	0	0	0	0	0	0	0	0	0	0	0
OTU_2460	Eukaryota	Tubulinea						0	0	0	0	0	0	0	0	0	0	0	0	0	0	0	0	0	0	0	0	0	0	0	0	0	0	0	0	0	0	0	0	0	0	0	0	0	0	0	0	0	0
OTU_2464	Eukaryota	Cercozoa						0	0	0	0	0	0	0	0	0	0	1	0	0	0	16	13	0	0	0	0	0	0	0	0	0	0	0	0	0	0	0	0	0	0	0	0	0	0	0	6	0	4
OTU_2472	Eukaryota	Cercozoa	Thecofilosea					0	0	0	0	0	0	0	0	0	0	0	0	0	0	0	0	0	0	0	0	0	0	0	0	0	0	0	0	0	0	0	0	0	0	0	0	0	0	0	0	0	0
OTU_2479	Eukaryota	Cercozoa	Thecofilosea					0	0	0	0	0	0	0	0	0	0	0	0	0	0	0	0	0	0	0	0	0	0	0	0	0	0	0	0	0	0	0	0	0	0	0	0	0	0	0	0	0	0
OTU_2481	Eukaryota	Tubulinea						0	0	0	0	0	0	0	0	0	0	0	0	0	0	0	0	0	0	0	0	0	0	0	0	0	0	0	0	0	0	0	0	0	0	0	0	0	0	0	0	0	0
OTU_2483	Metazoa	Arthropoda	Arachnida	Sarcoptiformes	Haplozetidae	Protoribates	Protoribates_hakonensis	0	0	0	0	0	0	0	0	0	0	0	0	0	0	0	0	0	0	0	0	0	0	0	0	0	0	0	0	0	0	0	0	0	0	0	0	0	0	0	0	0	0
OTU_2488	Eukaryota	Cercozoa						0	0	0	2	0	0	0	0	0	0	0	0	0	0	0	0	0	0	0	0	0	4	0	0	0	0	0	0	1	0	0	0	0	0	0	0	0	0	0	0	0	0
OTU_2489	Metazoa	Arthropoda	Hexanauplia	Cyclopoida	Cyclopidae			0	0	0	0	0	0	0	0	0	0	2	0	0	0	0	0	0	0	0	0	0	0	0	0	0	0	0	0	0	0	0	0	0	5	0	0	0	0	1	0	0	7
OTU_2491	Metazoa	Arthropoda	Insecta	Hemiptera	Cicadidae	Karenia		0	0	0	0	2	0	0	0	0	0	0	0	0	0	0	0	0	0	0	0	0	0	0	0	0	0	0	0	0	0	0	0	0	0	0	0	0	0	0	0	0	0
OTU_2492	Eukaryota	Cercozoa						0	0	0	0	0	0	0	0	0	0	0	0	0	0	0	0	0	0	0	0	0	0	0	0	0	0	0	0	0	0	0	0	0	0	0	0	0	0	0	0	0	0
OTU_2494	Eukaryota	Cercozoa						0	0	0	0	0	0	0	0	0	0	0	18	0	0	0	0	0	0	0	0	0	4	0	0	0	0	0	0	0	0	0	0	0	0	0	0	0	0	0	0	0	0
OTU_2498	Eukaryota	Cercozoa	Thecofilosea					0	0	0	0	0	0	0	0	0	0	0	0	0	0	0	0	0	0	0	0	0	0	0	0	0	0	0	0	0	0	0	0	0	0	0	0	0	0	0	0	0	0
OTU_250	Eukaryota	Tubulinea						0	0	0	0	6	6	0	0	0	0	0	0	0	0	0	0	2	2	0	2	0	0	0	7	0	0	1	0	0	0	0	0	0	0	0	0	0	0	0	0	0	0
OTU_2502	Eukaryota	Cercozoa						0	0	0	0	0	0	0	0	0	0	0	0	0	0	0	21	0	0	0	0	0	0	0	0	0	0	0	0	0	0	0	0	0	0	0	0	0	0	0	0	0	0
OTU_2504	Eukaryota	Cercozoa						0	0	0	0	0	0	0	0	0	0	0	0	0	0	0	0	0	0	0	0	0	0	0	0	0	0	0	0	0	0	0	0	0	0	0	0	0	0	0	0	0	0
OTU_2505	Metazoa	Arthropoda	Hexanauplia	Cyclopoida	Cyclopidae	Macrocyclops	Macrocyclops_albidus	0	0	0	0	0	0	0	0	0	0	0	0	0	0	0	0	0	0	0	0	0	0	0	0	0	0	0	0	0	0	0	0	0	5	0	2	0	0	0	0	0	0
OTU_2513	Eukaryota	Cercozoa	Thecofilosea	Cryomonadida				0	0	0	0	0	0	0	0	0	0	0	0	0	0	0	0	0	0	0	0	0	0	0	0	0	0	0	0	0	0	0	0	0	0	0	0	0	0	0	0	0	0
OTU_2517	Eukaryota	Cercozoa						0	0	0	0	0	0	0	0	0	0	2	0	0	0	0	0	0	0	0	0	0	0	0	0	0	0	0	0	0	0	0	0	0	0	0	0	0	0	0	0	0	0
OTU_2519	Eukaryota	Cercozoa						0	0	0	0	0	0	0	0	0	0	0	0	0	0	0	0	0	0	0	0	0	0	0	0	0	0	0	0	0	0	0	0	0	0	0	0	0	0	0	0	0	0
OTU_2521	Eukaryota	Cercozoa	Thecofilosea					0	0	0	0	0	0	0	0	0	0	0	0	0	0	0	0	0	0	0	0	0	0	0	0	0	0	0	0	2	0	0	0	0	0	0	0	0	0	0	0	0	0
OTU_2522	Eukaryota	Cercozoa	Thecofilosea	Cryomonadida				0	0	0	0	0	0	0	0	0	0	0	0	0	0	0	0	0	0	0	0	0	0	0	0	0	0	0	0	0	0	0	0	0	0	0	0	0	0	0	0	0	0
OTU_253	Eukaryota	Ciliophora	Colpodea	Grossglockneriida	Grossglockneriidae			0	316	355	106	1	1	0	29	22	66	424	80	5	2	0	0	0	31	2	0	0	13	0	2	0	2	0	2	55	25	5	17	5	36	0	0	52	32	0	0	8	1
OTU_2532	Eukaryota	Cercozoa						0	0	0	0	0	0	0	0	0	0	0	0	0	0	0	0	0	0	0	0	0	0	0	0	0	0	0	0	0	0	0	0	0	0	0	0	0	0	0	0	0	0
OTU_2536	Eukaryota	Cercozoa	Thecofilosea	Cryomonadida	Rhogostomidae	Capsellina	Capsellina_sp.	0	0	0	0	0	0	0	0	0	0	0	0	0	0	0	0	0	0	0	0	0	0	0	0	0	0	0	0	0	0	0	0	0	0	0	0	0	0	0	0	0	0
OTU_2546	Eukaryota	Cercozoa	Thecofilosea					0	0	0	0	0	0	0	0	0	0	0	0	0	0	0	0	0	0	0	0	0	0	0	0	0	0	0	0	0	0	0	0	0	0	0	0	0	0	0	0	0	0
OTU_2548	Eukaryota	Apicomplexa	Conoidasida	Eugregarinorida	Gregarinidae	Amoebogregarina		0	0	0	0	0	0	0	0	0	0	0	0	0	0	0	0	0	0	0	0	0	0	0	0	0	0	0	0	0	0	0	0	0	0	0	0	0	0	0	0	0	0
OTU_2549	Eukaryota	Ciliophora	Colpodea	Cyrtolophosidida				0	0	0	3	0	0	0	0	0	0	0	0	0	0	0	0	0	0	0	0	0	0	0	0	0	0	0	0	0	0	0	0	0	0	0	0	0	0	0	0	0	0
OTU_2551	Metazoa	Arthropoda	Insecta	Hymenoptera	Crabronidae	Sagenista		0	0	0	0	0	0	0	0	0	0	0	0	0	0	0	0	0	0	0	0	0	0	0	0	0	0	0	0	0	0	0	0	0	0	0	0	0	0	0	0	0	0
OTU_2553	Eukaryota	Cercozoa						0	0	0	0	0	0	0	0	0	0	0	0	0	0	0	0	0	0	0	0	0	0	0	0	0	0	0	0	0	0	0	0	0	0	0	0	0	0	0	0	0	0
OTU_2558	Eukaryota	Cercozoa						0	0	0	0	0	0	0	0	0	0	0	0	0	0	0	0	0	0	0	0	0	0	0	0	0	0	0	0	0	0	0	0	0	0	0	0	0	0	0	0	0	0
OTU_2559	Eukaryota	Cercozoa						0	0	0	0	11	0	0	0	0	0	0	0	0	0	5	0	2	2	0	1	0	0	0	5	0	0	0	1	0	0	0	0	0	0	0	0	0	0	0	0	0	0
OTU_2560	Eukaryota	Ciliophora	Litostomatea	Haptorida	Spathidiidae			0	0	0	1	0	0	0	0	0	0	26	0	0	0	0	0	0	0	0	0	0	0	0	0	0	0	0	0	0	0	1	0	0	0	0	0	0	0	0	0	0	0
OTU_2564	Metazoa	Arthropoda	Insecta	Hemiptera	Pseudococcidae	Heterococcus		0	0	0	0	0	0	0	0	0	0	0	0	0	0	0	0	0	0	0	0	0	0	0	0	0	0	0	0	0	0	0	0	0	0	0	0	0	0	0	0	0	0
OTU_2571	Eukaryota	Cercozoa	Thecofilosea					0	0	0	1	13	0	0	0	0	0	3	0	0	0	2	0	0	5	0	0	0	0	0	0	0	0	0	0	0	0	0	0	0	0	0	0	0	0	0	0	0	0
OTU_2572	Eukaryota	Ciliophora	Colpodea	Colpodida				0	0	0	0	0	0	0	0	0	0	0	0	0	0	0	0	0	0	0	0	0	0	0	0	0	0	0	0	0	0	0	0	0	0	0	0	0	0	0	0	0	0
OTU_258	Metazoa	Arthropoda	Insecta					0	0	0	0	0	1	0	0	0	19	0	12	0	0	0	1	0	0	0	0	0	36	0	0	0	0	0	0	1	0	0	0	0	0	0	0	0	0	0	0	0	3
OTU_2582	Eukaryota	Cercozoa	Thecofilosea					0	0	0	17	0	0	0	0	0	0	0	0	0	0	0	0	0	0	0	0	0	0	0	0	0	0	0	0	0	0	0	0	0	0	0	0	0	0	0	0	0	0
OTU_2585	Eukaryota	Cercozoa	Thecofilosea					0	0	0	0	0	0	0	0	0	0	0	0	0	0	5	0	0	0	0	0	0	0	0	0	0	0	0	12	0	0	0	0	0	0	0	0	0	0	0	0	0	0
OTU_2586	Eukaryota	Cercozoa						0	0	0	0	0	0	0	0	0	0	0	0	0	0	0	0	0	16	0	0	0	0	0	0	0	0	0	0	0	0	0	0	0	0	0	0	0	0	0	0	0	0
OTU_2593	Eukaryota	Ciliophora	Colpodea	Colpodida				0	0	0	0	0	0	0	0	0	0	0	0	0	0	0	0	0	0	0	0	0	0	0	0	0	0	0	0	3	0	0	0	0	0	0	0	0	0	0	0	0	0
OTU_2600	Eukaryota	Ciliophora	Colpodea					0	0	0	0	0	0	0	0	0	0	0	0	0	0	0	0	0	0	0	0	0	0	0	0	0	0	0	0	0	0	0	0	0	0	0	0	0	0	0	0	0	0
OTU_2605	Eukaryota	Tubulinea						0	0	0	0	0	0	0	0	0	0	0	0	0	0	0	0	1	0	0	0	0	0	0	0	0	0	0	0	0	0	0	0	0	0	0	0	0	0	0	0	0	0
OTU_261	Metazoa	Nematoda	Chromadorea	Rhabditida	Rhabditidae	Mesorhabditis	Mesorhabditis_longespiculosa	0	0	0	0	0	0	0	0	0	0	0	0	0	0	0	0	0	0	0	0	0	0	0	0	0	0	0	0	0	0	0	0	0	0	0	0	0	0	0	0	0	0
OTU_2610	Eukaryota	Ciliophora	Phyllopharyngea	Dysteriida	Dysteriidae	Trochilia	Trochilia_petrani	0	0	0	0	0	0	0	0	0	0	0	0	0	0	0	0	0	0	0	0	0	0	0	0	0	0	0	0	0	0	0	0	0	0	0	4	0	0	0	0	0	0
OTU_2611	Eukaryota	Ciliophora	Spirotrichea					0	0	0	0	0	0	0	0	0	0	0	0	0	0	0	0	0	0	0	0	0	0	0	0	0	0	0	0	0	2	0	0	0	0	0	0	0	0	0	0	0	0
OTU_2613	Eukaryota	Apicomplexa						0	0	0	0	0	0	0	0	0	0	0	0	0	0	0	0	0	0	0	0	0	0	0	0	0	0	0	0	0	6	0	0	0	0	0	0	0	0	0	0	1	0
OTU_2616	Eukaryota	Ciliophora	Colpodea	Cyrtolophosidida				0	0	0	0	0	0	0	0	0	0	0	0	0	0	0	0	0	0	0	0	0	0	0	0	0	0	0	0	0	0	0	0	0	0	0	0	0	0	0	0	0	0
OTU_2617	Eukaryota	Tubulinea	Elardia	Leptomyxida				0	0	0	0	0	0	0	0	0	0	0	0	0	0	0	0	0	0	0	0	0	0	0	0	0	0	0	0	0	0	0	0	0	0	0	0	0	0	0	0	0	0
OTU_2618	Eukaryota	Ciliophora	Nassophorea	Microthoracida	Microthoracidae	Leptopharynx	Leptopharynx_costatus	0	0	0	0	0	0	0	0	0	0	0	0	0	0	0	0	0	0	0	0	0	0	0	0	0	0	0	0	0	0	0	0	0	0	0	0	0	0	0	0	0	0
OTU_262	Eukaryota	Ciliophora	Nassophorea	Nassulida	Nassulidae	Obertrumia	Obertrumia_georgiana	0	0	0	0	0	0	0	0	0	0	0	0	0	0	0	0	0	0	0	0	0	0	0	0	0	0	0	0	0	0	171	0	0	0	0	0	0	0	0	0	0	0
OTU_2631	Eukaryota	Ciliophora	Litostomatea	Haptorida	Tracheliidae	Trachelius	Trachelius_ovum	0	0	0	0	0	0	0	0	0	0	0	0	0	0	0	0	0	0	0	0	0	0	0	0	0	0	0	0	0	26	0	0	0	0	0	0	0	1	0	0	0	0
OTU_2634	Eukaryota	Cercozoa	Thecofilosea					0	0	0	0	0	0	0	0	0	0	0	0	0	0	1	0	0	22	0	0	0	0	0	0	0	1	0	0	0	0	0	0	0	0	0	0	0	0	0	0	0	0
OTU_2637	Eukaryota	Ciliophora	Colpodea	Colpodida				0	0	0	0	0	0	0	0	0	0	0	0	0	0	0	0	0	0	0	0	0	0	0	0	0	0	0	0	0	0	0	0	0	0	0	0	0	0	0	0	0	0
OTU_2639	Eukaryota	Cercozoa	Thecofilosea					0	0	0	0	0	0	0	0	0	0	0	0	0	0	0	0	0	0	0	0	0	0	0	0	0	0	0	0	0	0	0	0	0	0	0	0	0	0	0	0	0	0
OTU_2650	Metazoa	Arthropoda	Insecta	Hemiptera	Pseudococcidae	Heterococcus		0	0	0	0	0	0	0	0	0	0	0	0	0	0	0	0	0	0	0	0	0	0	0	0	0	0	0	0	0	0	0	0	0	0	0	0	0	0	0	0	0	0
OTU_2651	Eukaryota	Apicomplexa	Conoidasida	Eugregarinorida	Gregarinidae	Gregarina	Gregarina_caledia	0	0	0	0	0	0	0	0	0	0	0	0	0	0	0	0	0	0	0	0	0	0	0	0	0	0	0	0	0	0	0	0	0	0	0	0	0	0	0	0	0	0
OTU_2652	Eukaryota	Ciliophora	Oligohymenophorea	Sessilida				0	0	0	0	0	0	0	0	0	0	0	0	0	0	0	0	0	0	0	0	0	0	0	0	0	0	0	0	8	0	0	0	0	0	0	0	0	0	0	0	0	0
OTU_2653	Eukaryota	Cercozoa	Thecofilosea					0	0	0	0	0	0	0	0	0	0	0	0	0	0	0	0	0	0	0	0	0	0	0	0	0	0	0	0	0	0	0	0	0	0	0	0	0	0	0	0	0	0
OTU_2659	Eukaryota	Apicomplexa	Conoidasida	Eucoccidiorida	Eimeriidae			0	0	0	0	0	0	0	0	0	0	0	0	0	0	0	0	0	0	0	0	0	0	0	0	0	0	0	0	0	0	0	0	0	0	0	0	0	0	0	0	0	0
OTU_266	Eukaryota	Ciliophora	Colpodea					0	0	0	1	0	0	0	0	0	0	0	0	0	0	0	0	0	0	0	0	0	0	0	0	0	0	0	15	0	0	0	0	0	0	0	0	0	0	0	0	0	0
OTU_2663	Eukaryota	Cercozoa						0	0	0	0	0	0	0	0	0	0	0	0	0	0	0	0	0	14	0	0	0	0	0	0	0	0	0	0	0	0	0	0	0	0	0	0	0	0	0	0	0	0
OTU_2669	Eukaryota	Cercozoa	Thecofilosea					0	0	0	0	0	0	0	0	0	0	0	0	0	0	0	0	0	0	0	0	0	0	0	0	0	0	0	0	0	0	0	0	0	0	0	0	0	0	0	0	0	0
OTU_267	Eukaryota	Cercozoa	Thecofilosea					0	27	0	51	0	1	10	0	0	0	0	0	0	0	0	0	0	0	2	0	0	0	0	33	0	0	5	0	13	1	0	1	0	0	0	0	0	0	0	0	0	0
OTU_2675	Eukaryota	Tubulinea						0	0	0	0	0	0	0	0	0	0	0	0	0	0	0	0	0	0	0	0	0	0	0	0	0	0	0	0	0	0	0	0	0	0	0	0	0	0	0	0	0	0
OTU_2676	Eukaryota	Ciliophora	Colpodea					0	0	0	2	0	0	0	0	0	0	0	0	0	0	0	0	0	0	0	0	0	0	0	0	0	0	0	0	1	0	0	0	0	0	0	0	0	0	0	0	0	0
OTU_2677	Eukaryota	Ciliophora	Prostomatea	Prorodontida	Colepidae	Levicoleps	Levicoleps_biwae	0	0	0	0	0	0	0	0	0	0	0	0	0	0	0	0	0	0	0	0	0	0	0	0	0	0	0	0	0	0	3	0	0	0	0	0	0	0	0	0	0	0
OTU_2679	Eukaryota	Cercozoa	Thecofilosea					0	0	0	0	0	0	0	0	0	0	0	0	0	0	0	0	0	0	0	0	0	0	0	0	0	0	0	0	0	0	0	0	0	0	0	0	0	0	0	0	0	0
OTU_2680	Eukaryota	Cercozoa	Thecofilosea					0	0	0	0	0	0	0	0	0	0	0	0	0	0	0	0	0	0	0	0	0	0	0	0	0	0	0	0	0	0	0	0	0	0	0	0	0	0	0	0	0	0
OTU_2684	Eukaryota	Cercozoa	Thecofilosea					0	0	0	0	0	0	0	0	0	0	0	0	0	0	0	13	0	0	0	0	0	0	0	0	0	0	0	0	0	0	0	0	0	0	0	0	0	0	0	0	0	0
OTU_2685	Eukaryota	Cercozoa						0	0	0	0	0	0	0	0	0	0	0	0	0	0	0	0	0	0	0	0	0	0	0	0	0	0	0	0	0	0	0	0	0	0	0	0	0	0	0	0	0	0
OTU_2688	Eukaryota	Ciliophora	Oligohymenophorea	Sessilida				0	0	0	0	0	0	0	0	0	0	0	0	0	0	0	0	0	0	0	0	0	0	0	0	0	0	0	0	0	0	0	3	0	0	0	0	0	0	0	0	0	0
OTU_2692	Eukaryota	Cercozoa						0	0	0	0	0	0	0	0	0	0	0	0	0	0	3	0	0	0	0	0	0	0	0	0	0	0	0	2	0	0	0	0	0	0	0	0	0	0	0	0	0	0
OTU_2694	Eukaryota	Cercozoa	Thecofilosea	Cryomonadida				0	0	0	0	0	0	0	0	0	0	0	0	0	0	0	0	0	0	0	0	0	0	0	0	0	0	0	0	0	0	0	0	0	0	0	0	0	0	0	0	0	0
OTU_2705	Eukaryota	Cercozoa						0	0	0	0	0	0	0	0	0	0	0	0	0	0	0	0	0	0	0	0	0	0	0	0	0	0	0	0	0	0	0	0	0	0	0	0	0	0	0	0	0	0
OTU_2708	Eukaryota	Cercozoa						0	0	0	0	0	0	0	0	0	0	0	0	0	0	0	0	0	0	0	0	0	0	0	0	0	0	0	0	0	0	0	0	0	0	0	0	1	0	0	0	0	0
OTU_2712	Eukaryota	Cercozoa	Thecofilosea					0	0	0	0	0	0	0	0	0	0	3	0	0	0	0	0	0	0	0	0	0	0	0	0	0	0	0	0	0	0	0	0	0	0	0	0	0	0	0	0	0	0
OTU_27	Eukaryota	Tubulinea	Elardia	Euamoebida	Hartmannellidae	Hartmannella	Hartmannella_sp.	12	4352	741	228	164	20	21	477	3	46	65	17	8	5	1	0	5	0	4	1	0	83	0	94	0	4	4	0	643	17	29	51	2	12	0	8	1160	29	4	2	88	12
OTU_2714	Eukaryota	Cercozoa						0	0	0	0	0	0	0	0	0	0	0	0	0	0	0	0	0	0	0	0	0	0	0	0	0	0	0	0	0	0	0	0	0	0	0	0	0	0	0	0	0	0
OTU_2716	Eukaryota	Tubulinea						0	0	0	0	0	0	0	0	0	0	0	0	0	0	0	0	0	0	0	0	0	0	0	0	0	0	0	0	0	0	0	0	0	0	0	0	0	0	0	0	0	0
OTU_2718	Eukaryota	Cercozoa						0	0	0	0	0	0	0	0	0	0	0	0	0	0	0	0	0	0	0	0	0	0	0	0	0	0	0	0	0	0	0	0	0	0	0	0	0	0	0	0	0	0
OTU_2721	Eukaryota	Cercozoa						0	0	0	0	0	0	0	0	0	0	0	0	0	0	0	0	0	0	0	0	0	0	0	0	0	0	0	0	0	0	0	0	0	0	0	0	0	0	0	0	0	0
OTU_272	Eukaryota	Ciliophora	Phyllopharyngea	Chlamydodontida	Chilodonellidae			1	81	2	0	0	0	97	0	0	1	0	1	1	0	0	0	0	0	0	0	0	0	0	3	0	1	5	0	11	25	0	0	0	1	0	0	301	11	0	0	0	1
OTU_2727	Eukaryota	Cercozoa	Thecofilosea	Cryomonadida				0	0	0	0	0	0	0	0	0	0	0	0	0	0	0	0	0	0	0	0	0	0	0	0	0	0	0	0	0	0	0	0	0	0	0	0	0	0	0	0	0	0
OTU_2728	Eukaryota	Cercozoa						0	0	0	0	0	0	0	0	0	0	0	0	0	0	0	0	0	0	0	0	0	0	0	0	0	0	0	0	0	0	0	0	0	0	0	0	0	0	0	0	0	0
OTU_2732	Eukaryota	Ciliophora	Colpodea	Cyrtolophosidida	Cyrtolophosididae	Cyrtolophosis	Cyrtolophosis_mucicola	0	0	0	0	0	0	0	0	0	0	0	0	0	0	0	0	0	0	0	0	0	0	0	0	0	0	0	0	0	0	0	0	0	0	0	0	0	0	0	1	0	0
OTU_2737	Eukaryota	Cercozoa	Thecofilosea					0	0	0	0	0	0	0	0	0	0	0	0	0	0	0	0	0	0	0	0	0	0	0	0	0	0	0	0	0	0	0	0	0	0	0	0	0	0	0	0	0	0
OTU_2742	Eukaryota	Cercozoa						0	0	0	0	0	0	0	0	0	0	0	0	0	0	0	0	0	0	0	0	0	0	0	0	0	0	0	0	0	0	0	0	0	0	0	0	0	0	0	0	0	0
OTU_2744	Eukaryota	Cercozoa	Thecofilosea	Cryomonadida				0	0	0	0	0	52	0	0	0	0	0	0	0	0	0	0	0	0	0	0	0	0	0	0	0	6	0	0	0	0	0	1	0	0	0	0	0	0	0	0	0	0
OTU_2761	Eukaryota	Cercozoa	Thecofilosea	Cryomonadida				0	0	0	0	0	0	0	0	0	0	0	0	0	0	0	0	0	0	0	0	0	0	0	0	0	0	0	0	0	0	0	13	0	1	0	0	0	0	0	0	0	0
OTU_2768	Eukaryota	Cercozoa	Thecofilosea					0	0	0	0	0	11	0	0	0	0	0	0	0	0	0	0	0	6	0	0	0	0	0	0	0	0	0	0	0	0	0	0	0	0	0	0	0	1	0	0	0	0
OTU_279	Metazoa	Arthropoda	Insecta					0	0	0	0	0	0	0	0	0	0	0	0	0	0	0	0	0	0	0	0	0	0	0	0	0	0	0	0	0	0	0	0	0	0	0	0	0	0	0	0	0	0
OTU_2790	Metazoa	Platyhelminthes	Trematoda	Diplostomida	Cyathocotylidae	Holostephanus	Holostephanus_dubinini	0	0	0	0	0	1	0	0	0	0	0	0	0	0	0	0	0	0	0	0	0	0	0	0	0	0	0	0	0	0	0	0	0	0	0	0	0	0	10	0	0	0
OTU_2791	Eukaryota	Apicomplexa	Conoidasida	Eugregarinorida	Monocystidae	Monocystis		0	0	0	0	0	0	0	0	0	0	0	0	0	0	0	0	0	0	0	0	0	0	0	0	0	0	0	0	0	0	0	0	0	0	0	0	0	0	0	0	0	0
OTU_2800	Eukaryota	Cercozoa						0	0	0	0	0	0	0	0	0	0	0	0	0	0	0	0	0	0	0	0	0	0	0	0	0	0	0	0	0	0	0	0	0	0	0	0	0	0	0	0	0	0
OTU_2812	Eukaryota	Cercozoa	Thecofilosea	Cryomonadida				0	0	0	0	0	0	0	0	0	0	0	0	0	0	0	0	0	0	0	0	0	0	0	0	0	0	0	0	0	0	0	0	0	0	0	0	0	0	0	0	0	0
OTU_2813	Metazoa	Platyhelminthes	Rhabditophora	Rhabdocoela	Dalyelliidae	Gieysztoria		0	0	0	0	0	0	0	0	0	0	0	0	0	0	0	0	0	0	0	0	0	0	0	0	0	0	0	0	0	0	0	0	0	0	0	0	0	0	0	0	0	0
OTU_2817	Metazoa	Arthropoda						0	0	0	0	0	0	0	0	0	0	0	0	0	0	0	0	0	3	0	0	0	0	0	0	0	0	0	0	0	0	0	0	0	0	0	0	0	0	0	0	0	0
OTU_282	Eukaryota	Ciliophora	Spirotrichea	Sporadotrichida				0	0	0	0	0	0	0	0	0	0	0	0	0	0	0	0	0	0	0	0	0	0	0	0	0	0	0	0	0	0	0	0	0	0	0	0	0	0	0	0	0	0
OTU_2822	Eukaryota	Cercozoa	Thecofilosea					0	0	0	0	0	0	0	0	0	0	0	0	0	0	0	0	0	0	0	0	0	0	0	0	0	0	0	0	0	0	0	0	0	0	0	0	0	0	0	0	0	0
OTU_2842	Eukaryota	Cercozoa						0	0	0	0	0	0	0	0	0	0	0	0	0	0	0	0	0	0	0	0	0	0	0	0	0	0	0	0	0	0	0	0	0	0	0	0	0	0	0	0	0	0
OTU_2844	Eukaryota	Tubulinea						0	0	0	0	0	0	0	0	0	0	0	0	0	0	0	0	0	0	0	0	0	0	0	0	0	0	0	0	0	0	0	0	0	0	0	0	0	0	0	0	0	0
OTU_2848	Eukaryota	Cercozoa	Thecofilosea					0	0	0	0	0	0	0	0	0	0	0	0	0	0	0	0	0	0	0	0	0	0	0	0	0	0	0	0	0	0	0	0	0	0	0	0	0	0	0	0	0	0
OTU_2857	Eukaryota	Cercozoa						0	0	0	0	0	0	0	0	0	0	0	0	0	0	2	0	1	0	0	0	0	0	0	0	0	0	0	0	0	0	0	0	0	0	0	0	0	0	0	0	0	0
OTU_2858	Eukaryota	Cercozoa						0	0	0	0	0	0	0	0	0	0	0	0	0	0	5	0	0	0	0	0	0	0	0	0	0	0	0	0	0	0	0	0	0	0	0	0	0	0	0	0	0	0
OTU_2859	Eukaryota	Ciliophora	Colpodea	Cyrtolophosidida				0	0	0	0	0	0	0	0	0	0	0	0	0	0	0	0	0	0	0	0	0	0	0	0	0	0	0	0	0	0	0	0	0	0	0	0	0	0	0	0	0	0
OTU_2860	Metazoa	Arthropoda	Insecta	Hemiptera	Cicadidae	Karenia		0	0	0	0	0	0	0	0	0	0	0	0	0	0	0	9	0	0	0	0	0	4	0	0	0	0	0	0	0	0	0	0	0	0	0	0	0	0	0	0	0	0
OTU_2863	Eukaryota	Cercozoa						0	0	0	0	0	0	0	0	0	0	6	0	0	0	0	0	0	0	6	0	0	0	0	0	0	0	0	0	0	0	0	0	0	0	0	0	0	0	0	0	0	0
OTU_2865	Eukaryota	Apicomplexa	Conoidasida	Eugregarinorida	Stenophoridae	Stenophora	Stenophora_robusta	0	0	0	0	0	0	0	0	0	0	0	0	0	0	0	0	0	0	0	0	0	0	0	0	0	0	0	0	2	0	0	0	0	0	0	0	0	0	0	0	0	0
OTU_2868	Eukaryota	Cercozoa	Thecofilosea	Cryomonadida				0	0	0	0	0	0	0	0	0	0	0	0	0	0	0	0	0	0	0	0	0	0	0	0	0	0	0	0	0	0	0	0	0	0	0	0	0	0	0	0	0	0
OTU_2869	Eukaryota	Tubulinea	Elardia	Arcellinida	Cryptodifflugiidae	Cryptodifflugia	Cryptodifflugia_operculata	0	0	0	0	0	0	0	0	0	0	0	0	0	0	0	0	0	2	0	0	0	0	0	0	0	0	0	0	0	0	0	0	0	0	0	0	0	0	0	0	0	0
OTU_2872	Eukaryota	Ciliophora	Colpodea	Cyrtolophosidida				0	0	0	0	0	0	0	0	0	0	0	0	0	0	0	0	0	0	0	0	0	0	0	0	0	0	0	0	0	0	0	0	0	0	0	0	0	0	0	0	0	0
OTU_2880	Eukaryota	Cercozoa						0	0	0	2	0	0	0	0	0	0	0	9	0	0	0	0	0	0	0	0	0	0	0	0	0	0	0	0	0	0	0	0	0	0	0	0	0	0	0	0	0	0
OTU_2884	Metazoa	Nematoda	Chromadorea	Rhabditida	Cephalobidae	Cephalobus	Cephalobus_cubaensis	0	0	0	0	0	0	2	0	0	0	1	0	0	0	0	0	0	0	0	0	0	0	0	0	0	0	0	0	0	0	0	0	0	0	0	0	24	0	0	0	0	0
OTU_2887	Eukaryota	Tubulinea	Elardia	Euamoebida	Hartmannellidae	Hartmannella	Hartmannella_cantabrigiensis	0	0	0	0	0	0	0	0	0	0	0	0	0	0	0	0	0	0	0	0	0	0	0	0	0	0	0	0	0	0	0	0	0	0	0	0	0	0	0	0	0	0
OTU_2899	Metazoa	Arthropoda	Insecta	Hemiptera	Pseudococcidae	Heterococcus		0	0	0	0	0	0	0	0	0	0	0	0	0	0	0	0	0	0	0	0	0	0	0	0	0	0	0	0	0	0	0	0	0	0	0	0	0	0	0	0	0	0
OTU_2906	Eukaryota	Cercozoa						0	0	0	0	0	0	0	0	0	0	0	0	0	0	0	0	0	0	0	0	0	0	0	0	0	0	0	0	0	0	18	0	0	0	0	0	0	0	0	0	0	0
OTU_291	Metazoa	Nematoda	Chromadorea	Plectida	Plectidae	Plectus	Plectus_pusillus	0	0	0	0	0	0	0	0	0	0	0	0	0	0	0	0	0	0	0	0	0	0	0	0	0	0	0	0	0	0	1	5	0	0	0	0	5	0	0	0	0	0
OTU_2911	Eukaryota	Cercozoa						0	0	0	0	0	0	0	0	0	0	0	0	0	0	0	0	0	0	0	0	0	0	0	0	0	0	0	0	0	0	0	0	0	0	0	0	0	0	0	0	0	0
OTU_2918	Eukaryota	Ciliophora	Spirotrichea					0	0	0	0	0	0	0	0	0	0	0	0	0	0	0	0	0	0	0	0	0	0	0	0	0	0	0	0	0	0	0	0	0	0	0	0	0	0	0	0	0	0
OTU_2919	Eukaryota	Cercozoa	Thecofilosea					0	0	0	0	0	0	0	0	0	0	0	0	0	0	0	0	0	0	0	0	0	0	0	0	0	0	0	0	0	0	0	0	0	0	0	0	0	0	0	0	0	0
OTU_2920	Eukaryota	Cercozoa						0	0	0	0	0	0	0	0	0	0	0	0	0	0	0	0	0	0	0	0	0	0	0	0	0	0	0	0	0	0	0	0	0	0	0	0	0	0	0	0	0	0
OTU_2932	Eukaryota	Cercozoa						0	0	0	0	0	0	0	0	0	0	0	0	0	0	0	0	0	1	0	0	0	0	0	0	0	0	0	0	0	0	0	0	0	0	0	0	0	0	0	0	0	0
OTU_2933	Eukaryota	Cercozoa						0	0	0	0	0	0	0	0	0	0	0	0	0	0	0	0	0	0	0	0	0	0	0	0	0	0	0	0	0	0	0	0	0	0	0	0	0	0	0	0	0	0
OTU_2937	Metazoa	Arthropoda	Ostracoda	Podocopida	Cyprididae	Eucypris		0	0	0	0	0	0	0	0	0	0	0	0	0	0	0	0	0	0	0	0	0	0	0	0	0	0	0	0	0	0	0	0	0	0	0	0	0	0	0	0	0	0
OTU_2950	Eukaryota	Cercozoa	Thecofilosea	Cryomonadida				0	0	0	0	0	0	0	0	0	0	0	0	0	0	0	0	0	0	0	0	0	0	0	0	0	0	0	0	0	0	0	0	0	0	0	0	0	0	0	0	0	0
OTU_295	Metazoa	Nematoda	Chromadorea	Rhabditida	Cephalobidae	Acrobeloides	Acrobeloides_apiculatus	0	0	0	0	0	0	0	0	0	2	0	0	0	0	0	0	0	0	0	0	0	0	0	0	0	0	0	0	0	0	0	0	0	0	0	0	3	0	0	0	0	0
OTU_2956	Eukaryota	Apicomplexa	Conoidasida	Eucoccidiorida	Sarcocystidae			0	0	0	0	0	0	0	0	0	0	0	0	0	0	0	0	0	0	0	0	0	0	0	0	0	0	0	0	0	0	0	0	0	0	0	0	0	0	0	0	0	0
OTU_2957	Metazoa	Arthropoda	Hexanauplia	Poecilostomatoida	Ergasilidae	Sinergasilus	Sinergasilus_major	0	0	0	0	0	0	0	0	0	0	0	0	0	0	0	0	0	0	0	0	0	0	0	0	0	0	0	0	0	0	0	0	0	0	0	0	0	0	0	0	0	0
OTU_296	Eukaryota	Ciliophora	Phyllopharyngea	Chlamydodontida	Chilodonellidae			0	0	0	0	0	0	0	0	0	0	0	0	0	0	0	0	0	0	0	0	0	0	0	0	0	0	0	0	0	0	0	0	0	0	0	0	0	0	0	0	0	0
OTU_2960	Metazoa	Arthropoda	Insecta	Diptera				0	0	0	0	0	0	0	0	0	0	0	0	0	0	0	0	0	0	0	0	0	0	0	0	0	0	0	0	0	0	0	0	0	0	0	0	0	0	0	0	0	0
OTU_2964	Eukaryota	Cercozoa						0	0	0	0	0	0	0	0	0	0	0	15	0	0	0	0	0	0	0	0	0	0	0	0	0	0	0	0	0	0	0	0	0	0	0	0	0	0	0	0	0	0
OTU_297	Eukaryota	Cercozoa	Thecofilosea					0	0	0	0	0	0	0	0	0	0	9	0	0	0	2	0	7	1	0	0	0	0	0	2	0	0	0	10	1	0	0	0	0	0	0	0	0	0	0	0	5	0
OTU_2971	Eukaryota	Tubulinea	Elardia	Euamoebida	Hartmannellidae			0	0	0	0	0	0	0	0	0	0	0	0	0	0	0	0	0	0	0	0	0	0	0	0	0	0	0	0	0	0	0	0	0	0	0	0	0	0	0	0	0	0
OTU_2975	Eukaryota	Cercozoa	Thecofilosea	Cryomonadida				0	0	0	0	0	0	0	0	0	0	0	0	0	0	0	0	0	0	0	0	0	0	0	0	0	0	0	0	0	0	0	0	0	0	0	0	0	0	0	0	0	0
OTU_2983	Metazoa	Arthropoda	Insecta					0	0	0	0	0	0	0	0	0	0	0	0	0	0	0	0	0	0	0	0	0	0	0	0	0	0	0	0	0	0	0	0	0	0	0	0	0	0	0	0	0	0
OTU_2985	Eukaryota	Cercozoa						0	1	0	0	0	0	0	0	0	0	0	7	0	0	0	0	0	0	0	0	0	0	0	2	0	0	0	0	0	0	0	0	0	0	0	0	0	0	0	0	0	0
OTU_2988	Eukaryota	Cercozoa						0	0	0	0	0	0	0	0	0	0	0	0	0	0	0	0	0	0	0	0	0	0	0	0	0	0	0	3	0	0	0	0	0	0	0	0	0	0	0	1	0	0
OTU_2994	Eukaryota	Ciliophora	Spirotrichea	Choreotrichida				0	0	0	0	0	0	0	0	0	0	0	0	3	0	8	0	0	5	0	0	0	0	2	0	0	0	0	0	0	0	0	0	0	0	0	1	0	0	0	0	0	0
OTU_2996	Eukaryota	Apicomplexa						0	0	0	0	0	0	0	0	0	0	0	0	0	0	0	0	0	0	0	0	0	0	0	0	0	0	0	0	0	0	0	0	0	0	0	0	0	0	0	0	0	0
OTU_2999	Metazoa	Arthropoda						0	0	0	0	0	1	7	0	0	0	0	0	0	0	0	0	0	0	0	0	0	0	0	0	0	0	0	0	0	0	0	0	0	0	0	0	0	0	0	0	0	0
OTU_300	Eukaryota	Cercozoa						0	6	7	1	0	1	0	0	0	122	3	1	8	2	14	0	3	68	1	0	5	4	0	12	0	1	11	15	13	0	0	2	5	0	0	0	0	0	0	0	45	1
OTU_3007	Eukaryota	Tubulinea	Elardia	Arcellinida	Cryptodifflugiidae	Cryptodifflugia	Cryptodifflugia_operculata	0	0	0	0	2	0	0	0	0	0	0	0	0	0	0	0	0	0	0	0	0	0	0	0	0	0	0	0	0	0	0	0	0	0	0	0	0	0	0	0	0	0
OTU_301	Eukaryota	Cercozoa						0	0	0	0	0	0	8	0	0	0	0	0	0	0	2	0	10	0	12	0	0	0	0	3	0	0	0	10	0	0	0	0	0	0	0	0	0	0	0	0	0	0
OTU_3011	Eukaryota	Apicomplexa	Conoidasida	Eugregarinorida	Monocystidae	Monocystis		0	0	0	0	0	0	0	0	0	0	0	0	0	0	0	0	0	23	0	0	0	0	0	0	0	0	0	0	0	0	0	0	0	0	0	0	0	0	0	0	0	0
OTU_3014	Metazoa	Arthropoda	Hexanauplia	Calanoida	Pseudodiaptomidae	Pseudodiaptomus	Pseudodiaptomus_poplesia	0	0	0	0	0	0	0	0	0	0	0	0	0	0	0	0	0	0	0	0	0	0	0	0	0	0	0	0	0	0	0	0	0	0	0	0	0	0	0	0	0	0
OTU_3016	Eukaryota	Cercozoa	Thecofilosea	Cryomonadida				0	0	0	0	0	0	0	0	0	0	0	0	0	0	0	0	0	0	0	0	0	0	0	0	0	0	0	0	0	0	0	0	0	0	0	0	0	0	0	0	0	0
OTU_3017	Eukaryota	Cercozoa						0	0	0	0	0	0	0	0	0	0	0	0	0	0	0	0	0	0	0	0	0	0	0	0	0	0	0	0	0	0	0	0	0	0	0	0	0	0	0	0	0	0
OTU_3019	Eukaryota	Cercozoa	Thecofilosea					0	0	0	0	0	0	0	0	0	0	0	0	0	0	0	0	0	0	0	0	0	0	0	0	0	0	0	0	0	0	0	0	0	0	0	0	0	0	0	0	0	3
OTU_302	Eukaryota	Cercozoa	Thecofilosea					0	0	0	0	0	0	0	0	0	0	0	0	0	0	0	0	0	0	0	0	0	0	0	0	0	0	0	0	6	0	0	0	0	0	0	0	3	0	0	0	0	2
OTU_3025	Metazoa	Nematoda	Chromadorea	Rhabditida	Rhabditidae	Mesorhabditis	Mesorhabditis_sp.	0	0	9	0	0	0	0	0	0	0	0	0	0	0	0	0	0	0	0	0	0	0	0	0	0	0	0	0	0	0	0	0	0	0	0	0	0	0	0	0	0	0
OTU_3031	Eukaryota	Cercozoa						0	0	0	0	0	0	0	0	0	0	0	0	0	0	0	0	0	0	0	0	0	0	0	0	0	0	0	0	0	0	0	0	0	0	0	0	0	0	0	0	0	0
OTU_3036	Eukaryota	Cercozoa	Thecofilosea					0	0	0	0	0	0	0	0	0	0	0	0	0	0	0	0	0	0	0	0	0	0	0	0	0	0	0	0	0	0	0	0	0	0	0	0	0	0	0	0	0	0
OTU_3039	Eukaryota	Cercozoa						0	0	0	0	0	0	0	0	0	0	0	0	0	0	0	0	0	8	0	0	0	0	0	0	0	0	0	0	0	0	0	0	0	0	0	0	0	0	0	0	0	0
OTU_3046	Eukaryota	Cercozoa						0	0	0	0	0	0	0	0	0	0	0	0	0	0	0	0	0	0	3	0	0	0	0	0	0	0	0	0	0	0	0	0	0	0	0	0	0	0	0	0	0	0
OTU_3050	Eukaryota	Cercozoa						0	0	0	0	0	0	0	0	0	0	0	0	0	0	0	0	0	1	0	0	0	0	0	0	0	0	0	0	0	0	0	0	0	0	0	0	0	0	0	0	0	0
OTU_305	Eukaryota	Cercozoa						0	11	3	62	2	0	0	9	0	0	0	0	24	0	0	0	0	0	0	0	0	0	0	0	0	4	0	0	12	33	0	14	3	10	0	0	50	21	0	0	0	0
OTU_3056	Eukaryota	Ciliophora	Spirotrichea	Tintinnida	Tintinnidae	Tintinnidium		0	0	0	0	0	0	0	0	0	0	0	0	0	0	0	0	0	0	0	0	0	0	0	0	0	0	0	0	0	0	0	0	0	0	0	0	0	0	0	0	0	0
OTU_3058	Eukaryota	Cercozoa						0	0	0	0	2	0	0	0	0	0	0	0	0	0	0	0	0	0	0	0	0	0	0	0	0	0	0	9	0	0	0	0	0	0	0	0	0	0	0	0	0	0
OTU_3060	Eukaryota	Cercozoa	Thecofilosea					0	0	0	0	0	0	0	0	0	0	0	0	0	0	0	0	0	0	20	0	0	0	0	0	0	0	0	0	0	0	0	0	0	0	0	0	0	0	0	0	0	0
OTU_3061	Eukaryota	Cercozoa	Thecofilosea					0	0	0	0	0	0	0	0	0	0	0	0	0	0	0	0	0	0	0	0	0	0	0	0	0	0	0	0	0	0	0	0	0	0	0	0	0	0	0	0	0	0
OTU_3062	Eukaryota	Cercozoa						0	0	0	0	0	0	0	0	0	0	0	0	0	0	0	0	0	0	0	0	0	0	0	0	0	0	0	0	0	0	0	0	0	0	0	0	0	0	0	0	0	0
OTU_3063	Eukaryota	Cercozoa						0	0	0	0	0	0	0	0	0	0	0	0	0	0	0	0	0	0	0	0	0	0	0	0	0	0	0	0	0	0	0	0	0	0	0	0	0	0	0	0	0	0
OTU_3073	Eukaryota	Ciliophora	Nassophorea	Microthoracida	Microthoracidae	Leptopharynx	Leptopharynx_costatus	0	0	0	0	0	0	0	0	0	0	0	0	0	0	0	0	0	0	0	0	0	0	0	0	0	0	0	0	0	0	0	0	0	0	0	0	0	0	0	0	0	0
OTU_3078	Eukaryota	Cercozoa	Thecofilosea	Cryomonadida				0	0	0	0	0	0	0	0	0	0	0	0	0	0	0	0	0	0	0	0	0	0	0	0	0	0	0	0	0	0	0	0	0	0	0	0	0	0	0	0	0	0
OTU_3079	Eukaryota	Ciliophora	Phyllopharyngea	Chlamydodontida	Chilodonellidae			0	0	0	0	0	0	0	0	0	0	0	0	0	0	0	0	0	0	0	0	0	0	0	0	0	0	0	0	0	0	0	0	0	0	0	0	0	0	0	0	0	0
OTU_308	Eukaryota	Cercozoa						0	0	0	0	0	0	0	0	3	0	0	0	0	0	0	889	4	0	0	0	0	0	0	0	0	0	0	0	0	0	0	0	0	0	0	0	0	0	0	0	0	0
OTU_3081	Eukaryota	Apicomplexa	Conoidasida					0	0	0	0	0	0	0	0	0	0	0	0	0	0	0	0	0	0	0	0	0	0	0	0	0	0	0	0	0	0	0	0	0	0	0	0	0	0	0	0	0	0
OTU_3082	Eukaryota	Cercozoa						0	0	0	0	0	0	0	0	0	0	0	0	0	0	0	0	0	0	0	0	0	0	0	0	0	0	0	0	0	0	0	0	0	0	0	0	0	0	0	0	0	0
OTU_3084	Eukaryota	Cercozoa						0	0	0	7	0	0	0	0	0	0	0	0	0	0	0	0	0	0	0	0	0	0	0	0	0	0	0	0	0	0	0	0	0	0	0	0	0	0	0	0	0	0
OTU_3090	Eukaryota	Ciliophora	Spirotrichea	Sporadotrichida	Oxytrichidae	Oxytricha	Oxytricha_granulifera	0	0	0	0	0	0	0	0	0	0	0	0	0	0	0	0	0	0	0	0	0	0	0	0	0	0	0	0	1	0	0	2	0	0	0	0	0	3	0	2	0	0
OTU_309	Eukaryota	Cercozoa						0	0	0	0	0	0	0	0	0	0	0	0	0	1	132	1	0	252	2	1	3	101	0	0	0	0	12	0	0	0	0	0	0	0	0	0	0	0	0	0	0	0
OTU_3091	Eukaryota	Cercozoa	Thecofilosea	Cryomonadida				0	0	0	0	0	0	0	0	0	0	0	0	0	0	0	0	0	0	0	0	0	0	0	0	0	0	0	0	0	0	0	0	0	0	0	0	0	0	0	0	0	0
OTU_3102	Eukaryota	Cercozoa						0	0	0	0	0	0	0	0	0	0	0	0	0	0	0	6	0	20	0	0	0	0	0	0	0	0	0	0	0	0	0	0	0	0	0	0	0	0	0	0	0	0
OTU_3104	Eukaryota	Cercozoa						0	0	0	0	0	0	0	0	0	0	0	0	0	0	0	0	0	8	0	0	0	0	0	0	0	0	0	0	0	0	0	0	0	0	0	0	0	0	0	0	0	0
OTU_3110	Eukaryota	Ciliophora	Oligohymenophorea	Peniculida				0	0	0	0	0	6	0	0	0	0	0	0	0	0	0	0	0	0	0	0	0	0	0	0	0	0	0	0	0	0	0	0	0	0	0	0	0	0	0	0	0	0
OTU_3119	Metazoa	Arthropoda	Insecta					0	0	0	0	0	0	0	0	0	0	0	0	0	0	0	0	0	0	0	0	0	0	0	0	0	0	0	0	0	0	0	0	0	0	0	0	0	0	0	0	0	0
OTU_3121	Eukaryota	Cercozoa						0	0	0	0	0	0	0	0	0	0	0	0	0	0	0	0	0	0	0	0	0	0	0	0	0	0	0	1	0	0	0	0	0	0	0	0	0	0	0	0	0	0
OTU_3123	Eukaryota	Cercozoa	Thecofilosea					0	0	0	0	0	0	0	0	0	0	0	0	0	0	0	0	0	17	0	0	0	0	0	0	0	0	0	37	0	0	8	0	0	0	0	0	0	0	0	0	0	3
OTU_3124	Eukaryota	Tubulinea						0	0	0	0	0	0	0	0	0	0	0	0	0	0	0	0	0	0	0	0	0	0	0	0	0	0	0	0	0	0	0	0	0	0	0	0	0	1	0	0	0	0
OTU_3125	Eukaryota	Cercozoa						0	0	0	0	0	0	0	0	0	0	0	0	0	0	0	0	0	0	0	0	0	0	0	0	0	0	0	0	0	0	0	3	0	0	0	0	0	0	0	0	0	0
OTU_3126	Eukaryota	Ciliophora	Spirotrichea					0	0	0	0	0	0	0	0	0	0	0	0	0	0	0	0	0	0	0	0	0	0	0	0	0	0	0	0	0	0	0	0	0	0	0	0	0	0	0	0	0	0
OTU_3137	Eukaryota	Cercozoa						0	0	0	0	0	0	0	0	0	0	0	0	0	0	0	0	0	0	0	0	0	0	0	0	0	0	0	0	0	0	0	0	0	0	0	0	0	0	0	0	11	0
OTU_314	Eukaryota	Ciliophora	Colpodea	Colpodida	Colpodidae			0	0	0	1	0	0	0	0	0	0	0	0	0	0	0	0	0	0	0	0	0	0	0	0	0	0	0	0	0	0	0	0	0	0	0	0	0	0	0	0	0	0
OTU_3140	Eukaryota	Ciliophora	Colpodea	Cyrtolophosidida	Cyrtolophosididae	Cyrtolophosis	Cyrtolophosis_mucicola	0	1	0	0	0	0	0	0	0	0	0	0	0	0	0	0	0	0	0	0	0	0	0	0	0	0	0	0	0	0	0	0	0	0	0	0	0	0	0	0	0	0
OTU_3145	Eukaryota	Cercozoa	Thecofilosea					0	2	0	0	0	0	0	0	0	0	0	0	0	0	0	0	0	9	1	0	0	0	0	0	0	0	0	0	0	0	0	0	0	0	0	0	0	0	0	0	0	0
OTU_3154	Eukaryota	Cercozoa	Thecofilosea					0	0	0	0	0	0	0	0	0	0	0	0	0	0	0	0	0	0	0	0	0	0	0	0	0	0	0	0	0	0	0	0	0	0	0	0	0	0	0	0	0	0
OTU_316	Eukaryota	Cercozoa						0	0	0	1	10	14	0	0	0	0	3	0	2	0	7	0	19	73	0	5	0	0	0	1	0	0	6	23	0	0	0	0	0	0	0	0	0	2	0	0	20	0
OTU_3163	Eukaryota	Cercozoa						0	0	0	0	0	0	0	0	0	0	0	0	0	0	0	0	0	7	0	0	0	0	0	0	0	0	0	0	0	0	0	0	0	0	0	0	0	0	0	0	0	0
OTU_3172	Eukaryota	Cercozoa						0	0	0	0	0	0	0	0	0	0	0	0	0	0	0	0	0	0	0	0	0	0	0	0	0	0	0	0	0	0	0	0	0	0	0	0	0	0	0	0	0	0
OTU_3173	Eukaryota	Cercozoa	Thecofilosea	Cryomonadida				0	0	0	0	0	0	0	0	0	0	0	0	0	0	0	0	0	0	0	0	0	0	0	0	0	0	0	0	0	0	0	0	0	0	0	0	0	0	0	0	0	0
OTU_3174	Eukaryota	Cercozoa						0	0	0	0	0	0	0	0	0	0	0	0	0	0	0	0	0	0	0	0	0	0	0	0	0	0	0	0	0	0	0	0	0	0	0	0	0	0	0	0	0	0
OTU_3176	Eukaryota	Cercozoa						0	0	0	0	0	0	0	0	0	0	0	0	0	0	0	0	0	0	0	0	0	0	0	0	0	0	0	0	0	0	0	0	0	0	0	0	0	0	0	0	0	0
OTU_3179	Eukaryota	Tubulinea						0	0	0	0	0	0	0	0	0	0	0	0	0	0	0	12	0	0	0	0	0	0	0	0	0	0	0	0	0	0	0	0	0	0	0	0	0	0	0	0	0	0
OTU_3182	Metazoa	Arthropoda	Insecta	Hemiptera	Pseudococcidae	Heterococcus		0	0	0	0	0	0	0	0	0	0	0	0	0	0	0	0	0	0	0	0	0	0	0	0	0	0	0	0	0	0	0	0	0	0	0	0	0	0	0	0	0	0
OTU_3186	Eukaryota	Apicomplexa	Conoidasida	Eugregarinorida	Stenophoridae	Stenophora	Stenophora_robusta	0	0	0	0	0	0	0	0	0	0	0	0	0	0	0	0	0	0	0	0	0	0	0	0	0	0	0	0	0	0	0	0	0	0	0	0	0	0	0	0	0	0
OTU_3199	Eukaryota	Cercozoa	Thecofilosea					0	0	0	0	0	0	0	0	0	0	0	0	0	0	0	0	0	0	0	0	0	0	0	0	0	0	0	0	0	0	0	0	0	0	0	0	0	0	0	0	0	0
OTU_3211	Eukaryota	Cercozoa	Thecofilosea					0	0	0	0	0	0	0	0	0	0	0	0	0	0	0	0	0	0	0	0	0	0	0	0	0	0	0	0	0	0	0	0	0	0	0	0	0	0	0	0	0	0
OTU_3218	Metazoa	Arthropoda	Insecta	Hemiptera	Pseudococcidae	Heterococcus		0	0	0	0	0	0	0	0	0	27	0	0	0	0	0	0	0	0	0	0	0	0	0	0	0	0	0	0	0	0	0	0	0	0	0	0	0	0	0	0	0	0
OTU_3219	Eukaryota	Cercozoa						0	0	0	0	0	0	0	0	0	0	0	0	0	0	0	0	0	0	0	0	0	0	0	0	0	0	0	0	0	0	0	0	0	0	0	0	0	0	0	0	0	0
OTU_3220	Eukaryota	Cercozoa						0	0	0	0	0	0	0	0	0	0	0	0	0	0	0	0	0	0	0	0	0	0	0	0	0	0	0	0	0	0	0	0	0	0	0	0	0	0	0	0	0	0
OTU_3228	Eukaryota	Cercozoa						0	0	0	0	0	0	0	0	0	0	0	0	0	0	0	0	0	0	0	0	0	0	0	0	0	0	0	0	0	0	0	0	0	0	0	0	0	0	0	0	0	0
OTU_3232	Eukaryota	Cercozoa	Thecofilosea					0	0	0	0	0	0	0	0	0	0	0	0	0	0	0	0	0	0	0	0	0	0	0	0	0	0	0	0	0	0	0	0	0	0	0	0	0	0	0	0	0	0
OTU_3239	Eukaryota	Tubulinea	Elardia	Leptomyxida				0	0	0	0	0	0	0	0	0	0	0	0	0	0	0	0	0	0	0	0	0	0	0	0	0	0	0	0	0	0	0	0	0	0	0	0	0	0	0	0	0	0
OTU_3246	Eukaryota	Tubulinea	Elardia	Euamoebida	Hartmannellidae	Hartmannella	Hartmannella_sp.	0	32	182	6	0	0	0	17	0	0	0	0	3	20	0	0	2	0	0	0	0	3	0	27	0	0	0	0	71	0	0	0	0	0	0	0	7	8	0	0	0	0
OTU_3250	Eukaryota	Cercozoa						0	0	0	0	0	0	0	0	0	0	0	0	0	0	0	0	0	0	0	0	0	0	0	0	0	0	0	0	0	0	0	0	0	0	0	0	0	0	0	0	0	0
OTU_3260	Eukaryota	Ciliophora	Colpodea	Cyrtolophosidida				0	0	0	0	0	0	0	0	0	0	0	0	0	0	0	0	0	0	0	0	0	0	0	0	0	0	0	0	0	0	0	0	0	0	0	0	0	0	0	0	7	0
OTU_326	Eukaryota	Cercozoa						0	0	0	0	0	0	0	0	0	0	0	0	0	0	0	0	0	0	0	0	0	0	0	1	0	0	0	0	0	0	0	0	0	0	0	0	0	0	0	0	0	0
OTU_3265	Eukaryota	Euglenozoa	Kinetoplastea	Eubodonida	Bodonidae	Bodo		0	0	0	0	0	0	0	0	0	0	0	0	0	0	0	0	0	0	0	0	0	0	0	0	0	0	0	0	0	0	0	0	0	0	0	0	0	0	0	0	0	0
OTU_3274	Eukaryota	Cercozoa	Thecofilosea					0	0	0	0	0	0	0	0	0	0	0	0	0	0	0	0	0	0	0	0	0	0	0	0	0	0	0	0	0	0	0	0	0	0	0	0	0	0	0	0	0	0
OTU_3279	Eukaryota	Ciliophora	Phyllopharyngea	Chlamydodontida	Chilodonellidae	Pseudochilodonopsis	Pseudochilodonopsis_fluviatilis	0	0	0	0	0	0	0	0	0	0	0	0	0	0	0	0	0	0	0	0	0	0	0	0	0	0	0	0	0	0	0	0	0	0	0	0	0	0	0	0	0	0
OTU_3289	Eukaryota	Ciliophora	Spirotrichea	Tintinnida	Tintinnidae	Tintinnidium		0	0	0	0	10	0	0	1	0	0	0	0	0	0	0	0	0	0	0	0	0	0	0	0	0	0	0	0	0	0	0	0	0	0	0	0	0	0	0	0	0	0
OTU_3291	Metazoa	Arthropoda	Insecta					0	0	0	0	0	14	0	0	0	0	0	0	0	0	1	0	0	6	0	0	0	0	0	0	0	0	0	0	0	0	0	0	0	0	0	0	0	0	0	0	0	0
OTU_3292	Eukaryota	Cercozoa	Thecofilosea					0	0	0	0	0	0	0	0	0	0	0	0	0	0	0	0	0	0	0	0	0	0	0	0	0	0	0	0	0	0	0	0	0	0	0	0	0	0	0	0	0	0
OTU_3297	Eukaryota	Cercozoa	Thecofilosea	Cryomonadida				0	0	4	1	21	51	1	0	0	0	8	0	0	0	7	1	12	49	0	0	0	0	0	12	0	0	0	5	19	3	0	3	0	21	0	0	6	0	0	0	0	54
OTU_330	Eukaryota	Apicomplexa						0	0	0	0	0	0	0	0	0	0	0	0	0	0	0	0	0	0	0	0	0	0	0	0	0	0	0	0	0	0	0	0	0	0	0	0	0	0	0	0	0	0
OTU_33	Eukaryota	Tubulinea						0	0	0	0	1	3	0	0	0	0	28	0	0	0	0	0	1	4	0	0	0	0	0	0	0	0	0	0	0	0	0	0	0	0	1	0	0	0	0	0	0	0
OTU_3302	Eukaryota	Apicomplexa	Conoidasida	Eucoccidiorida	Cryptosporidiidae	Cryptosporidium	Cryptosporidium_sp.	0	0	0	0	0	0	0	0	0	0	0	0	0	0	0	0	0	0	0	0	0	0	0	0	0	0	0	0	0	0	0	0	0	0	0	0	0	0	0	0	0	0
OTU_3306	Metazoa	Nematoda	Enoplea	Triplonchida	Tobrilidae	Epitobrilus	Epitobrilus_stefanskii	0	0	0	0	0	0	0	0	0	0	0	0	0	0	0	0	0	0	0	0	0	0	0	0	0	0	0	0	0	0	0	0	0	0	0	0	0	0	0	0	0	0
OTU_3314	Eukaryota	Cercozoa						0	0	0	0	0	0	0	0	0	0	0	0	0	0	0	0	0	0	0	0	0	0	0	0	0	0	0	0	0	0	2	0	0	0	0	0	0	1	0	0	0	0
OTU_3316	Metazoa	Arthropoda	Insecta	Hemiptera	Cicadidae	Karenia		0	0	0	0	0	0	0	0	0	0	0	0	0	0	0	0	0	0	0	0	0	0	0	0	0	0	0	0	0	0	0	0	0	0	0	0	0	0	0	0	0	0
OTU_3320	Eukaryota	Cercozoa						0	0	0	0	0	0	0	0	0	0	0	0	0	0	0	22	0	0	0	0	0	0	0	0	0	0	0	0	0	0	0	0	0	0	0	0	0	0	0	0	0	0
OTU_3323	Eukaryota	Cercozoa	Thecofilosea	Cryomonadida				0	0	0	0	2	10	0	0	0	0	2	0	0	0	0	9	15	5	0	0	0	0	0	3	0	0	0	0	1	0	0	0	0	0	0	0	1	0	0	0	0	9
OTU_3328	Eukaryota	Apicomplexa	Conoidasida	Eucoccidiorida	Eimeriidae			0	0	0	0	0	0	0	0	0	0	0	0	0	0	0	0	0	0	0	0	0	0	0	0	0	0	0	0	0	0	0	0	0	0	0	0	0	0	0	0	0	0
OTU_3330	Eukaryota	Ciliophora	Oligohymenophorea	Sessilida				0	0	0	0	0	0	0	0	0	0	0	0	0	0	0	0	0	0	0	0	0	2	0	0	0	0	0	0	0	0	0	0	0	0	0	0	0	0	0	0	0	0
OTU_3332	Eukaryota	Tubulinea						0	0	0	0	0	0	0	0	0	0	0	0	0	0	0	0	0	0	0	0	0	0	0	0	0	0	0	0	0	0	0	0	0	0	0	0	0	0	0	0	0	0
OTU_3339	Eukaryota	Cercozoa	Thecofilosea					0	0	0	0	0	0	0	0	0	0	0	0	0	0	0	0	0	0	0	0	0	0	0	0	0	0	0	0	0	0	0	0	0	0	0	0	0	0	0	0	0	0
OTU_3343	Eukaryota	Cercozoa						0	0	0	0	0	0	0	0	0	0	0	0	0	0	0	0	0	0	0	0	0	0	0	0	0	0	0	0	0	0	0	0	0	0	0	0	0	0	0	0	0	0
OTU_3347	Eukaryota	Ciliophora	Oligohymenophorea	Sessilida				0	0	0	0	0	0	0	0	0	0	0	0	0	0	0	0	0	0	0	0	0	0	0	0	0	0	0	0	0	0	0	0	0	0	0	0	0	0	0	0	0	0
OTU_3349	Eukaryota	Ciliophora	Colpodea	Cyrtolophosidida				0	0	0	0	0	0	0	0	0	0	0	0	0	0	0	0	0	0	0	0	0	0	0	0	0	0	0	0	0	0	0	0	0	0	0	0	0	0	0	0	0	0
OTU_3350	Eukaryota	Tubulinea						0	0	0	0	0	0	0	0	0	0	0	0	0	0	0	0	0	0	0	0	0	0	0	0	0	0	0	0	0	0	0	0	0	0	0	0	0	0	0	0	0	0
OTU_3360	Eukaryota	Cercozoa	Thecofilosea	Cryomonadida				0	0	0	0	0	0	0	0	0	0	0	0	0	0	0	0	0	0	0	0	0	0	0	0	0	0	0	0	0	0	0	0	0	0	0	0	0	0	0	0	0	0
OTU_3361	Eukaryota	Ciliophora	Prostomatea	Prorodontida	Urotrichidae	Urotricha		0	0	0	0	0	0	0	0	0	0	0	0	0	0	3	0	0	2	0	0	0	0	0	0	0	0	0	0	0	0	0	0	0	0	0	0	0	0	0	0	0	0
OTU_3362	Metazoa	Arthropoda	Insecta	Hemiptera	Cicadidae	Karenia		0	0	0	0	6	0	0	0	0	0	0	0	0	0	2	0	0	0	0	0	0	0	0	0	0	0	0	0	0	0	0	0	0	0	0	0	0	0	0	0	0	0
OTU_3368	Eukaryota	Cercozoa						0	0	0	0	0	0	0	0	0	0	0	0	0	0	0	0	0	0	0	0	0	0	0	0	0	0	0	0	0	0	0	1	0	0	0	0	0	0	0	0	1	0
OTU_338	Eukaryota	Cercozoa						0	0	0	0	0	0	0	0	0	0	0	0	0	0	0	0	0	0	0	0	0	0	0	0	0	0	0	0	0	0	0	0	0	0	0	0	0	0	0	0	0	0
OTU_3382	Eukaryota	Ciliophora						0	0	0	0	0	0	0	0	0	0	0	0	0	0	0	0	0	19	0	0	0	0	0	0	0	0	0	0	0	0	0	0	0	0	0	0	0	0	0	0	0	0
OTU_3389	Metazoa	Arthropoda	Arachnida	Sarcoptiformes	Acaridae			0	0	0	0	0	0	0	0	0	0	0	0	0	0	0	0	0	0	0	0	0	0	0	0	0	0	0	0	0	0	0	0	0	0	0	0	0	0	0	0	0	0
OTU_3393	Eukaryota	Cercozoa	Thecofilosea					0	1	0	0	3	0	0	0	0	0	0	0	0	0	0	0	0	0	0	0	0	0	0	0	0	0	0	0	0	0	0	0	0	0	0	0	0	0	0	0	0	0
OTU_3398	Eukaryota	Cercozoa	Thecofilosea					0	2	0	0	0	0	0	0	0	0	0	0	0	0	0	0	0	14	0	0	0	0	0	4	0	0	0	0	0	0	0	0	0	0	0	0	0	0	0	0	0	3
OTU_3399	Eukaryota	Cercozoa	Thecofilosea					0	0	0	0	0	0	0	0	0	0	0	0	0	0	0	0	0	0	0	0	0	0	0	0	0	0	0	0	0	0	0	0	0	0	0	0	0	0	0	0	0	0
OTU_3403	Metazoa	Arthropoda	Insecta	Hemiptera	Pseudococcidae	Heterococcus		0	0	0	0	0	0	0	0	0	0	0	0	0	0	0	0	0	0	0	0	0	0	0	0	0	0	0	0	0	0	0	0	0	0	0	0	0	0	0	0	0	0
OTU_3405	Eukaryota	Cercozoa	Thecofilosea	Cryomonadida				0	0	0	0	0	0	0	0	0	0	0	0	0	0	0	0	0	0	0	0	0	0	0	0	0	0	0	0	0	0	0	0	0	0	0	0	0	0	0	0	0	0
OTU_3410	Eukaryota	Cercozoa						0	0	0	0	2	0	0	0	0	0	0	0	0	0	0	0	0	0	0	0	0	0	0	0	0	0	0	0	0	0	0	0	0	0	0	0	0	0	0	0	0	0
OTU_3414	Metazoa	Arthropoda	Arachnida					0	0	0	0	0	0	7	0	0	0	0	0	0	0	0	0	0	0	0	0	0	0	0	7	0	0	7	0	0	0	2	0	0	0	0	0	0	0	0	0	0	0
OTU_3421	Eukaryota	Cercozoa	Thecofilosea					0	0	0	0	0	0	0	0	0	0	0	0	0	0	9	0	0	0	0	0	0	0	0	0	0	0	0	0	0	0	0	0	0	0	0	0	0	0	0	0	0	0
OTU_3431	Metazoa	Arthropoda	Insecta	Hymenoptera				0	0	0	0	0	0	0	0	0	0	0	0	0	0	0	0	0	0	0	0	0	0	0	0	0	0	0	0	0	0	0	0	0	0	0	0	0	0	0	0	0	0
OTU_3435	Eukaryota	Cercozoa						0	0	0	0	0	0	0	0	0	0	0	0	0	0	0	0	0	0	0	0	0	0	0	0	0	0	0	0	0	0	0	0	0	0	0	0	0	0	0	0	0	0
OTU_3442	Eukaryota	Cercozoa						0	0	0	0	0	0	0	0	0	0	0	0	0	0	0	0	0	0	0	0	0	0	0	0	0	0	0	0	0	0	0	0	0	0	0	0	0	0	0	0	0	0
OTU_3445	Eukaryota	Ciliophora	Colpodea	Cyrtolophosidida	Platyophryidae	Platyophrya		0	0	0	0	0	0	0	0	0	0	0	0	0	0	0	0	0	0	0	0	0	0	0	0	0	0	0	0	0	0	0	0	0	0	0	0	0	0	0	0	0	0
OTU_3446	Eukaryota	Cercozoa	Thecofilosea	Cryomonadida				0	0	0	0	0	0	0	0	0	0	0	0	0	0	0	0	0	0	0	0	0	0	0	0	0	0	0	0	0	0	0	0	0	0	0	0	0	0	0	0	0	0
OTU_3450	Metazoa	Platyhelminthes	Trematoda	Plagiorchiida	Haploporidae			0	0	0	0	0	0	0	0	0	0	0	0	0	0	0	0	0	0	0	0	0	0	0	0	0	0	0	0	0	0	0	0	0	0	0	0	0	0	0	0	0	0
OTU_3453	Eukaryota	Apicomplexa	Conoidasida					0	0	0	0	0	0	0	0	0	0	0	0	0	0	0	0	0	0	0	0	0	0	0	0	0	0	0	0	0	0	0	0	0	0	0	0	0	0	0	0	0	0
OTU_3455	Eukaryota	Cercozoa	Thecofilosea	Cryomonadida				0	0	0	0	0	0	0	0	0	0	0	0	0	0	0	0	0	0	0	0	0	0	0	0	0	0	0	0	1	0	0	0	0	0	0	0	4	0	0	0	0	0
OTU_3461	Eukaryota	Ciliophora	Litostomatea	Haptorida	Dileptidae			0	0	0	0	2	0	0	0	0	0	0	0	0	0	0	0	0	0	0	0	0	0	0	0	0	0	0	0	0	0	0	0	0	0	0	0	0	0	0	0	0	0
OTU_3469	Eukaryota	Cercozoa	Thecofilosea					0	0	0	0	0	0	0	0	0	0	0	0	0	0	0	0	0	0	0	0	0	0	0	0	0	0	0	0	0	0	0	0	0	0	0	0	0	0	0	0	0	0
OTU_347	Eukaryota	Cercozoa						0	1	5	1	0	0	0	1	0	0	0	0	0	0	0	0	0	0	0	0	0	0	0	0	0	0	0	0	15	4	0	6	0	0	0	0	2	5	0	0	0	0
OTU_3473	Eukaryota	Cercozoa						0	0	0	0	0	0	0	0	0	0	0	0	0	0	0	0	0	0	0	0	0	0	0	0	0	0	0	0	0	0	0	0	0	0	0	0	0	0	0	0	0	0
OTU_3476	Eukaryota	Apicomplexa	Conoidasida	Eugregarinorida	Monocystidae	Monocystis		0	0	0	0	0	0	0	0	0	0	0	0	0	0	0	0	0	0	0	0	0	0	0	0	0	0	0	0	0	0	0	0	0	0	0	0	0	0	0	0	0	0
OTU_3479	Eukaryota	Ciliophora	Prostomatea	Prorodontida	Colepidae	Levicoleps	Levicoleps_biwae	0	0	0	0	0	0	0	0	0	0	0	0	0	0	0	0	0	0	2	0	0	0	2	2	0	0	0	0	0	0	0	0	0	0	0	0	0	0	0	0	0	0
OTU_3480	Metazoa	Arthropoda	Insecta	Hymenoptera	Vespidae	Vespula	Vespula_pensylvanica	0	0	0	0	0	0	0	0	0	0	1	0	0	0	0	10	0	0	0	0	0	0	0	0	0	0	0	0	0	0	0	0	0	0	0	0	0	0	0	0	0	0
OTU_348	Eukaryota	Ciliophora	Litostomatea	Haptorida				0	1	2	503	1	0	1	35	0	1	1	1	0	0	0	0	0	0	0	0	0	0	0	0	0	0	0	0	18	16	0	0	1	22	1	0	0	0	0	0	0	0
OTU_3486	Eukaryota	Ciliophora	Oligohymenophorea	Philasterida	Pseudocohnilembidae	Pseudocohnilembus	Pseudocohnilembus_persalinus	0	0	0	0	0	0	0	0	0	0	0	0	0	0	0	0	0	0	0	0	0	0	0	0	0	0	0	0	0	0	0	0	0	0	0	0	0	0	0	0	0	0
OTU_3488	Eukaryota	Cercozoa						0	0	0	0	0	0	0	0	0	0	0	0	0	0	0	0	0	0	0	0	0	0	0	0	0	0	0	0	0	0	0	0	0	0	0	0	0	0	0	0	0	0
OTU_3495	Eukaryota	Ciliophora	Nassophorea	Nassulida	Furgasoniidae	Furgasonia	Furgasonia_blochmanni	0	0	0	0	0	0	0	0	0	0	0	0	0	0	0	0	0	0	0	0	0	0	0	0	0	0	0	0	0	0	0	0	0	0	0	0	0	0	0	0	0	0
OTU_3496	Eukaryota	Cercozoa						0	0	0	0	0	0	0	0	0	0	0	0	0	0	0	0	0	0	0	0	0	0	0	0	0	0	0	0	0	0	0	0	0	0	0	0	0	0	0	0	0	0
OTU_350	Eukaryota	Cercozoa						0	26	166	635	18	4	5	0	0	50	0	0	0	0	13	0	1	15	0	0	3	0	20	24	0	0	0	8	60	2	4	1	3	0	0	0	1	4	49	3	1	8
OTU_3503	Metazoa	Platyhelminthes	Catenulida					0	0	0	0	0	0	0	0	0	1	0	0	0	0	0	0	0	0	0	0	0	0	0	0	0	0	0	0	0	0	0	0	0	0	0	0	0	5	0	0	0	0
OTU_3505	Eukaryota	Cercozoa						0	0	0	0	0	0	0	0	0	0	0	0	0	0	10	0	0	0	0	0	0	0	0	0	0	0	0	0	0	0	0	0	0	0	0	0	0	0	0	0	0	0
OTU_3506	Eukaryota	Euglenozoa	Kinetoplastea					0	0	0	0	0	0	0	0	0	0	0	0	0	0	0	0	0	0	0	0	0	0	0	0	0	0	0	0	0	0	0	0	0	0	0	0	0	0	0	0	0	0
OTU_3507	Eukaryota	Ciliophora	Spirotrichea	Euplotida	Euplotidae	Euplotes	Euplotes_muscicola	0	0	0	0	0	0	0	0	0	0	0	0	0	0	0	0	0	0	0	0	0	0	0	0	0	0	0	0	0	0	0	0	0	0	0	0	0	0	0	0	0	0
OTU_3512	Eukaryota	Tubulinea						0	0	0	0	0	0	0	0	0	0	0	0	0	0	0	0	0	0	0	0	0	0	0	0	0	0	0	0	0	0	0	0	0	0	0	0	0	0	0	0	0	0
OTU_3517	Eukaryota	Cercozoa						0	0	0	0	0	0	0	0	0	0	0	0	0	0	10	10	0	21	0	0	0	0	0	2	0	0	0	0	0	0	1	0	0	0	0	0	0	0	0	0	0	0
OTU_3522	Eukaryota	Tubulinea	Elardia	Leptomyxida				0	0	0	0	0	0	0	0	0	0	0	0	0	0	0	0	0	0	0	0	0	0	0	0	0	0	0	0	0	0	0	0	0	0	0	0	0	0	0	0	0	0
OTU_3523	Eukaryota	Tubulinea	Elardia	Leptomyxida	Leptomyxidae	Leptomyxa	Leptomyxa_reticulata	0	0	0	0	0	0	0	0	0	0	0	0	0	0	0	0	0	0	0	0	0	0	0	0	0	0	0	0	0	0	0	0	0	0	0	0	0	0	0	0	0	0
OTU_353	Metazoa	Arthropoda	Hexanauplia	Cyclopoida	Cyclopidae	Eucyclops	Eucyclops_speratus	0	0	0	0	0	0	0	0	0	0	0	1	2	0	0	0	0	0	0	0	0	0	0	0	0	0	0	0	1	975	0	1	0	21	0	6	1	30	2	0	1	13
OTU_3531	Eukaryota	Tubulinea	Elardia	Euamoebida	Hartmannellidae			0	0	0	0	0	0	0	0	0	0	0	0	0	0	0	0	0	0	0	0	0	0	0	0	0	0	0	0	0	0	0	0	0	0	0	0	0	0	0	0	0	0
OTU_3533	Eukaryota	Cercozoa						0	0	0	0	0	0	0	0	0	0	0	0	0	0	0	0	0	0	0	0	0	0	0	0	0	0	0	0	0	0	0	0	0	0	0	0	0	0	0	0	0	0
OTU_3538	Eukaryota	Cercozoa	Thecofilosea					0	0	0	0	0	0	0	0	0	0	0	0	0	0	0	0	0	0	0	0	0	0	0	0	0	0	0	0	0	0	0	0	0	0	0	0	0	0	0	0	0	0
OTU_3540	Eukaryota	Cercozoa	Thecofilosea					0	0	0	0	0	0	0	0	0	0	0	0	0	0	0	0	0	0	0	0	0	0	0	0	0	0	0	0	0	0	0	0	0	0	0	0	0	0	0	0	0	0
OTU_3542	Eukaryota	Cercozoa						0	0	0	0	0	0	0	0	0	0	0	0	0	0	0	0	0	0	0	0	0	0	0	0	0	0	0	0	4	0	0	0	0	0	0	0	0	0	0	0	0	0
OTU_3543	Eukaryota	Cercozoa						0	0	0	0	0	0	0	0	0	0	0	0	0	0	0	1	0	0	0	0	0	0	0	0	0	0	0	0	0	0	0	0	0	0	0	0	0	0	0	0	0	0
OTU_3547	Eukaryota	Cercozoa	Thecofilosea					0	0	0	0	0	0	0	0	0	0	0	0	0	0	0	0	0	0	0	0	0	0	0	0	0	0	2	0	0	0	0	0	0	0	0	0	0	0	0	0	0	0
OTU_355	Eukaryota	Cercozoa						0	7	6	7	9	2	0	0	0	98	0	7	0	0	7	0	3	12	0	0	0	0	0	3	0	0	1	22	12	0	0	0	0	0	0	0	1	0	11	0	30	0
OTU_3554	Eukaryota	Apicomplexa	Conoidasida	Eucoccidiorida	Eimeriidae			0	0	0	0	0	0	0	0	0	0	0	0	0	0	0	7	0	0	0	0	0	0	0	0	0	0	0	0	0	0	0	0	0	0	0	0	0	0	0	0	0	0
OTU_3559	Metazoa	Arthropoda	Insecta	Hemiptera	Cicadidae	Karenia		0	0	0	0	0	0	0	0	0	13	0	0	0	0	0	0	0	0	0	0	0	0	0	0	0	0	0	0	0	0	0	0	0	0	0	0	0	0	0	0	0	0
OTU_3561	Eukaryota	Cercozoa	Thecofilosea	Cryomonadida				0	0	0	0	0	0	0	0	0	0	0	0	0	0	0	0	0	0	0	0	0	0	0	0	0	0	0	0	0	0	0	0	0	0	0	0	0	0	0	0	0	0
OTU_3570	Eukaryota	Tubulinea	Elardia	Euamoebida	Hartmannellidae	Hartmannella	Hartmannella_sp.	0	0	0	0	0	0	0	0	0	0	0	0	0	0	0	0	0	0	0	0	0	0	0	0	0	0	0	0	0	0	0	0	0	0	0	0	0	0	0	0	0	0
OTU_3582	Eukaryota	Ciliophora						0	0	0	0	0	0	0	0	0	0	0	0	0	0	0	1	3	0	0	0	0	1	0	0	0	0	0	0	0	0	0	0	0	0	0	0	0	0	0	0	0	0
OTU_3583	Metazoa	Arthropoda	Insecta	Hemiptera	Cicadidae	Karenia		0	0	0	0	0	0	0	0	0	0	0	0	0	0	0	5	0	0	0	0	0	0	0	0	0	0	0	0	0	0	0	0	0	0	0	0	0	0	0	0	0	0
OTU_3590	Eukaryota	Cercozoa						0	0	0	0	0	0	0	0	0	0	0	0	0	0	0	19	0	0	0	0	0	0	0	0	0	0	0	0	0	0	0	0	0	0	0	0	0	0	0	0	0	0
OTU_359	Eukaryota	Ciliophora	Spirotrichea	Stichotrichida	Spirofilidae	Strongylidium	Strongylidium_orientale	0	0	0	0	10	5	0	0	0	0	0	0	0	0	60	0	0	1	3	0	0	0	0	3	0	0	0	0	0	0	0	0	0	0	0	0	0	0	0	0	0	0
OTU_3599	Eukaryota	Ciliophora	Phyllopharyngea	Chlamydodontida	Chilodonellidae			0	0	0	0	0	0	0	0	0	0	0	0	0	0	0	0	0	0	0	0	0	0	0	0	0	0	0	0	0	0	0	0	0	0	0	0	0	0	0	0	0	0
OTU_3610	Eukaryota	Cercozoa	Thecofilosea					0	0	0	0	0	2	0	0	0	0	0	0	0	0	0	0	0	0	0	0	0	0	0	0	0	0	0	0	0	0	0	0	0	0	0	0	0	0	0	0	0	0
OTU_3613	Eukaryota	Cercozoa						0	0	0	0	0	0	0	0	0	0	0	0	0	0	0	0	0	0	0	0	0	0	0	0	0	0	0	0	0	0	0	0	0	0	0	0	0	0	0	0	0	0
OTU_3626	Eukaryota	Tubulinea	Elardia	Euamoebida	Hartmannellidae	Hartmannella	Hartmannella_sp.	0	0	0	0	0	0	0	1	0	0	0	0	0	0	0	0	0	0	0	0	0	0	0	0	0	0	0	0	0	0	0	0	0	0	0	0	0	0	0	0	0	0
OTU_363	Metazoa	Arthropoda	Insecta	Hemiptera	Cicadidae	Karenia		0	0	0	0	0	0	0	0	0	0	0	0	0	1	14	0	2	80	1	0	0	0	4	0	0	2	3	3	0	0	0	0	0	0	0	0	0	0	0	0	0	0
OTU_3631	Eukaryota	Cercozoa	Thecofilosea					0	0	0	0	0	0	0	0	0	0	0	0	0	0	0	0	0	0	0	0	0	0	0	0	0	0	0	0	0	0	0	0	0	0	0	4	0	4	0	0	0	0
OTU_3636	Eukaryota	Cercozoa	Thecofilosea					0	0	0	0	0	0	0	0	0	0	0	0	0	0	0	0	0	0	0	0	0	0	0	0	0	0	0	0	0	0	0	0	0	0	0	0	0	0	0	0	0	0
OTU_3639	Eukaryota	Cercozoa						0	0	0	0	0	0	0	0	0	0	0	0	0	0	2	0	0	0	0	0	0	0	0	0	0	0	0	0	0	0	0	0	0	0	0	0	0	0	0	0	0	0
OTU_3651	Eukaryota	Ciliophora	Oligohymenophorea	Peniculida	Parameciidae	Paramecium	Paramecium_jenningsi	0	0	0	0	1	0	0	0	0	0	0	0	0	0	0	0	0	0	0	0	0	0	0	0	0	0	0	0	0	0	0	2	0	0	0	0	0	1	0	0	0	0
OTU_3660	Eukaryota	Apicomplexa						0	0	0	0	0	19	0	0	0	0	0	0	0	0	0	0	0	0	0	0	0	0	0	0	0	0	0	0	0	0	0	0	0	0	0	0	0	0	0	0	0	0
OTU_3663	Eukaryota	Apicomplexa	Conoidasida	Eugregarinorida	Monocystidae	Monocystis		0	0	0	0	0	0	0	0	0	0	0	0	0	0	0	0	0	0	0	0	0	0	0	0	0	0	0	0	0	0	0	0	0	0	0	0	0	0	0	0	0	0
OTU_3664	Eukaryota	Tubulinea						0	0	0	0	0	0	0	0	0	0	0	0	0	0	0	0	0	0	0	0	0	0	0	0	0	0	0	0	0	0	0	0	0	0	0	0	0	0	0	0	0	0
OTU_3672	Metazoa	Arthropoda	Insecta	Hemiptera	Pseudococcidae	Heterococcus		0	0	0	0	0	0	0	0	0	0	0	0	0	0	0	0	0	0	0	0	0	0	0	0	0	0	1	0	0	0	0	0	0	0	0	0	0	0	0	0	0	0
OTU_3673	Eukaryota	Tubulinea						0	0	0	0	0	0	0	0	0	0	0	0	0	0	0	0	0	0	0	0	0	0	0	0	0	0	0	0	0	0	0	0	0	0	0	0	0	0	0	0	0	0
OTU_3678	Eukaryota	Cercozoa	Thecofilosea	Cryomonadida				0	0	0	0	0	0	0	0	0	0	0	0	0	0	0	0	0	0	0	0	0	0	0	0	0	0	0	0	0	0	0	0	0	0	0	0	0	0	0	0	0	0
OTU_368	Eukaryota	Ciliophora	Nassophorea	Microthoracida				0	0	0	25	0	0	0	0	0	0	0	0	0	0	0	0	0	0	0	0	0	0	0	0	0	0	0	0	0	0	0	0	0	0	0	0	0	0	0	0	0	0
OTU_3681	Eukaryota	Cercozoa						0	0	0	0	0	0	0	0	0	0	0	0	0	0	0	0	0	0	0	0	0	0	0	0	0	0	0	0	0	0	0	0	0	0	0	0	0	0	0	0	0	0
OTU_3683	Eukaryota	Ciliophora	Colpodea	Cyrtolophosidida				0	0	0	0	0	0	0	0	0	0	0	0	0	0	0	0	0	0	0	0	0	0	0	0	0	0	0	0	0	0	0	0	0	0	0	0	0	0	0	0	0	0
OTU_3686	Eukaryota	Ciliophora	Colpodea	Cyrtolophosidida	Platyophryidae	Platyophrya		0	8	0	1	0	0	0	0	0	0	103	0	0	0	0	0	0	0	0	0	0	0	0	0	0	0	0	0	91	0	0	0	0	0	0	0	7	0	0	0	0	0
OTU_3690	Eukaryota	Ciliophora	Spirotrichea	Choreotrichida				0	0	0	0	3	0	0	0	0	0	0	0	0	0	0	0	0	0	1	0	0	0	0	1	0	0	0	0	0	0	0	0	0	0	0	0	0	0	0	0	0	0
OTU_3700	Eukaryota	Cercozoa	Thecofilosea					0	0	0	0	0	0	0	0	0	0	0	0	0	0	0	0	0	0	0	0	0	0	0	0	0	0	0	0	0	0	0	0	0	0	0	0	0	0	0	0	0	0
OTU_3701	Metazoa	Arthropoda	Hexanauplia	Calanoida	Centropagidae	Sinocalanus		0	0	0	0	0	0	0	0	0	0	0	0	0	0	0	0	0	0	0	0	0	0	0	0	0	0	0	0	0	0	0	0	0	0	0	0	0	0	0	0	0	0
OTU_3704	Eukaryota	Cercozoa	Thecofilosea					0	28	32	25	1	0	0	0	0	0	0	0	0	0	0	0	0	0	0	0	0	0	0	0	0	0	0	0	696	4	10	0	0	5	0	0	258	4	0	0	0	1
OTU_3706	Metazoa	Arthropoda	Insecta	Hymenoptera	Tenthredinidae			0	0	0	0	0	0	0	0	0	0	0	0	0	0	0	0	0	0	0	0	0	0	0	0	0	0	0	0	0	0	0	0	0	0	0	0	0	0	0	0	0	0
OTU_3708	Eukaryota	Ciliophora	Litostomatea	Haptorida	Didiniidae			0	0	0	0	6	0	0	0	0	0	0	0	0	0	0	0	0	0	0	0	0	0	0	0	0	0	1	0	0	0	0	0	0	0	0	0	0	0	0	0	0	0
OTU_3712	Metazoa	Arthropoda	Insecta	Hemiptera	Pseudococcidae	Heterococcus		0	0	0	0	0	0	0	0	0	0	0	0	0	0	0	0	0	0	0	0	0	0	0	0	0	0	0	0	0	0	0	0	0	0	0	0	0	0	0	0	0	0
OTU_3718	Metazoa	Arthropoda	Insecta	Coleoptera	Staphylinidae	Oxytelus	Oxytelus_fulvipes	0	0	0	0	0	0	0	0	0	0	0	0	0	0	0	0	0	0	0	0	0	0	0	0	0	0	0	0	0	0	0	0	0	0	0	0	0	0	0	0	0	0
OTU_3721	Eukaryota	Ciliophora	Colpodea	Grossglockneriida	Grossglockneriidae	Pseudoplatyophrya	Pseudoplatyophrya_nana	0	0	0	0	0	0	0	0	0	0	0	0	0	0	0	0	0	0	0	0	0	0	0	0	0	0	0	0	0	0	0	0	0	0	0	0	0	0	0	0	0	0
OTU_3726	Eukaryota	Tubulinea	Elardia	Euamoebida	Hartmannellidae			0	0	0	0	0	0	0	0	0	0	0	0	0	0	0	0	0	0	0	0	0	0	0	0	0	0	0	0	0	0	0	0	0	0	0	0	0	0	0	0	0	0
OTU_3731	Eukaryota	Cercozoa						0	0	0	0	0	0	0	0	0	0	0	0	0	0	0	0	0	0	0	0	0	0	0	0	0	0	0	0	0	0	0	0	0	0	0	0	0	0	0	0	0	0
OTU_3734	Eukaryota	Ciliophora	Colpodea	Grossglockneriida	Grossglockneriidae	Pseudoplatyophrya	Pseudoplatyophrya_nana	0	0	0	1	0	0	0	0	0	0	0	0	0	0	0	0	0	0	0	0	0	0	0	0	0	0	0	0	0	0	0	0	0	0	0	0	1	0	0	0	0	1
OTU_3745	Eukaryota	Cercozoa	Thecofilosea					0	0	0	0	0	5	0	0	0	0	0	0	0	0	0	0	0	0	0	0	0	0	0	0	0	0	0	0	5	0	0	0	0	3	0	0	0	0	0	0	0	0
OTU_3746	Eukaryota	Tubulinea	Elardia	Euamoebida	Hartmannellidae	Hartmannella	Hartmannella_sp.	0	0	0	0	0	0	0	0	0	0	0	0	0	0	0	0	1	0	0	0	0	0	0	0	0	0	0	4	0	0	0	0	0	0	0	0	0	0	0	0	0	0
OTU_3751	Eukaryota	Cercozoa	Thecofilosea					0	0	0	0	0	0	0	0	0	0	0	0	0	0	0	0	0	0	0	0	0	0	0	0	0	0	0	0	0	0	0	0	0	0	0	0	0	0	0	0	0	0
OTU_3753	Eukaryota	Cercozoa	Thecofilosea	Tectofilosida	Pseudodifflugiidae			0	0	0	0	0	0	0	0	0	0	0	0	0	0	0	0	0	0	0	0	0	0	0	3	0	0	0	0	1	0	0	0	0	6	0	0	0	0	0	0	0	0
OTU_3757	Eukaryota	Cercozoa						0	0	0	0	0	0	0	0	0	0	0	0	0	0	6	0	0	3	0	0	0	0	0	0	0	0	0	0	0	0	0	0	0	0	0	0	0	0	0	0	0	0
OTU_3760	Eukaryota	Cercozoa	Thecofilosea	Cryomonadida				0	0	0	0	0	0	0	0	0	0	0	0	0	0	0	0	0	0	0	0	0	0	0	0	0	0	0	0	0	0	0	0	0	0	0	0	0	0	0	0	0	0
OTU_376	Eukaryota	Cercozoa						0	0	1	0	0	0	0	0	0	0	0	0	0	0	0	0	0	0	0	0	0	0	0	0	0	0	0	0	0	0	0	0	0	0	0	0	0	0	0	0	0	0
OTU_3764	Eukaryota	Ciliophora	Colpodea	Colpodida				0	0	0	0	0	0	0	0	0	0	0	0	0	0	0	0	0	0	0	0	0	0	0	0	0	0	0	0	0	0	0	0	0	0	0	0	0	0	0	0	0	0
OTU_3765	Eukaryota	Cercozoa						0	0	0	0	0	0	0	0	0	0	0	0	0	0	0	0	0	0	0	0	0	0	0	0	0	0	0	0	0	0	0	0	0	0	0	0	0	0	0	0	0	0
OTU_3767	Eukaryota	Cercozoa						0	0	0	0	0	0	0	0	0	0	0	0	0	0	0	0	0	0	0	0	0	0	0	0	0	0	0	0	1	0	0	0	0	0	0	0	0	0	0	0	0	0
OTU_3768	Eukaryota	Ciliophora	Colpodea	Cyrtolophosidida				0	0	0	0	0	0	0	0	0	0	0	0	0	0	0	0	0	0	0	0	0	0	0	0	0	0	0	0	0	0	0	0	0	0	0	0	0	0	0	0	0	0
OTU_3775	Eukaryota	Ciliophora	Colpodea	Cyrtolophosidida				0	0	0	0	0	0	0	0	0	0	0	0	0	0	0	0	0	0	0	0	0	0	0	0	0	0	0	0	0	0	0	0	0	0	0	0	0	0	0	0	0	0
OTU_3780	Eukaryota	Cercozoa	Thecofilosea	Cryomonadida				0	0	0	0	0	0	0	0	0	0	0	0	0	0	5	0	0	0	0	0	0	0	0	1	0	0	0	0	0	0	0	0	0	0	0	0	0	0	0	0	0	0
OTU_3782	Eukaryota	Tubulinea						0	0	0	0	0	0	0	0	0	0	0	0	0	0	0	0	0	0	0	0	0	0	0	0	0	0	0	0	0	0	0	0	0	0	0	0	0	0	0	0	0	0
OTU_3789	Eukaryota	Cercozoa						0	0	0	0	0	0	7	0	0	0	0	0	0	0	0	0	0	1	0	0	0	0	0	4	0	0	0	0	0	0	0	0	0	0	0	0	0	0	0	0	0	0
OTU_379	Eukaryota	Heterolobosea						0	0	2	0	0	0	0	0	0	0	0	0	0	0	0	0	0	0	0	0	0	0	0	0	0	0	0	0	0	0	0	0	0	0	0	0	0	0	0	0	0	0
OTU_3791	Eukaryota	Cercozoa						0	0	0	0	0	0	0	0	0	0	0	0	0	0	0	0	0	7	0	0	0	0	0	0	0	0	0	0	0	0	0	0	0	0	0	0	0	0	0	0	0	0
OTU_3794	Metazoa	Arthropoda	Insecta	Hemiptera	Pseudococcidae	Heterococcus		0	0	0	0	0	0	0	0	0	0	0	0	0	0	0	0	0	0	4	0	0	0	0	6	0	0	0	0	0	0	0	0	0	0	0	0	0	0	0	0	0	0
OTU_3801	Eukaryota	Ciliophora	Litostomatea	Cyclotrichida	Mesodiniidae	Askenasia		0	0	0	0	0	0	0	0	0	0	0	0	0	0	1	0	0	0	0	0	0	0	0	0	0	0	0	0	0	0	0	0	0	0	0	0	0	0	0	0	0	0
OTU_3803	Eukaryota	Tubulinea						0	0	0	0	0	0	0	0	0	0	0	0	0	0	0	0	0	0	0	0	0	0	0	0	0	0	0	0	0	0	0	0	0	0	0	0	0	0	0	0	0	0
OTU_3806	Metazoa	Arthropoda	Arachnida	Trombidiformes	Unionicolidae	Unionicola	Unionicola_foili	0	0	0	0	0	0	0	0	0	0	0	0	0	0	0	0	0	0	0	0	0	0	0	0	0	0	0	0	0	0	0	0	0	0	0	0	0	0	0	0	0	0
OTU_3807	Eukaryota	Ciliophora	Phyllopharyngea	Evaginogenida				0	0	0	0	0	0	0	0	0	0	0	0	0	0	0	0	0	0	0	0	0	0	0	0	0	0	0	0	0	0	0	0	0	0	0	0	0	0	0	0	0	0
OTU_3808	Eukaryota	Cercozoa						0	0	0	0	0	0	0	0	0	0	0	2	0	0	0	0	0	0	0	0	0	0	0	0	0	0	0	0	0	0	0	0	0	0	0	0	0	8	0	0	0	0
OTU_3810	Eukaryota	Cercozoa	Thecofilosea					0	0	0	0	0	0	0	0	0	0	0	0	0	0	0	0	0	0	0	0	0	0	0	0	0	0	0	0	0	0	0	0	0	0	0	0	0	0	0	0	0	0
OTU_382	Eukaryota	Ciliophora	Nassophorea	Microthoracida	Microthoracidae	Leptopharynx	Leptopharynx_costatus	0	66	17	30	0	0	0	66	0	1	0	0	0	0	0	0	0	0	0	0	0	0	0	0	0	0	0	0	19	1	0	1	0	5	2	0	11	40	0	0	0	0
OTU_3821	Metazoa	Arthropoda	Insecta	Diptera	Limoniidae	Trentepohlia		0	0	0	0	0	0	0	0	0	0	0	0	0	0	0	0	0	0	0	0	0	0	0	0	0	0	0	0	0	0	0	0	0	0	0	0	0	0	0	0	0	0
OTU_3824	Eukaryota	Cercozoa						0	0	0	0	0	0	4	0	0	0	0	0	0	0	0	0	0	0	0	0	0	0	0	0	0	0	0	0	0	0	0	0	0	0	0	0	0	0	0	0	0	0
OTU_3830	Eukaryota	Cercozoa						0	0	1	0	0	0	0	0	0	0	0	3	0	0	0	0	0	0	0	0	0	0	0	0	0	0	0	0	0	0	0	0	0	0	0	0	0	0	0	0	0	0
OTU_383	Metazoa	Arthropoda	Arachnida	Sarcoptiformes	Scheloribatidae	Scheloribates	Scheloribates_pallidulus	0	0	1	1	0	0	0	0	13	0	0	1	0	0	0	0	0	0	0	0	0	0	11	0	0	0	0	0	0	0	0	0	0	0	0	0	0	0	0	0	0	0
OTU_3837	Eukaryota	Ciliophora	Oligohymenophorea	Sessilida	Epistylidae	Campanella	Campanella_umbellaria	0	0	0	0	0	0	0	0	0	0	0	0	0	0	0	0	0	0	0	0	0	0	0	0	0	0	0	0	0	0	0	0	0	0	0	0	0	0	0	0	0	0
OTU_3840	Eukaryota	Cercozoa	Thecofilosea	Cryomonadida				0	0	0	0	0	0	0	0	0	0	0	0	0	0	0	0	0	0	0	0	0	0	0	0	0	0	0	0	0	0	0	0	0	0	0	0	0	0	0	0	0	0
OTU_384	Eukaryota	Ciliophora	Litostomatea					0	0	0	0	0	0	0	0	0	0	0	0	0	0	0	0	0	0	0	0	0	0	0	0	0	0	0	0	0	0	0	0	0	0	0	0	0	0	0	0	0	0
OTU_3843	Metazoa	Arthropoda	Collembola	Entomobryomorpha				0	0	0	0	0	0	0	5	0	0	0	0	0	0	0	0	0	0	0	0	0	0	0	0	0	0	0	0	0	0	0	0	0	0	0	0	0	0	0	0	0	0
OTU_3847	Eukaryota	Cercozoa						0	0	0	0	0	0	0	0	0	0	0	0	0	0	0	0	0	0	0	0	0	0	0	0	0	0	0	0	0	0	0	0	0	0	0	0	0	0	0	0	0	0
OTU_3849	Eukaryota	Cercozoa						0	0	0	0	0	0	0	0	0	0	0	0	0	0	0	0	0	15	0	0	0	0	0	0	0	0	0	1	0	0	0	0	0	0	0	0	0	0	0	0	0	0
OTU_385	Eukaryota	Ciliophora	Oligohymenophorea	Sessilida				0	0	0	0	0	0	0	2	0	0	1	0	0	0	0	0	0	0	0	0	0	0	0	20	0	11	1	0	2	0	0	25	0	0	0	3	0	9	0	0	0	1
OTU_3858	Eukaryota	Ciliophora	Litostomatea					0	0	0	0	0	0	0	0	0	0	0	0	0	0	0	0	0	0	0	0	0	0	0	0	0	0	0	0	0	0	0	0	0	0	0	0	0	0	0	0	0	0
OTU_3864	Eukaryota	Apicomplexa	Conoidasida	Eugregarinorida				0	0	0	0	0	0	0	0	0	0	0	0	0	0	0	0	0	5	0	0	0	0	0	0	0	0	0	0	0	0	0	0	0	0	0	0	0	0	0	0	0	0
OTU_3865	Eukaryota	Apicomplexa	Conoidasida	Eucoccidiorida	Sarcocystidae			0	0	0	0	0	1	0	0	0	0	0	0	0	0	0	0	0	0	0	0	0	0	0	0	0	0	0	0	0	0	0	0	0	0	0	0	4	0	0	0	0	0
OTU_387	Eukaryota	Cercozoa						0	1	1	3	0	0	0	0	0	0	0	0	0	0	0	0	0	0	0	0	0	0	0	0	0	0	0	0	13	0	0	1	0	0	0	0	0	0	3	0	0	9
OTU_3887	Eukaryota	Cercozoa	Thecofilosea	Cryomonadida				0	0	0	0	0	0	0	0	0	0	0	0	0	0	0	0	0	0	0	0	0	0	0	0	0	0	0	0	0	0	0	0	0	0	0	0	0	0	0	0	0	0
OTU_3891	Eukaryota	Apicomplexa	Conoidasida					0	0	0	0	0	0	0	0	0	0	0	0	0	0	0	0	0	0	0	0	0	0	0	0	0	0	0	0	0	0	0	0	0	0	0	0	0	0	0	0	0	0
OTU_3892	Eukaryota	Ciliophora	Colpodea	Colpodida				0	0	0	0	0	0	0	0	0	0	0	0	0	0	0	0	0	0	0	0	0	0	0	0	0	0	0	0	0	0	0	0	0	0	0	0	0	0	0	0	0	0
OTU_3900	Eukaryota	Cercozoa	Thecofilosea	Cryomonadida				0	0	0	0	0	0	0	0	0	0	0	0	0	0	0	0	0	0	0	0	0	0	0	0	0	0	0	0	0	0	0	0	0	0	0	0	0	0	0	0	0	0
OTU_3906	Eukaryota	Cercozoa						0	0	0	0	0	0	0	0	0	0	0	0	0	0	0	0	0	0	0	0	0	0	0	0	0	0	0	0	0	0	0	0	0	0	0	0	0	0	0	0	0	0
OTU_3908	Eukaryota	Ciliophora	Colpodea	Cyrtolophosidida	Platyophryidae	Platyophrya		0	0	0	0	0	0	0	0	0	0	0	0	0	0	0	0	0	0	0	0	0	0	0	0	0	0	0	0	0	0	0	0	0	0	0	0	0	0	0	0	0	0
OTU_3909	Eukaryota	Tubulinea	Elardia	Euamoebida	Hartmannellidae			0	0	0	0	0	0	0	0	0	0	0	0	0	0	0	0	0	0	0	0	0	0	0	0	0	0	0	0	0	0	0	0	0	0	0	0	0	0	0	0	0	0
OTU_391	Eukaryota	Ciliophora	Colpodea	Cyrtolophosidida	Cyrtolophosididae	Apocyrtolophosis		0	0	0	0	0	0	0	5	0	0	0	0	0	0	0	0	0	0	0	0	0	0	0	0	0	0	0	0	4	0	0	0	0	0	0	0	0	0	0	0	0	0
OTU_3913	Eukaryota	Cercozoa						0	0	0	1	0	3	0	0	0	0	0	0	0	0	0	0	0	0	0	0	0	0	0	0	0	0	0	0	0	0	0	0	0	0	0	0	0	0	0	0	0	0
OTU_3914	Eukaryota	Cercozoa						0	0	0	0	0	0	0	0	0	0	0	0	0	0	0	0	0	1	0	0	0	0	0	0	0	0	0	0	0	0	0	0	0	0	0	0	0	0	0	0	0	0
OTU_3921	Eukaryota	Cercozoa						0	0	0	0	0	0	0	0	0	0	0	0	0	0	0	0	0	0	0	0	0	0	0	0	0	0	0	0	0	0	0	0	0	0	0	0	0	0	0	0	0	0
OTU_3924	Eukaryota	Cercozoa						0	0	0	0	0	0	0	0	0	0	0	0	0	0	0	0	0	0	0	0	0	0	0	0	0	0	0	0	0	0	0	0	0	0	0	0	0	0	0	0	0	0
OTU_3927	Eukaryota	Apicomplexa	Conoidasida	Eugregarinorida	Sphaerocystidae	Paraschneideria	Paraschneideria_metamorphosa	0	0	0	0	0	0	0	0	0	0	0	0	0	0	0	0	0	0	0	0	0	0	0	0	0	0	0	0	0	0	0	0	0	0	0	0	0	0	0	0	0	0
OTU_3928	Eukaryota	Cercozoa						0	0	0	0	0	0	0	0	0	0	0	0	0	0	0	0	0	0	0	0	0	0	0	0	0	0	0	0	0	0	0	0	0	0	0	0	0	0	0	0	0	0
OTU_3930	Metazoa	Arthropoda	Insecta	Orthoptera	Acrididae			0	0	0	0	0	0	0	0	0	0	0	0	0	0	0	0	0	0	0	0	0	0	0	0	0	0	0	0	0	0	0	0	0	0	0	0	0	0	0	0	0	0
OTU_3937	Eukaryota	Cercozoa						0	0	0	0	0	0	0	0	0	0	0	0	0	0	0	0	0	0	0	0	0	0	0	0	0	0	0	0	0	0	0	0	0	0	0	0	0	0	0	0	0	0
OTU_3938	Metazoa	Arthropoda	Insecta	Diptera	Lauxaniidae	Minettia	Minettia_flaveola	0	0	0	0	0	0	0	0	0	0	0	0	0	0	0	0	0	0	0	0	0	0	0	0	0	0	0	0	0	0	0	0	0	0	0	0	0	0	0	0	0	0
OTU_3939	Eukaryota	Ciliophora	Colpodea	Colpodida				0	0	0	0	0	0	0	0	0	0	0	0	0	0	0	0	0	0	0	0	0	0	0	0	0	0	0	0	0	0	0	0	0	0	0	0	0	0	0	0	0	0
OTU_3941	Eukaryota	Ciliophora	Nassophorea	Microthoracida				0	0	0	0	0	0	0	0	0	0	0	0	0	0	0	0	0	0	0	0	0	0	0	0	0	0	0	0	0	0	0	0	0	0	0	0	0	0	0	0	0	0
OTU_3942	Eukaryota	Tubulinea						0	0	0	0	0	0	0	0	0	0	0	0	0	0	0	0	0	0	0	0	0	0	0	0	0	0	0	0	0	0	0	0	0	0	0	0	0	0	0	0	0	0
OTU_3944	Eukaryota	Ciliophora	Colpodea	Colpodida				0	0	0	0	0	0	0	0	0	0	0	0	0	0	0	0	0	0	0	0	0	0	0	0	0	0	0	0	0	0	0	0	0	0	0	0	0	0	0	0	0	0
OTU_3947	Eukaryota	Cercozoa						0	0	0	0	0	0	0	0	0	0	0	0	0	0	1	0	0	0	0	0	0	0	0	0	0	0	0	0	0	0	0	0	0	0	0	0	0	0	0	0	0	0
OTU_3954	Eukaryota	Ciliophora	Colpodea	Cyrtolophosidida				0	0	0	0	0	0	0	0	0	0	0	0	0	0	0	0	0	0	0	0	0	0	0	0	0	0	0	0	0	0	0	0	0	0	0	0	0	0	0	0	0	0
OTU_3961	Eukaryota	Ciliophora	Colpodea	Cyrtolophosidida				0	1	1	14	0	0	0	0	0	0	0	0	0	0	0	0	0	0	0	0	0	0	0	1	0	0	0	0	0	0	0	0	0	0	0	0	0	0	0	0	3	0
OTU_3967	Eukaryota	Ciliophora	Oligohymenophorea					0	0	0	0	0	0	0	0	0	0	0	0	0	0	0	0	0	0	0	0	0	0	0	0	0	0	0	0	0	0	0	0	0	5	0	0	0	0	0	0	0	0
OTU_3968	Eukaryota	Cercozoa	Thecofilosea					0	0	0	0	0	0	0	0	0	0	0	0	0	0	0	0	0	0	0	0	0	0	0	0	0	0	0	0	0	0	0	0	0	3	0	0	0	0	0	0	4	0
OTU_3975	Eukaryota	Ciliophora	Oligohymenophorea	Sessilida				0	0	0	0	0	0	0	0	0	0	0	0	0	0	0	0	0	0	0	0	0	0	0	0	0	0	0	0	0	2	0	0	0	0	0	0	0	0	0	0	0	0
OTU_398	Metazoa	Arthropoda	Insecta	Coleoptera	Hydrophilidae	Cercyon	Cercyon_littoralis	0	0	0	0	0	0	0	0	0	0	0	0	5	0	0	0	0	0	0	0	0	0	0	0	0	0	0	0	0	0	0	27	64	0	0	0	0	0	0	0	0	0
OTU_3980	Eukaryota	Cercozoa	Thecofilosea					0	0	0	0	0	0	0	0	0	0	4	0	0	0	0	0	0	0	0	0	0	0	0	0	0	0	2	0	0	0	0	0	0	0	0	0	0	0	0	0	0	0
OTU_3991	Eukaryota	Cercozoa						0	0	0	0	0	0	0	0	0	0	0	0	0	0	0	4	0	0	0	0	0	0	0	0	0	0	0	0	0	0	0	0	0	0	0	0	0	0	0	0	0	0
OTU_3992	Eukaryota	Ciliophora	Colpodea	Colpodida				0	0	0	0	0	0	0	0	0	0	0	0	0	0	0	0	0	0	0	0	0	0	0	0	0	0	0	0	0	0	0	0	0	0	0	0	0	0	0	0	0	0
OTU_3999	Eukaryota	Ciliophora	Nassophorea	Microthoracida	Microthoracidae	Leptopharynx	Leptopharynx_costatus	0	0	0	0	0	0	0	0	0	0	0	0	0	0	0	0	0	0	0	0	0	0	0	0	0	0	0	0	0	0	0	0	0	0	0	0	0	0	0	0	0	0
OTU_4	Metazoa	Arthropoda	Insecta	Diptera	Calliphoridae			0	0	0	0	0	0	0	0	0	0	0	0	0	0	0	0	0	0	0	0	0	0	0	0	0	0	6	0	0	0	0	0	0	0	0	0	0	0	0	0	0	0
OTU_4003	Eukaryota	Tubulinea	Elardia	Euamoebida	Hartmannellidae			0	0	0	0	0	0	0	0	0	0	0	0	0	0	0	0	0	0	0	0	0	0	0	0	0	0	0	0	0	0	0	0	0	0	0	0	0	0	0	0	0	0
OTU_4015	Eukaryota	Cercozoa						0	0	0	0	0	0	0	0	0	0	0	0	0	0	0	0	0	11	0	0	0	0	0	0	0	0	0	0	0	0	0	0	0	0	0	0	0	0	0	0	0	0
OTU_402	Metazoa	Arthropoda	Insecta	Diptera	Chloropidae	Thaumatomyia	Thaumatomyia_notata	0	0	0	0	0	0	0	0	0	0	0	0	0	0	0	0	0	0	0	0	0	0	0	0	1	0	0	0	0	0	0	0	0	0	0	0	0	0	0	0	0	0
OTU_4023	Eukaryota	Cercozoa						0	0	0	0	0	0	0	0	0	0	0	0	0	0	0	0	0	8	0	0	0	0	0	0	0	0	0	0	0	0	0	0	0	0	0	0	0	0	0	0	0	0
OTU_4030	Eukaryota	Cercozoa						0	0	0	0	0	0	0	0	0	0	0	0	0	0	0	0	0	6	0	0	0	0	0	0	0	0	0	0	0	0	0	0	0	0	0	0	0	0	0	0	0	0
OTU_4033	Eukaryota	Cercozoa	Thecofilosea					0	0	0	0	0	0	0	0	0	0	0	0	0	0	0	0	0	0	0	0	0	0	8	0	0	0	0	0	0	0	0	0	0	0	0	0	0	0	0	0	0	0
OTU_4038	Eukaryota	Ciliophora	Spirotrichea					0	0	0	0	0	0	0	0	0	0	0	0	0	0	1	0	0	0	0	0	0	0	0	2	0	0	0	0	0	0	0	0	0	0	0	0	0	0	0	0	0	0
OTU_4039	Eukaryota	Cercozoa						0	0	0	0	0	1	0	0	0	0	0	0	0	0	2	0	0	5	0	0	0	0	1	0	0	0	0	0	0	0	0	0	0	0	0	0	0	0	0	0	0	0
OTU_4046	Eukaryota	Tubulinea	Elardia	Leptomyxida	Flabellulidae	Ripidomyxa		0	1	0	0	0	0	0	0	0	0	0	0	0	0	0	0	0	0	0	0	0	0	0	0	0	0	0	0	0	0	0	0	0	0	0	0	0	0	0	0	0	0
OTU_4051	Eukaryota	Cercozoa						0	0	0	0	0	0	0	0	0	0	0	0	0	0	7	0	0	0	0	0	0	0	0	0	0	0	0	0	0	0	0	0	0	0	0	0	0	0	0	0	0	0
OTU_4053	Eukaryota	Cercozoa						0	0	0	0	0	0	0	0	0	0	0	0	0	0	0	0	0	0	0	0	0	0	0	0	0	0	0	0	16	0	0	0	0	0	0	0	0	0	0	0	0	0
OTU_4055	Eukaryota	Cercozoa	Thecofilosea	Cryomonadida				0	0	0	0	0	0	0	0	0	1	0	0	0	0	0	0	0	0	0	0	0	0	0	0	0	0	0	0	5	0	0	0	0	0	0	0	4	0	0	0	0	0
OTU_4068	Eukaryota	Cercozoa						0	0	0	0	0	0	0	0	0	0	0	0	0	0	0	0	0	0	0	0	0	0	0	0	0	0	0	0	0	0	0	0	0	0	0	0	0	0	0	0	0	0
OTU_407	Eukaryota	Apicomplexa						0	0	0	0	0	0	0	0	0	0	0	0	0	0	0	0	0	0	0	0	0	0	0	0	0	0	0	0	0	0	0	0	0	0	0	0	0	0	0	0	0	0
OTU_4071	Eukaryota	Tubulinea	Elardia	Euamoebida	Hartmannellidae	Saccamoeba	Saccamoeba_limax	0	0	0	0	0	0	0	0	0	0	0	0	0	0	0	0	0	0	0	0	0	0	0	0	0	0	0	0	0	0	0	0	0	0	0	0	0	0	0	0	0	0
OTU_4078	Eukaryota	Cercozoa	Thecofilosea	Cryomonadida				0	0	0	0	0	0	0	0	0	0	0	0	0	0	0	0	0	0	0	0	0	0	0	0	0	0	0	0	0	0	0	0	0	0	0	0	0	0	0	0	0	0
OTU_4080	Eukaryota	Tubulinea	Elardia	Euamoebida	Hartmannellidae			0	0	0	0	0	0	0	0	0	0	0	0	0	0	0	0	0	0	0	0	0	0	0	0	0	0	0	0	0	0	0	0	0	0	0	0	0	0	0	0	0	0
OTU_4089	Eukaryota	Cercozoa	Thecofilosea	Cryomonadida				0	0	0	0	0	0	0	0	0	0	0	0	0	0	0	0	0	0	0	0	0	0	0	0	0	0	0	0	0	0	0	0	0	0	0	0	0	0	0	0	0	0
OTU_4093	Eukaryota	Cercozoa						0	0	0	0	0	0	0	0	0	0	0	0	0	0	0	0	0	0	0	0	0	0	0	0	0	0	0	0	0	0	0	0	0	0	0	9	0	0	0	0	0	0
OTU_4094	Eukaryota	Cercozoa	Thecofilosea					0	0	0	0	0	0	0	0	0	0	0	0	0	0	0	0	0	0	0	0	0	0	0	0	0	0	0	0	0	0	0	0	0	0	0	0	0	0	0	0	0	0
OTU_4099	Eukaryota	Cercozoa						0	0	0	0	0	0	0	0	0	0	0	0	0	0	0	0	0	0	0	0	0	0	0	0	0	0	0	0	0	0	0	0	0	0	0	0	0	0	0	0	0	0
OTU_4102	Eukaryota	Ciliophora	Phyllopharyngea	Chlamydodontida	Chilodonellidae			0	0	0	0	0	0	0	0	0	0	0	0	0	0	0	0	0	0	0	0	0	0	0	0	0	0	0	0	0	0	0	0	0	0	0	0	0	0	0	0	0	0
OTU_4107	Eukaryota	Cercozoa						0	0	0	0	0	0	0	0	0	0	0	0	0	0	0	0	0	0	0	0	0	0	0	0	0	0	0	0	0	0	0	0	0	0	0	0	0	0	0	0	0	0
OTU_4111	Eukaryota	Cercozoa	Thecofilosea					0	0	0	0	0	0	0	0	0	0	0	0	0	0	0	0	0	0	0	0	0	0	0	0	0	0	0	0	0	0	0	0	0	0	0	0	0	0	0	0	0	0
OTU_4114	Eukaryota	Ciliophora	Spirotrichea	Sporadotrichida	Oxytrichidae			0	0	0	0	0	0	0	0	0	0	0	0	0	0	0	0	0	0	0	0	0	0	0	0	0	0	0	0	0	0	0	0	0	0	0	0	0	0	0	0	0	0
OTU_4116	Eukaryota	Cercozoa						0	0	0	0	0	0	0	0	0	0	0	0	0	0	0	0	1	0	0	0	0	0	0	0	0	0	0	0	0	0	0	0	0	0	0	0	0	0	0	0	0	0
OTU_4117	Metazoa	Arthropoda						0	0	0	0	0	0	0	0	0	0	0	0	0	0	0	0	0	0	0	0	0	0	0	0	0	0	0	0	0	0	0	0	0	0	0	0	0	0	0	0	0	0
OTU_4120	Eukaryota	Cercozoa	Thecofilosea	Cryomonadida				0	0	1	0	0	0	0	0	0	0	0	0	0	0	0	0	0	0	0	0	0	0	0	0	0	0	0	0	0	0	0	0	0	0	0	0	0	0	0	0	0	0
OTU_4124	Eukaryota	Tubulinea						0	0	0	0	0	0	0	0	0	0	0	0	0	0	0	0	0	0	0	0	0	0	0	0	0	0	0	0	0	0	0	0	0	0	0	0	0	0	0	0	0	0
OTU_4130	Eukaryota	Ciliophora	Phyllopharyngea					0	0	0	0	0	0	0	0	0	0	0	0	0	0	0	0	0	0	0	0	0	0	0	0	0	0	0	0	0	0	0	0	0	0	0	0	0	0	0	0	0	0
OTU_4131	Eukaryota	Ciliophora	Phyllopharyngea					0	0	0	0	0	0	0	0	0	0	0	0	0	0	0	0	0	0	0	0	0	0	0	0	0	0	0	0	0	0	0	0	0	0	0	0	0	0	0	0	0	0
OTU_4135	Eukaryota	Cercozoa						0	0	0	0	0	0	0	0	0	0	0	0	0	0	0	0	0	0	0	0	0	0	0	0	0	0	0	0	0	0	0	0	0	0	0	0	0	0	0	0	0	0
OTU_4136	Eukaryota	Cercozoa	Thecofilosea					0	0	0	0	0	0	0	0	0	0	0	0	0	0	0	0	0	0	0	0	0	0	0	0	0	0	0	0	0	0	0	0	0	0	0	0	0	0	0	0	0	0
OTU_4137	Eukaryota	Cercozoa	Thecofilosea					0	0	0	0	0	0	0	0	0	0	0	0	0	0	0	0	0	0	0	0	0	0	0	0	0	0	0	0	0	0	0	0	0	0	0	0	0	0	0	0	0	0
OTU_4138	Eukaryota	Apicomplexa						0	0	0	0	0	0	0	0	0	0	0	0	0	0	0	0	0	0	0	0	0	0	0	0	0	0	0	0	0	0	0	0	0	0	0	0	0	0	0	0	0	0
OTU_4141	Eukaryota	Cercozoa	Thecofilosea					0	0	0	0	0	0	0	0	0	0	0	0	0	0	4	23	0	0	0	0	0	0	0	0	0	0	0	1	0	0	0	0	0	0	0	0	0	0	0	0	0	0
OTU_4144	Eukaryota	Cercozoa						0	0	0	0	0	0	0	0	0	0	0	0	0	0	0	0	0	0	0	0	0	0	0	0	0	0	0	0	0	0	0	0	0	0	0	0	0	0	0	0	0	0
OTU_4150	Eukaryota	Cercozoa	Thecofilosea	Cryomonadida				0	0	0	0	0	0	0	0	0	0	0	0	0	0	0	0	0	0	0	0	0	0	0	0	0	0	0	0	0	0	0	0	0	0	0	0	0	0	0	0	0	0
OTU_415	Eukaryota	Cercozoa						0	0	0	0	0	0	0	0	0	0	0	0	0	0	0	0	0	0	0	0	0	0	0	2	0	0	0	0	0	0	0	0	1	0	0	0	0	0	0	0	0	0
OTU_4152	Eukaryota	Tubulinea						0	0	0	0	0	0	0	0	0	0	0	0	0	0	0	0	0	0	0	0	0	0	0	0	0	0	0	0	0	0	0	0	0	0	0	0	0	0	0	0	0	0
OTU_4158	Eukaryota	Ciliophora	Colpodea	Grossglockneriida	Grossglockneriidae			0	0	0	0	0	0	0	0	0	0	0	0	0	0	0	0	0	0	0	0	0	0	0	0	0	0	0	0	0	0	0	0	0	0	0	0	0	0	0	0	0	0
OTU_4159	Eukaryota	Ciliophora	Phyllopharyngea					0	0	0	0	0	0	0	0	0	0	0	0	0	0	0	0	0	0	0	0	0	0	0	0	0	0	0	0	0	0	0	0	0	0	0	0	0	0	0	0	0	0
OTU_4164	Eukaryota	Ciliophora	Litostomatea					0	0	0	0	0	0	0	0	0	0	0	0	0	0	0	0	0	0	0	0	0	0	0	0	0	0	0	0	0	0	0	0	0	0	0	0	0	0	0	0	0	0
OTU_4166	Eukaryota	Euglenozoa	Kinetoplastea					0	0	0	0	0	0	0	0	0	0	0	0	0	0	0	0	0	0	0	0	0	0	0	0	0	0	0	0	1	0	0	0	0	0	0	0	0	0	0	0	0	0
OTU_4167	Metazoa	Arthropoda	Arachnida	Mesostigmata	Phytoseiidae	Amblyseius		0	0	0	0	0	0	0	0	0	0	0	0	0	0	0	0	0	0	0	0	0	0	0	0	0	0	0	0	0	0	0	0	0	0	0	0	0	0	0	0	0	0
OTU_4168	Eukaryota	Ciliophora	Oligohymenophorea	Mobilida	Trichodinidae	Trichodina		0	0	0	0	0	0	0	0	0	0	0	0	0	0	0	0	0	0	0	0	0	0	0	0	0	0	0	0	0	0	0	0	0	0	0	0	0	0	0	0	0	0
OTU_417	Eukaryota	Ciliophora	Colpodea	Cyrtolophosidida				0	1	0	144	0	0	2	1	0	0	0	0	0	0	0	0	0	0	0	0	0	0	0	0	0	0	0	0	2	45	0	0	0	0	0	0	0	0	0	0	0	0
OTU_4174	Eukaryota	Ciliophora	Oligohymenophorea	Sessilida				0	0	0	0	0	0	0	0	0	0	0	0	0	0	0	0	0	0	0	0	0	0	0	0	0	0	0	0	0	0	0	0	0	0	0	0	0	0	0	0	0	0
OTU_4175	Eukaryota	Cercozoa						0	0	0	0	0	0	0	0	0	0	0	0	0	0	0	0	0	0	0	0	0	0	0	0	0	0	0	0	0	0	0	0	0	0	0	0	0	0	0	0	0	0
OTU_4178	Eukaryota	Ciliophora	Spirotrichea					0	0	0	0	0	0	0	0	0	0	0	0	0	0	0	0	0	0	0	0	0	0	0	0	0	0	0	0	0	0	0	0	0	0	0	0	0	0	0	0	0	0
OTU_4183	Eukaryota	Cercozoa	Thecofilosea	Cryomonadida				0	0	0	2	0	0	0	0	0	1	0	0	0	0	0	0	0	0	0	0	0	0	0	0	0	0	0	0	6	21	2	7	0	69	0	0	21	77	0	0	1	1
OTU_4184	Eukaryota	Ciliophora						0	0	0	0	0	0	0	0	0	0	0	0	0	0	0	0	0	0	0	0	0	3	0	0	0	0	0	0	0	0	0	0	0	0	0	0	0	0	0	0	0	0
OTU_4185	Eukaryota	Ciliophora	Oligohymenophorea					0	0	0	0	0	0	0	0	0	0	0	0	0	0	0	0	0	0	0	0	0	0	0	0	0	0	0	0	0	0	0	0	0	0	0	0	0	0	0	0	0	0
OTU_4187	Eukaryota	Cercozoa	Thecofilosea					0	0	0	0	0	0	0	0	0	0	0	0	0	0	0	0	0	0	0	0	0	0	0	0	0	0	0	0	0	0	0	0	0	0	0	0	0	0	0	0	0	0
OTU_4189	Metazoa	Nematoda	Chromadorea	Rhabditida	Oxyuridae	Syphacia	Syphacia_obvelata	0	0	0	0	0	0	0	0	0	0	0	0	0	0	0	0	0	0	0	0	0	0	0	0	0	0	0	0	0	0	0	0	0	0	0	0	0	0	0	0	0	0
OTU_4193	Eukaryota	Ciliophora	Spirotrichea	Stichotrichida	Cladotrichidae	Engelmanniella	Engelmanniella_mobilis	0	0	0	0	0	0	0	0	0	0	0	0	0	0	0	0	0	0	0	0	0	0	0	0	0	0	0	0	0	0	0	0	0	0	0	0	0	0	0	0	0	0
OTU_4194	Eukaryota	Cercozoa						0	0	0	0	0	0	0	0	0	0	0	0	0	0	0	0	0	0	0	0	0	0	0	0	0	0	0	0	0	0	0	0	0	0	0	0	0	0	0	0	0	0
OTU_4195	Eukaryota	Cercozoa						0	0	0	0	0	0	0	0	0	0	0	0	0	0	0	0	0	0	0	0	0	0	0	0	0	0	0	0	0	0	0	0	0	0	0	0	0	0	0	0	0	0
OTU_4200	Eukaryota	Apicomplexa	Conoidasida	Eugregarinorida	Gregarinidae			0	0	0	0	0	0	0	0	0	0	0	0	0	0	0	0	0	0	0	0	0	0	0	8	0	0	0	0	0	0	0	0	0	0	0	0	0	0	0	0	0	0
OTU_420	Eukaryota	Cercozoa						0	0	0	0	5	0	12	0	0	33	7	1	0	0	12	0	2	2	0	1	1	0	0	6	0	0	0	10	0	2	2	0	0	0	0	0	0	3	0	0	0	17
OTU_4201	Eukaryota	Cercozoa						0	0	0	0	0	0	0	0	0	0	0	0	0	0	0	0	0	0	0	0	0	0	0	0	0	0	0	0	0	0	0	0	0	0	0	0	0	0	0	0	0	0
OTU_4209	Eukaryota	Cercozoa						0	0	0	0	0	0	0	0	0	0	0	0	0	0	0	0	0	0	0	0	0	0	0	0	0	0	0	0	0	0	0	0	0	0	0	0	0	0	3	0	0	0
OTU_4216	Metazoa	Platyhelminthes	Monogenea	Dactylogyridea	Dactylogyridae	Dactylogyrus	Dactylogyrus_falciformis	0	0	0	0	0	0	0	0	0	0	0	0	0	0	0	0	0	0	0	0	0	0	0	0	0	0	0	0	0	0	0	0	0	0	0	0	0	0	0	0	0	0
OTU_42	Eukaryota	Ciliophora	Colpodea	Colpodida				16	5631	7072	17312	24	40	193	149	53	22	624	8	93	1	0	5	0	86	0	0	2	0	0	0	0	0	0	0	382	10	52	22	4	79	26	0	131	6	4	2	5	5
OTU_4219	Metazoa	Arthropoda	Insecta	Coleoptera	Dytiscidae	Eretes	Eretes_sticticus	0	0	0	0	0	0	0	0	0	0	0	0	0	0	0	0	0	0	0	0	0	0	0	0	0	0	0	0	0	0	0	0	0	0	0	0	0	0	0	0	0	0
OTU_422	Eukaryota	Cercozoa						0	0	0	0	0	0	0	0	0	0	0	0	0	0	0	0	0	27	0	0	0	0	0	1	0	0	0	0	0	0	0	0	0	0	0	0	0	0	0	0	0	0
OTU_4227	Metazoa	Arthropoda	Collembola	Entomobryomorpha	Isotomidae			0	0	0	0	0	0	0	17	0	0	0	0	0	0	0	0	0	0	0	0	0	0	0	0	0	0	0	0	0	0	0	0	0	0	0	0	0	0	0	0	0	0
OTU_4244	Eukaryota	Cercozoa						0	0	0	0	0	0	0	0	0	0	0	0	0	0	0	0	0	0	0	0	0	0	0	0	0	0	0	0	0	0	0	0	0	0	0	0	0	0	0	0	0	0
OTU_4252	Eukaryota	Cercozoa	Thecofilosea					0	0	0	0	0	0	0	0	0	0	0	0	0	0	0	0	0	0	0	0	0	0	0	0	0	0	0	0	0	0	0	0	0	0	0	0	0	0	0	0	0	0
OTU_4282	Eukaryota	Cercozoa	Thecofilosea					0	0	0	0	0	3	0	0	0	0	0	0	0	0	7	0	0	22	0	0	0	0	0	0	0	0	0	8	3	0	0	0	0	0	0	0	0	0	0	0	0	22
OTU_4286	Eukaryota	Ciliophora	Litostomatea	Haptorida				0	0	0	0	0	0	0	0	0	0	0	0	0	0	0	0	0	0	0	0	0	0	0	0	0	0	0	0	0	0	0	0	0	0	0	0	0	0	0	0	0	0
OTU_4289	Eukaryota	Cercozoa						0	0	0	0	0	0	0	0	0	0	0	0	0	0	0	0	0	0	0	0	0	0	0	0	0	0	0	0	0	0	0	0	0	0	0	0	0	0	0	0	0	0
OTU_4293	Eukaryota	Cercozoa	Thecofilosea					0	0	0	0	0	0	0	0	0	0	0	0	0	0	0	0	0	0	0	0	0	0	0	0	0	0	0	0	0	0	0	0	0	0	0	0	0	0	0	0	0	0
OTU_4303	Eukaryota	Ciliophora	Oligohymenophorea	Sessilida				0	0	0	0	0	0	0	0	0	0	0	0	0	0	0	0	0	0	0	0	0	0	0	0	0	0	0	0	0	0	0	0	0	0	0	0	0	5	0	0	0	0
OTU_4321	Eukaryota	Cercozoa	Thecofilosea					0	0	0	0	0	0	0	0	0	0	0	0	0	0	0	0	0	0	0	0	0	0	0	0	0	0	0	0	0	0	0	0	0	0	0	0	0	0	0	0	0	0
OTU_4322	Eukaryota	Tubulinea	Elardia	Leptomyxida				0	0	0	0	0	0	0	0	0	0	0	0	0	0	0	0	0	0	0	0	0	0	0	0	0	0	0	0	0	0	0	0	0	0	0	0	0	0	0	0	0	0
OTU_4323	Eukaryota	Cercozoa	Thecofilosea					0	0	0	0	0	0	0	0	0	0	0	0	0	0	0	0	0	0	0	0	0	0	0	0	0	0	0	0	0	0	0	0	0	0	0	0	0	0	0	0	0	0
OTU_4324	Eukaryota	Ciliophora	Spirotrichea	Sporadotrichida	Gonostomatidae	Gonostomum	Gonostomum_strenuum	0	5	3	0	0	0	0	0	0	0	0	0	0	0	0	0	0	0	0	0	0	0	0	0	0	0	0	0	0	0	0	0	0	0	0	0	0	0	0	0	0	0
OTU_4328	Eukaryota	Ciliophora	Colpodea					0	0	0	0	0	0	0	0	0	0	0	0	0	0	0	0	0	0	0	0	0	0	0	0	0	0	0	0	0	0	0	0	0	0	0	0	0	0	0	0	0	0
OTU_4335	Eukaryota	Ciliophora	Oligohymenophorea					0	0	0	0	0	0	0	0	0	0	0	0	0	0	0	0	0	0	2	0	0	0	0	0	0	0	0	0	0	0	0	0	0	0	0	0	0	0	0	0	0	0
OTU_4336	Eukaryota	Ciliophora	Oligohymenophorea	Sessilida	Vaginicolidae			0	0	0	0	0	0	0	0	0	0	0	0	0	0	0	0	0	0	0	0	0	0	0	0	0	0	0	0	0	0	0	0	0	0	0	0	0	0	0	0	0	0
OTU_4338	Eukaryota	Ciliophora	Colpodea	Colpodida	Colpodidae	Colpoda	Colpoda_elliotti	2	19	14	703	0	57	0	22	53	48	3	0	7	0	0	0	0	0	0	0	0	0	0	0	0	0	0	0	37	0	2	16	0	1	0	0	111	59	1	0	48	0
OTU_4343	Eukaryota	Ciliophora	Colpodea	Cyrtolophosidida	Platyophryidae	Platyophrya		0	0	0	0	0	0	0	0	0	0	0	0	0	0	0	0	0	0	0	0	0	0	0	0	0	0	0	0	0	0	0	0	0	0	0	0	0	0	0	0	0	0
OTU_4346	Eukaryota	Cercozoa	Thecofilosea	Cryomonadida				0	0	0	0	0	0	0	0	0	0	0	0	0	0	0	0	0	0	0	0	0	0	0	0	0	0	0	0	0	0	0	0	0	0	0	0	0	0	0	0	0	0
OTU_436	Eukaryota	Ciliophora	Colpodea	Cyrtolophosidida				0	0	0	0	0	0	0	0	0	0	0	0	0	0	0	0	0	0	0	0	0	0	0	0	0	0	0	0	0	0	0	0	0	0	0	0	0	0	0	0	0	0
OTU_4360	Eukaryota	Cercozoa						0	0	0	0	0	0	0	0	0	0	0	0	0	0	4	0	0	0	0	0	0	0	0	0	0	0	0	0	0	0	0	0	0	0	0	0	0	0	0	0	0	0
OTU_4362	Eukaryota	Cercozoa	Thecofilosea					0	0	0	0	0	0	0	0	0	0	0	0	0	0	0	0	0	0	0	0	0	0	0	0	0	0	0	0	0	0	0	0	0	0	0	0	0	0	0	0	0	0
OTU_4367	Eukaryota	Cercozoa						0	0	0	0	0	0	0	0	0	0	0	0	0	0	0	0	0	0	0	0	0	0	0	0	0	0	0	0	0	0	0	0	0	0	0	0	0	0	0	0	0	0
OTU_4369	Eukaryota	Ciliophora	Colpodea	Colpodida				0	0	0	0	0	0	0	0	0	0	0	0	0	0	0	0	0	0	0	0	0	0	0	0	0	0	0	0	0	0	0	0	0	0	0	0	0	0	0	0	0	0
OTU_437	Eukaryota	Apicomplexa	Conoidasida	Eugregarinorida	Gregarinidae			0	0	0	0	0	0	0	0	0	0	0	0	0	0	0	0	0	0	0	0	0	0	0	0	0	0	0	0	0	0	0	0	0	0	0	0	0	0	0	0	0	0
OTU_4371	Metazoa	Arthropoda	Insecta					0	0	0	0	0	0	0	0	0	0	0	0	0	0	0	0	0	0	0	0	0	0	0	0	0	0	0	0	0	0	0	0	0	0	0	0	0	0	0	0	0	0
OTU_4372	Eukaryota	Euglenozoa	Kinetoplastea					0	0	0	0	0	0	0	0	0	0	0	0	0	0	0	0	0	0	0	0	0	0	0	0	0	0	0	0	0	0	0	0	0	0	0	0	0	0	0	0	0	0
OTU_4380	Eukaryota	Cercozoa	Thecofilosea	Cryomonadida				0	0	0	0	0	0	0	0	0	0	0	0	0	0	0	0	0	0	0	0	0	0	0	0	0	0	0	0	0	0	0	0	0	0	0	0	0	0	0	0	0	0
OTU_438	Eukaryota	Ciliophora	Oligohymenophorea					0	0	0	0	0	0	0	0	0	0	0	0	0	0	0	0	0	0	0	0	0	0	0	0	0	0	0	0	0	0	0	0	0	0	0	0	4	0	0	0	0	0
OTU_4384	Eukaryota	Cercozoa						0	0	0	0	0	0	0	0	0	0	0	0	0	0	0	0	0	0	0	0	0	0	0	0	0	0	0	0	0	0	0	0	0	0	0	0	0	0	0	0	0	0
OTU_4385	Eukaryota	Ciliophora	Nassophorea	Microthoracida				0	0	0	0	0	0	0	0	0	0	0	0	0	0	0	0	0	0	0	0	0	0	0	0	0	0	0	0	0	0	0	0	0	0	0	0	0	0	0	0	0	0
OTU_4388	Eukaryota	Ciliophora	Phyllopharyngea	Chlamydodontida	Chilodonellidae	Chilodonella	Chilodonella_uncinata	0	0	0	0	0	0	0	0	0	0	0	0	10	0	0	0	0	0	0	0	0	0	0	0	0	0	0	0	0	0	0	0	0	0	0	0	0	0	0	0	0	0
OTU_4390	Metazoa	Arthropoda	Arachnida					0	0	0	0	0	0	0	0	0	0	0	3	0	0	0	0	0	0	0	0	0	0	0	0	0	0	0	0	0	0	0	0	0	0	0	0	0	0	0	0	0	0
OTU_4394	Eukaryota	Apicomplexa	Conoidasida	Eucoccidiorida	Eimeriidae			0	0	0	0	0	0	0	0	0	0	0	0	9	0	0	0	0	0	0	0	0	0	0	0	0	0	0	0	0	0	0	0	0	0	0	0	0	0	0	0	0	0
OTU_4395	Metazoa	Arthropoda	Insecta	Hemiptera	Cicadidae	Karenia		0	0	0	0	0	0	0	0	0	0	0	0	0	0	3	0	0	7	0	0	0	0	0	0	0	0	0	0	0	0	0	0	0	0	0	0	0	0	0	0	0	0
OTU_4397	Eukaryota	Cercozoa						0	0	0	0	0	0	0	0	0	0	8	0	0	0	0	0	0	0	0	0	0	0	0	0	0	0	0	0	0	0	0	0	0	0	0	0	0	0	0	0	0	0
OTU_4399	Metazoa	Arthropoda	Branchiopoda	Diplostraca				0	0	0	0	0	0	0	0	0	0	1	0	0	0	0	0	0	0	0	0	0	0	0	0	0	0	0	0	0	0	0	0	0	0	0	0	0	0	0	0	0	0
OTU_4400	Eukaryota	Ciliophora	Colpodea	Grossglockneriida	Grossglockneriidae			0	0	0	0	0	0	0	0	0	0	0	0	0	0	0	0	0	0	0	0	0	0	0	0	0	0	0	0	0	0	0	0	0	0	0	0	0	0	0	0	0	0
OTU_4401	Eukaryota	Cercozoa						0	0	0	0	0	0	0	0	0	0	0	0	0	0	0	0	0	8	0	0	0	0	0	0	0	0	0	0	0	0	0	0	0	0	0	0	0	0	0	0	0	0
OTU_44	Metazoa	Arthropoda	Insecta	Hemiptera	Cicadidae	Karenia		0	1	4	2	1136	1661	2028	4	2	36	2	8	4	1	2794	2	112	6600	138	18	3	20	51	30	3	422	422	219	0	0	5	0	1	0	5	0	1	1	0	2	0	6
OTU_4423	Eukaryota	Cercozoa						0	0	0	0	0	0	0	0	0	0	0	0	0	0	0	0	0	0	0	0	0	0	0	0	0	0	0	0	0	0	0	0	0	0	0	0	0	0	0	0	0	0
OTU_4424	Eukaryota	Cercozoa	Thecofilosea					0	0	0	0	0	0	0	0	0	0	0	0	0	0	0	0	0	0	0	0	0	0	0	0	0	0	0	0	0	0	0	0	0	0	0	0	0	0	0	0	0	0
OTU_4425	Eukaryota	Apicomplexa	Conoidasida	Eugregarinorida	Monocystidae	Monocystis		0	0	0	0	0	21	0	0	0	0	0	0	0	0	0	0	0	0	0	0	0	0	0	0	0	0	0	0	0	0	0	0	0	0	0	0	0	0	0	0	0	0
OTU_443	Eukaryota	Cercozoa	Thecofilosea					0	0	0	0	16	0	0	0	0	0	0	0	0	0	1	0	2	0	0	0	1	0	0	13	0	0	0	0	3	0	0	0	0	0	0	0	0	0	0	0	0	0
OTU_4432	Eukaryota	Tubulinea	Elardia	Leptomyxida	Flabellulidae			0	0	0	0	0	0	0	0	0	0	0	0	0	0	0	0	0	0	0	0	0	0	0	0	0	0	0	0	0	0	0	0	0	0	0	0	0	0	0	0	0	0
OTU_444	Metazoa	Arthropoda	Insecta	Hemiptera	Pseudococcidae	Heterococcus		0	1	0	0	0	0	0	0	0	68	5	6	0	0	2	1	1	2	0	0	0	0	0	0	0	3	0	17	0	0	3	2	0	8	0	0	0	0	5	0	0	4
OTU_4442	Eukaryota	Cercozoa						0	0	1	0	0	0	0	0	0	0	0	0	0	0	0	0	0	0	0	0	0	0	0	0	0	0	0	0	0	0	0	0	0	0	0	0	0	0	0	0	0	0
OTU_4454	Metazoa	Arthropoda	Malacostraca	Decapoda	Palaemonidae	Palaemon		0	0	0	0	0	0	0	0	0	0	0	0	0	0	0	0	0	0	0	0	0	0	4	0	0	0	0	0	0	0	0	0	0	0	0	0	0	0	0	0	0	0
OTU_4456	Eukaryota	Apicomplexa	Conoidasida	Eucoccidiorida				0	0	0	0	0	0	0	0	0	0	0	0	0	0	0	0	0	0	0	0	0	0	0	0	0	0	0	0	0	0	0	0	0	0	0	0	0	0	0	0	0	0
OTU_4457	Eukaryota	Ciliophora	Colpodea	Colpodida				0	0	0	0	0	0	0	0	0	0	0	0	0	0	0	0	0	0	0	0	0	0	0	0	0	0	0	0	0	0	0	0	0	0	0	0	0	0	0	0	0	0
OTU_4474	Eukaryota	Cercozoa	Thecofilosea	Cryomonadida				0	0	0	0	0	0	0	0	0	0	0	0	0	0	0	0	0	0	0	0	0	0	0	0	0	0	0	0	0	0	0	0	0	0	0	0	0	0	0	0	0	0
OTU_4476	Eukaryota	Cercozoa						0	0	0	0	0	0	0	0	0	0	0	0	0	0	0	0	0	0	0	0	0	0	0	0	0	0	0	0	0	0	0	0	0	0	0	0	0	0	0	0	0	0
OTU_4484	Metazoa	Arthropoda	Insecta	Hemiptera	Cicadidae	Karenia		0	0	0	0	0	0	0	0	0	0	0	0	0	0	0	1	0	0	0	0	0	16	0	1	0	0	0	0	0	0	0	0	0	0	0	0	0	0	0	0	0	0
OTU_4485	Eukaryota	Tubulinea	Elardia					0	0	0	0	0	0	0	0	0	0	0	0	0	0	0	0	0	0	0	0	0	0	0	0	0	0	0	0	0	0	0	0	0	0	0	0	0	0	0	0	0	0
OTU_4488	Eukaryota	Cercozoa						0	0	0	0	0	0	0	0	0	0	0	0	0	0	0	0	0	0	0	0	0	0	0	0	0	0	0	0	0	0	0	0	0	0	0	0	0	0	0	0	0	0
OTU_4493	Eukaryota	Cercozoa						0	0	0	0	0	0	0	0	0	0	0	0	0	0	0	0	0	0	0	0	0	0	0	0	0	0	0	0	0	0	0	0	0	0	0	0	0	0	0	0	0	0
OTU_4498	Eukaryota	Tubulinea	Elardia	Euamoebida	Hartmannellidae	Hartmannella	Hartmannella_sp.	0	0	0	0	0	0	0	0	0	0	0	0	0	0	0	0	0	0	0	0	0	0	0	0	0	0	0	0	0	0	0	0	0	0	0	0	0	0	0	0	0	0
OTU_4501	Eukaryota	Cercozoa	Thecofilosea					0	0	0	0	0	0	4	0	0	0	0	0	0	0	0	0	0	0	0	0	0	0	0	0	0	0	0	0	0	0	0	0	0	0	0	0	0	0	0	0	0	0
OTU_4506	Metazoa	Arthropoda	Insecta	Hemiptera	Cicadidae	Karenia		0	0	0	0	0	0	0	0	0	0	0	0	0	0	0	0	0	0	0	0	0	0	0	0	0	0	0	0	0	0	0	0	0	0	0	0	0	0	0	0	0	0
OTU_4520	Eukaryota	Cercozoa	Thecofilosea					0	0	0	0	0	0	0	0	0	0	0	0	0	0	0	0	0	0	0	0	0	0	0	0	0	0	0	0	0	0	0	0	0	0	0	0	0	0	0	0	0	0
OTU_452	Eukaryota	Apicomplexa	Conoidasida	Eugregarinorida	Gregarinidae			0	0	0	0	0	0	469	0	0	0	0	0	0	0	0	0	0	4	0	0	0	0	0	0	0	4	0	0	4	0	0	1	0	0	0	0	0	0	0	0	0	0
OTU_4526	Eukaryota	Cercozoa	Thecofilosea	Cryomonadida				0	0	0	0	0	0	0	0	0	0	0	0	0	0	0	0	0	0	0	0	0	0	0	0	0	0	0	0	0	0	0	0	0	0	0	0	0	0	0	0	0	0
OTU_4529	Eukaryota	Cercozoa	Thecofilosea					0	0	0	0	0	0	0	0	0	0	0	0	0	0	0	0	0	0	0	0	0	0	0	0	0	0	0	0	0	0	0	0	0	0	0	0	0	0	0	0	0	0
OTU_453	Metazoa	Nematoda	Enoplea	Dorylaimida				0	0	0	0	0	444	0	0	0	0	0	0	0	0	0	0	0	0	0	0	0	0	0	0	0	0	0	0	0	0	0	0	0	0	0	0	0	0	0	0	0	0
OTU_4533	Eukaryota	Cercozoa						0	0	0	0	0	0	0	0	0	0	0	0	0	0	0	0	0	0	0	0	0	0	0	0	0	0	0	0	0	0	0	0	0	0	0	0	0	0	0	0	0	0
OTU_4534	Eukaryota	Cercozoa						0	0	0	0	0	0	0	0	0	0	0	0	0	0	0	0	0	0	0	0	0	0	0	0	0	0	0	0	0	0	0	0	0	0	0	0	0	0	0	0	0	0
OTU_4536	Eukaryota	Cercozoa	Thecofilosea	Cryomonadida				0	0	0	0	0	0	0	0	0	0	0	0	0	0	0	0	0	0	0	0	0	0	0	3	0	0	0	0	0	0	0	0	0	0	0	0	0	0	0	0	0	0
OTU_455	Metazoa	Arthropoda	Hexanauplia	Cyclopoida	Cyclopidae			0	0	0	0	0	0	0	0	0	0	0	0	0	0	0	0	0	0	0	0	0	0	0	0	0	0	0	0	0	2	0	0	0	0	0	3	0	1	0	0	0	419
OTU_4552	Eukaryota	Tubulinea						0	0	0	0	0	0	0	0	0	0	0	0	0	0	0	0	0	0	0	0	0	0	0	0	0	0	0	0	0	0	0	0	0	0	0	0	0	0	0	0	0	0
OTU_4562	Eukaryota	Euglenozoa	Kinetoplastea	Eubodonida	Bodonidae	Bodo	Bodo_sp.	0	0	0	0	0	0	0	0	0	0	0	0	0	0	0	0	0	0	0	0	0	0	0	0	0	0	0	0	0	0	0	0	0	2	0	0	0	0	0	0	0	0
OTU_4567	Eukaryota	Cercozoa	Thecofilosea	Cryomonadida				0	0	0	0	0	0	0	0	0	0	0	0	0	0	0	0	0	0	0	0	0	0	0	0	0	0	0	0	0	0	0	0	0	0	0	0	0	0	0	0	0	0
OTU_4569	Eukaryota	Cercozoa	Thecofilosea	Ventricleftida				0	0	0	0	0	0	0	0	0	0	0	0	0	0	0	0	0	0	0	0	0	0	0	0	0	0	0	0	0	0	0	0	0	0	0	0	0	0	0	0	0	0
OTU_457	Eukaryota	Ciliophora	Oligohymenophorea	Sessilida				0	0	0	0	1	0	0	1	0	0	0	0	0	0	1	0	0	0	0	0	0	0	0	0	1	1	0	0	1	0	0	0	0	3	0	0	0	0	0	4	0	1
OTU_4573	Eukaryota	Heterolobosea						0	0	0	0	0	0	0	0	0	0	0	0	0	0	0	0	0	0	0	0	0	0	0	0	0	0	0	0	0	0	0	0	0	0	0	0	0	0	0	0	0	0
OTU_4583	Eukaryota	Cercozoa						0	7	0	1	0	0	0	0	0	0	0	5	0	0	0	0	0	0	0	0	0	0	0	0	0	0	0	0	9	0	0	0	0	0	0	0	1	0	0	0	29	18
OTU_4584	Eukaryota	Cercozoa						0	11	135	0	0	0	0	0	0	0	0	0	0	0	0	0	0	0	0	0	0	0	0	0	0	0	0	0	1	0	0	0	0	0	0	0	0	0	0	0	0	0
OTU_4593	Eukaryota	Cercozoa	Thecofilosea	Cryomonadida				0	0	0	0	0	0	0	0	0	0	0	0	0	0	0	0	0	0	0	0	0	0	0	0	0	0	0	0	0	0	0	0	0	0	0	0	0	0	0	0	0	0
OTU_460	Eukaryota	Cercozoa						0	0	0	0	0	7	0	0	0	0	0	0	0	0	0	0	0	0	0	0	0	0	0	0	0	0	0	0	0	0	0	0	2	0	0	0	0	0	0	0	0	0
OTU_4601	Eukaryota	Cercozoa						0	0	0	0	0	0	0	0	0	0	0	0	0	0	0	0	0	0	0	0	0	0	0	0	0	0	0	0	0	0	0	0	0	0	0	0	0	0	0	0	0	0
OTU_4604	Eukaryota	Ciliophora	Colpodea	Colpodida				0	0	0	0	0	0	0	0	0	0	0	0	0	0	0	0	0	0	0	0	0	0	0	0	0	0	0	0	0	0	0	0	3	0	0	0	0	0	0	0	0	0
OTU_4606	Metazoa	Arthropoda	Hexanauplia	Calanoida	Eucalanidae	Subeucalanus	Subeucalanus_subcrassus	0	0	0	0	0	0	0	0	0	0	0	0	0	0	0	0	0	0	0	0	0	0	0	0	0	0	0	0	0	0	0	0	0	0	0	0	0	0	0	0	0	0
OTU_4608	Eukaryota	Cercozoa						0	0	0	0	10	0	0	0	0	0	0	0	0	0	0	0	0	0	0	0	0	0	0	0	0	0	0	0	1	0	0	0	0	0	0	0	0	0	0	0	0	0
OTU_4612	Eukaryota	Cercozoa	Thecofilosea	Ventricleftida				0	0	0	0	0	0	0	0	0	0	0	0	0	0	0	0	0	0	0	0	0	0	0	0	0	0	0	0	0	0	0	0	0	0	0	0	0	0	0	0	0	0
OTU_4613	Eukaryota	Cercozoa	Thecofilosea	Cryomonadida				0	0	0	0	0	0	0	0	0	0	0	0	0	0	0	0	0	0	0	0	0	0	0	0	0	0	0	0	0	0	0	0	0	0	0	0	0	0	0	0	0	0
OTU_4615	Eukaryota	Heterolobosea						0	0	0	0	0	0	0	0	0	0	0	0	0	0	0	0	0	0	0	0	0	0	0	0	0	0	0	0	0	0	0	0	0	0	0	0	0	0	0	0	0	0
OTU_4618	Metazoa	Arthropoda						0	0	0	0	0	0	0	0	0	0	0	3	0	0	0	0	0	0	0	0	0	0	0	0	0	0	0	0	0	0	0	0	0	0	0	0	0	0	0	0	0	0
OTU_4622	Eukaryota	Cercozoa						0	0	0	0	0	0	0	0	0	0	0	0	0	0	0	0	0	0	0	0	0	0	0	0	0	0	0	0	0	0	0	0	0	0	0	0	0	0	0	0	0	0
OTU_4623	Metazoa	Platyhelminthes	Rhabditophora	Rhabdocoela	Typhloplanidae	Dochmiotrema	Dochmiotrema_limicola	0	0	0	0	0	0	0	0	0	0	0	0	0	0	0	0	0	0	0	0	0	0	0	0	0	0	0	0	0	0	0	0	0	0	0	0	0	0	0	0	0	0
OTU_4627	Eukaryota	Ciliophora	Colpodea	Cyrtolophosidida				0	0	0	0	0	0	0	0	0	0	0	0	0	0	0	0	0	0	0	0	0	0	0	0	0	0	0	0	0	0	0	0	0	0	0	0	0	0	0	0	0	0
OTU_4629	Eukaryota	Cercozoa	Thecofilosea	Cryomonadida				0	0	0	0	0	0	0	0	0	0	0	0	0	0	0	0	0	0	0	0	0	0	0	0	0	0	0	0	0	0	0	0	0	0	0	0	0	0	0	0	0	0
OTU_4630	Eukaryota	Cercozoa	Thecofilosea					0	0	0	0	0	0	0	0	0	0	0	0	0	0	0	0	0	0	0	0	0	0	0	0	0	0	0	0	0	0	0	0	0	0	0	0	0	0	0	0	0	0
OTU_4631	Eukaryota	Cercozoa						0	0	0	0	0	0	0	0	0	0	0	0	0	0	0	0	0	0	0	0	0	0	0	0	0	0	0	0	0	0	0	0	0	0	0	0	0	0	0	0	0	0
OTU_4635	Eukaryota	Cercozoa	Thecofilosea					0	0	0	0	0	0	0	0	0	0	0	0	0	0	0	0	0	0	0	0	0	0	0	0	0	0	0	0	0	0	0	0	0	0	0	0	0	0	0	0	0	0
OTU_4636	Eukaryota	Ciliophora	Colpodea	Cyrtolophosidida				0	0	0	0	0	0	0	0	0	0	0	0	0	0	0	0	0	0	0	0	0	0	0	0	0	0	0	0	0	0	0	0	0	0	0	0	0	0	0	0	0	0
OTU_4637	Eukaryota	Cercozoa						0	0	0	0	0	0	0	0	0	0	0	0	0	0	0	0	0	0	0	0	0	0	0	0	0	0	1	0	0	0	0	0	0	0	0	0	0	0	0	0	0	0
OTU_4639	Eukaryota	Cercozoa	Thecofilosea	Cryomonadida				0	0	0	0	0	0	0	0	0	0	0	0	0	0	0	0	0	0	0	0	0	0	0	0	0	0	0	0	0	0	0	0	0	0	0	0	0	0	0	0	0	0
OTU_4645	Eukaryota	Tubulinea						0	0	0	0	0	0	0	0	0	0	0	0	0	0	0	0	0	0	0	0	0	0	0	0	0	0	0	0	0	0	0	0	0	0	0	0	0	0	0	0	0	0
OTU_4647	Eukaryota	Ciliophora	Phyllopharyngea	Chlamydodontida	Chilodonellidae			0	0	0	0	0	0	2	0	0	0	0	0	0	0	0	0	0	0	0	0	0	0	0	0	0	0	0	0	0	0	0	0	0	0	0	0	2	0	0	0	0	0
OTU_4657	Eukaryota	Cercozoa	Thecofilosea					0	0	0	0	0	0	0	0	0	0	0	0	0	0	0	0	0	5	0	0	0	0	0	0	0	0	0	0	0	0	0	0	0	0	0	0	0	0	0	0	0	0
OTU_466	Eukaryota	Ciliophora	Litostomatea					0	0	0	0	0	0	0	0	0	0	0	0	0	0	0	0	0	0	0	0	0	0	0	0	0	0	0	0	0	0	0	0	0	0	0	0	0	0	0	0	0	0
OTU_4665	Eukaryota	Ciliophora	Oligohymenophorea	Sessilida				0	0	0	0	0	0	0	0	0	0	0	0	0	0	0	0	0	4	0	0	0	0	0	0	0	0	0	0	0	3	0	0	0	0	0	0	0	0	0	0	0	0
OTU_4667	Eukaryota	Cercozoa	Thecofilosea					0	0	0	0	0	0	0	0	0	0	0	0	0	0	0	0	0	4	0	0	0	0	0	0	0	0	0	0	0	0	0	0	0	0	0	0	0	0	0	0	0	0
OTU_4670	Metazoa	Arthropoda	Arachnida	Trombidiformes	Unionicolidae	Unionicola	Unionicola_foili	0	0	0	0	0	0	0	0	0	0	0	0	0	0	0	0	0	0	0	0	0	0	0	0	0	0	0	0	0	0	0	0	0	0	0	0	0	0	0	0	0	0
OTU_4671	Eukaryota	Ciliophora	Litostomatea	Haptorida	Spathidiidae	Epispathidium	Epispathidium_terricola	0	1	2	0	0	0	1	0	0	1	0	0	0	0	0	0	0	0	0	0	0	0	0	0	0	0	0	0	0	0	0	0	39	0	0	0	0	0	0	0	0	0
OTU_4672	Eukaryota	Ciliophora						0	0	0	0	0	0	0	0	0	0	0	0	0	0	0	6	0	0	0	0	0	0	0	0	0	0	0	0	0	0	0	0	0	0	0	0	0	0	0	0	0	0
OTU_4678	Eukaryota	Ciliophora	Colpodea	Cyrtolophosidida	Cyrtolophosididae	Cyrtolophosis	Cyrtolophosis_mucicola	0	0	0	0	0	0	0	0	0	0	0	0	0	0	0	32	0	0	0	0	0	0	1	4	0	0	0	0	0	0	0	0	0	0	0	0	0	0	0	0	0	0
OTU_4680	Eukaryota	Apicomplexa	Conoidasida	Eugregarinorida	Monocystidae	Monocystis		0	0	0	0	0	0	0	0	0	0	0	0	0	0	2	0	0	0	0	0	0	0	0	0	0	0	0	0	0	0	0	0	0	0	0	0	0	0	0	0	0	0
OTU_468	Metazoa	Arthropoda	Insecta	Coleoptera	Scarabaeidae			0	0	0	0	1	0	0	0	0	0	0	459	6	0	0	0	0	0	0	0	0	0	0	0	0	0	0	0	0	0	0	0	0	0	0	0	2	0	0	0	0	0
OTU_4685	Eukaryota	Cercozoa						0	0	0	0	0	0	0	0	0	0	0	0	0	0	0	0	0	77	0	0	0	0	0	0	0	0	0	0	0	0	0	0	0	0	0	0	0	0	0	0	0	0
OTU_4686	Eukaryota	Cercozoa	Thecofilosea					0	0	0	0	0	0	0	0	0	0	0	0	0	0	0	0	0	0	0	0	0	0	0	0	0	0	0	0	0	0	0	0	0	0	0	0	0	0	0	0	0	0
OTU_470	Eukaryota	Cercozoa						0	0	1	0	0	1	0	0	0	0	0	0	0	0	19	0	7	27	0	1	0	2	0	6	0	7	8	0	4	2	0	0	0	4	0	0	0	0	7	6	0	3
OTU_4703	Metazoa	Arthropoda	Insecta	Hemiptera	Cicadidae	Karenia		0	0	0	0	0	0	0	0	0	0	0	0	0	0	0	0	0	1	0	0	0	0	0	0	0	0	0	0	0	0	0	0	0	0	0	0	0	0	0	0	0	0
OTU_4711	Eukaryota	Cercozoa	Thecofilosea	Cryomonadida				0	0	0	0	0	0	0	0	0	0	0	0	0	0	0	0	0	0	0	0	0	0	0	0	0	0	0	0	3	0	0	0	0	1	0	0	3	0	0	0	0	0
OTU_4717	Eukaryota	Ciliophora	Colpodea	Bryometopida	Bryometopidae	Bryometopus	Bryometopus_atypicus	0	0	0	0	0	0	0	0	0	0	0	0	0	0	8	0	0	0	0	0	0	0	0	0	0	0	0	0	0	0	0	0	0	0	0	0	0	0	0	0	0	0
OTU_4746	Eukaryota	Ciliophora	Colpodea	Colpodida	Marynidae	Maryna	Maryna_ovata	0	0	0	0	0	0	0	0	0	0	0	0	0	0	0	0	0	0	0	0	0	0	0	0	0	0	0	0	0	0	0	0	0	0	0	0	0	0	0	0	0	0
OTU_4760	Eukaryota	Cercozoa						0	2	1	0	0	0	0	0	0	0	31	0	0	0	0	0	0	0	0	0	0	2	0	0	0	0	0	0	0	0	0	0	0	0	0	0	0	0	0	0	0	0
OTU_4761	Eukaryota	Cercozoa	Thecofilosea					0	0	0	0	0	0	0	0	0	0	8	0	0	0	0	0	0	0	0	0	0	0	0	0	0	0	0	0	0	0	0	0	0	0	0	0	0	0	0	0	0	0
OTU_4764	Eukaryota	Cercozoa						0	0	0	0	0	0	10	0	0	0	0	0	0	0	0	0	0	0	0	0	0	0	0	0	0	0	0	0	0	0	0	0	0	0	0	0	0	0	0	0	0	0
OTU_4767	Eukaryota	Cercozoa						0	0	0	0	0	0	0	0	0	0	0	0	0	0	0	12	0	0	0	0	0	0	0	0	0	0	0	0	0	0	0	0	0	0	0	0	0	0	0	0	0	0
OTU_4768	Eukaryota	Cercozoa						0	0	0	0	0	0	0	0	0	0	0	0	0	0	0	0	0	0	0	0	0	0	0	0	0	0	0	0	0	0	0	0	0	0	0	0	0	0	0	0	0	0
OTU_4782	Eukaryota	Cercozoa						0	0	0	0	0	0	0	0	0	0	0	0	0	0	0	0	0	0	0	0	0	0	0	0	0	0	0	0	0	0	0	0	0	0	0	0	0	0	0	0	0	0
OTU_4791	Eukaryota	Cercozoa						0	0	0	0	0	0	0	0	0	0	0	0	0	0	0	0	0	0	0	0	0	1	0	0	0	0	0	0	0	0	0	0	0	0	0	0	0	0	0	0	0	0
OTU_4797	Eukaryota	Cercozoa						0	0	0	0	0	0	0	0	0	0	0	0	0	0	0	0	0	0	0	0	0	0	0	0	0	0	0	0	0	0	0	0	0	0	0	0	0	0	0	0	0	0
OTU_4799	Eukaryota	Cercozoa						0	0	0	0	0	0	0	0	0	0	0	0	0	0	0	0	0	0	0	0	0	8	0	0	0	0	0	0	0	0	0	0	0	0	0	0	0	0	0	0	0	0
OTU_4800	Eukaryota	Ciliophora	Nassophorea	Microthoracida				0	0	0	0	0	0	0	0	0	0	0	0	0	0	0	0	0	0	0	0	0	0	0	0	0	0	0	0	0	0	0	0	0	0	0	0	0	0	0	0	0	0
OTU_4801	Eukaryota	Ciliophora	Colpodea	Colpodida				0	0	0	0	0	0	0	0	0	0	0	0	0	0	0	0	0	0	0	0	0	0	0	0	0	0	0	0	0	0	0	0	0	0	0	0	0	0	0	0	0	0
OTU_4802	Eukaryota	Cercozoa						0	0	0	0	0	0	0	0	0	0	0	0	0	0	2	0	0	0	0	0	0	0	0	0	0	0	0	0	0	0	0	0	0	0	0	0	0	0	0	0	0	0
OTU_481	Eukaryota	Tubulinea						0	0	0	0	0	0	0	0	0	0	0	0	0	0	5	9	0	14	0	0	0	0	0	9	0	0	0	3	0	0	0	0	0	0	0	0	0	0	0	0	0	0
OTU_4816	Eukaryota	Cercozoa	Thecofilosea	Cryomonadida				0	0	0	0	0	0	0	0	0	0	0	0	0	0	0	0	0	0	0	0	0	0	0	0	0	0	0	0	0	0	0	0	0	0	0	0	0	0	0	0	0	0
OTU_48	Eukaryota	Cercozoa						1	671	2609	87	1	2	31	2	0	9	3	4	0	0	2	0	0	27	0	1	0	0	0	8	0	0	0	0	643	0	5	27	0	16	0	0	31	0	0	0	1	1
OTU_482	Eukaryota	Ciliophora	Litostomatea	Cyclotrichida	Mesodiniidae	Askenasia		0	0	0	0	0	0	0	0	0	0	0	0	0	0	0	204	0	0	0	0	0	0	0	0	0	0	0	0	0	0	0	0	0	0	0	0	0	0	0	0	0	0
OTU_4822	Eukaryota	Cercozoa						0	0	0	0	0	0	0	0	0	0	12	0	0	0	0	0	0	0	0	0	0	0	0	0	0	0	0	0	0	0	0	0	0	0	0	0	0	0	0	0	0	0
OTU_4825	Eukaryota	Euglenozoa	Kinetoplastea	Neobodonida	Rhynchomonadidae	Dimastigella		0	0	0	0	0	0	0	0	0	0	0	0	0	0	0	0	0	0	0	0	0	0	0	0	0	0	0	0	0	0	0	0	0	0	0	0	0	0	0	0	0	0
OTU_4828	Eukaryota	Cercozoa	Thecofilosea					0	0	0	0	0	0	0	0	0	0	0	0	0	0	0	0	0	0	0	0	0	0	0	0	0	0	0	0	0	0	0	0	0	0	0	0	0	0	0	0	0	0
OTU_4829	Eukaryota	Cercozoa						0	0	0	0	0	0	0	0	0	0	0	0	0	0	0	0	0	0	0	0	21	0	0	1	0	0	1	0	0	0	0	0	0	0	0	0	0	0	0	0	0	0
OTU_4832	Eukaryota	Ciliophora	Colpodea	Colpodida	Colpodidae	Colpoda		0	0	0	0	0	0	0	0	0	0	0	0	0	0	0	0	0	0	0	0	0	0	0	0	0	0	0	0	0	0	0	0	0	0	0	0	0	0	0	0	0	0
OTU_4835	Eukaryota	Ciliophora	Colpodea	Colpodida				0	0	0	0	0	0	0	0	0	0	0	0	0	0	0	0	0	0	0	0	0	0	0	0	0	0	0	0	0	0	0	0	0	0	0	0	0	0	0	0	0	0
OTU_484	Metazoa	Arthropoda	Collembola					0	0	0	0	0	0	0	0	0	0	0	0	0	0	0	0	0	0	0	0	0	0	0	0	0	0	0	0	0	0	0	0	0	0	0	0	0	0	0	0	0	0
OTU_4846	Metazoa	Arthropoda	Arachnida					0	0	0	0	0	0	0	0	0	0	0	0	0	0	0	0	0	0	0	0	0	0	0	0	0	3	0	0	0	0	0	0	0	0	0	0	0	0	0	0	0	0
OTU_4848	Metazoa	Arthropoda						0	0	0	0	0	0	0	0	0	0	0	0	0	0	0	0	0	0	0	0	0	0	0	0	0	10	0	0	0	0	0	0	0	0	0	0	0	0	0	0	0	0
OTU_4850	Eukaryota	Cercozoa	Thecofilosea					0	0	0	0	0	7	0	0	0	0	0	0	0	0	0	0	0	0	0	0	0	0	0	0	0	0	0	0	0	0	0	0	0	0	0	0	0	0	0	0	0	0
OTU_4857	Eukaryota	Cercozoa						0	0	0	0	0	0	0	0	0	0	0	0	0	0	2	0	0	26	0	0	0	0	0	0	0	0	0	0	0	0	0	1	0	0	0	0	0	0	0	3	0	0
OTU_486	Eukaryota	Cercozoa	Thecofilosea					0	0	0	1	0	0	0	0	0	0	5	0	0	0	0	0	0	0	0	0	0	0	0	0	0	0	0	0	1	0	0	0	0	0	0	0	0	0	2	0	0	0
OTU_4864	Eukaryota	Cercozoa	Thecofilosea					0	0	0	0	0	0	0	0	0	0	0	0	0	0	0	0	0	0	0	0	0	0	0	0	0	0	0	0	0	0	0	0	0	0	0	0	0	0	0	0	0	0
OTU_4865	Eukaryota	Cercozoa						0	0	0	0	0	0	0	0	0	0	0	0	0	0	0	0	0	0	0	0	0	0	0	0	0	0	0	0	0	0	0	0	0	0	0	0	0	0	0	0	0	0
OTU_4867	Eukaryota	Tubulinea						0	0	0	0	0	0	0	0	0	0	0	0	0	0	0	0	0	0	0	0	0	0	0	0	0	0	0	0	0	0	0	0	0	0	0	0	0	0	0	0	0	0
OTU_4868	Eukaryota	Cercozoa						0	0	0	0	0	0	0	0	0	0	0	0	0	0	0	0	0	1	0	0	0	0	0	0	0	0	0	0	0	0	0	0	0	0	0	0	0	0	0	0	0	0
OTU_4877	Eukaryota	Cercozoa						0	0	0	0	0	0	0	0	0	0	0	0	0	0	0	0	0	0	0	0	0	0	0	0	0	0	0	0	0	0	0	0	0	0	0	0	0	0	0	0	0	0
OTU_4879	Eukaryota	Apicomplexa	Conoidasida	Eucoccidiorida	Eimeriidae			0	0	0	0	0	0	0	0	0	2	0	0	0	0	0	0	0	0	0	0	0	0	0	0	0	0	0	0	0	0	0	0	0	0	0	0	0	0	0	0	0	0
OTU_4884	Eukaryota	Cercozoa	Thecofilosea	Cryomonadida				0	0	0	0	0	0	0	0	0	0	0	0	0	0	0	0	0	0	0	0	0	0	0	0	0	0	0	0	0	0	0	0	0	0	0	0	0	0	0	0	0	0
OTU_4890	Eukaryota	Cercozoa						0	0	0	0	0	0	0	0	0	0	0	0	0	0	0	0	0	0	0	0	0	0	0	0	0	0	0	0	0	0	0	0	0	0	0	0	0	0	0	0	0	0
OTU_4891	Eukaryota	Cercozoa	Thecofilosea					0	0	0	0	0	0	0	0	0	0	0	0	0	0	0	0	0	0	0	0	0	0	0	0	0	0	0	0	0	0	0	0	0	0	0	0	0	0	0	0	0	0
OTU_4901	Metazoa	Arthropoda	Insecta	Hemiptera	Cicadidae	Karenia		0	0	0	0	0	0	0	0	0	0	0	0	0	0	0	0	0	0	0	0	0	0	0	0	0	0	0	0	0	0	0	0	0	0	0	0	0	0	0	0	0	0
OTU_4906	Metazoa	Arthropoda	Insecta	Diptera				0	0	0	0	0	0	0	0	0	0	0	0	0	0	0	0	0	0	0	0	0	0	0	0	0	0	0	0	0	0	0	0	0	0	0	0	0	0	0	0	0	0
OTU_491	Eukaryota	Cercozoa						0	0	0	0	0	0	0	0	0	0	0	0	0	0	9	0	1	1	0	0	0	0	0	2	0	0	0	0	0	0	0	0	0	0	0	0	0	0	0	0	0	0
OTU_4911	Metazoa	Arthropoda	Arachnida					0	0	0	0	0	0	0	0	0	0	0	0	0	0	0	0	0	0	0	0	0	0	0	0	0	0	0	0	0	0	0	0	0	0	0	0	0	0	0	0	0	0
OTU_4912	Eukaryota	Cercozoa	Thecofilosea					0	0	0	0	0	0	0	0	0	0	0	0	0	0	0	0	0	0	0	0	0	0	0	7	0	0	0	0	0	0	0	0	0	0	0	0	0	0	0	0	0	0
OTU_4913	Eukaryota	Heterolobosea						0	0	0	0	0	0	0	0	0	0	0	0	0	0	0	0	0	0	0	0	0	0	0	0	0	0	0	0	0	0	0	0	0	0	0	0	0	0	0	0	0	0
OTU_4919	Eukaryota	Cercozoa	Thecofilosea					0	0	0	0	0	0	0	0	0	0	0	0	0	0	0	0	0	0	0	0	0	0	0	0	0	0	0	0	0	0	0	0	0	0	0	0	0	0	0	0	0	0
OTU_4925	Eukaryota	Cercozoa	Thecofilosea					0	0	0	0	0	0	0	0	0	0	0	0	0	0	0	0	0	0	0	0	0	0	0	0	0	0	0	0	0	0	0	0	0	0	0	0	0	0	0	0	0	0
OTU_4926	Eukaryota	Ciliophora	Spirotrichea	Sporadotrichida	Oxytrichidae			0	0	0	0	0	0	0	0	0	0	0	0	0	0	0	0	0	0	0	0	0	0	0	0	0	0	0	0	0	0	0	0	0	0	0	0	0	0	0	0	0	0
OTU_4927	Eukaryota	Tubulinea	Elardia	Euamoebida	Hartmannellidae			0	0	0	0	0	0	0	0	0	0	0	0	0	0	0	0	0	0	0	0	0	0	0	0	0	0	0	0	0	0	0	0	0	0	0	0	0	0	0	0	0	0
OTU_4929	Eukaryota	Tubulinea	Elardia	Leptomyxida	Flabellulidae	Flabellula		0	0	0	0	0	0	0	0	0	0	0	0	0	0	0	0	0	0	0	0	0	0	0	0	0	0	0	0	0	0	0	0	0	0	0	0	0	0	0	0	0	0
OTU_493	Metazoa	Nematoda	Enoplea	Dorylaimida	Dorylaimidae	Mesodorylaimus		0	0	0	0	0	0	0	0	0	0	0	0	0	0	0	0	0	0	0	0	0	0	0	0	0	0	0	0	0	0	0	0	0	0	0	0	0	0	0	0	0	0
OTU_4930	Eukaryota	Cercozoa						0	0	0	0	0	0	0	0	0	0	0	0	0	0	0	0	0	0	0	0	0	0	0	0	0	0	0	0	0	0	0	0	0	0	0	0	0	0	0	0	0	0
OTU_4954	Eukaryota	Cercozoa						0	0	0	0	0	0	0	0	0	0	0	0	0	0	0	0	0	0	0	0	0	0	0	0	0	0	0	0	0	0	0	0	0	0	0	0	0	0	0	0	0	0
OTU_4955	Eukaryota	Cercozoa						0	0	0	0	0	0	0	0	0	0	0	0	0	0	0	0	0	0	0	0	0	0	0	0	0	0	0	0	0	0	0	0	0	0	0	0	0	0	0	0	0	0
OTU_4957	Eukaryota	Cercozoa						0	0	0	0	0	0	0	0	0	0	0	0	0	0	0	0	0	0	0	0	0	0	0	0	0	0	0	0	0	0	0	0	0	0	0	0	0	0	0	0	0	0
OTU_496	Eukaryota	Euglenozoa	Kinetoplastea	Eubodonida	Bodonidae	Bodo		0	0	0	75	0	0	141	382	3	0	1	1	0	0	0	0	0	0	0	0	0	0	0	0	0	0	0	0	84	0	10	0	0	25	0	0	49	0	0	0	0	0
OTU_4970	Eukaryota	Cercozoa	Thecofilosea	Cryomonadida				0	0	0	0	0	0	0	0	0	0	0	0	0	0	0	0	0	0	0	0	0	0	0	0	0	0	0	0	1	0	0	0	0	0	0	0	0	0	0	0	0	0
OTU_4973	Eukaryota	Ciliophora	Colpodea	Colpodida	Marynidae			0	0	0	1	0	0	0	0	0	0	0	0	0	0	0	0	0	0	0	0	0	0	0	0	0	0	0	0	0	0	0	0	0	0	0	0	0	0	0	0	0	5
OTU_4980	Eukaryota	Cercozoa	Thecofilosea	Cryomonadida				0	0	0	0	0	0	0	0	0	0	0	0	0	0	0	0	0	0	0	0	0	0	0	0	0	0	0	0	0	0	0	0	0	0	0	0	0	0	0	0	0	0
OTU_4982	Eukaryota	Cercozoa	Thecofilosea	Cryomonadida				0	0	0	0	0	0	0	0	0	0	0	0	0	0	0	0	0	0	0	0	0	0	0	0	0	0	0	0	0	0	0	0	0	0	0	0	0	0	0	0	0	0
OTU_4987	Eukaryota	Cercozoa						0	0	0	0	0	0	0	0	0	0	0	0	0	0	0	0	0	0	0	0	0	0	0	0	0	0	0	0	0	0	0	0	0	0	0	0	0	0	0	0	0	0
OTU_4989	Eukaryota	Cercozoa	Thecofilosea	Cryomonadida				0	0	0	0	0	0	0	0	0	0	0	0	0	0	0	0	0	0	0	0	0	0	0	0	0	0	0	0	0	0	0	0	0	0	0	0	0	0	0	0	0	0
OTU_499	Eukaryota	Cercozoa	Thecofilosea					0	42	31	543	14	2	0	1	0	1	4	0	0	0	1	0	0	28	0	0	1	1	0	4	0	0	0	0	228	9	0	2	9	0	0	0	3	1	8	0	31	0
OTU_4996	Eukaryota	Apicomplexa	Conoidasida	Eucoccidiorida	Sarcocystidae			0	0	0	0	0	0	0	0	0	0	0	0	0	0	0	0	0	0	0	0	0	0	0	0	0	0	0	0	0	0	0	0	0	0	0	0	0	0	0	0	0	0
OTU_4998	Eukaryota	Cercozoa	Thecofilosea	Ventricleftida				0	0	0	0	0	0	0	0	0	0	0	0	0	0	0	0	0	0	0	0	0	0	0	0	0	0	0	0	0	0	0	0	0	0	0	0	0	0	0	0	0	0
OTU_4999	Metazoa	Arthropoda	Insecta	Hemiptera	Cicadidae	Karenia		0	0	0	0	0	0	0	0	0	0	0	0	0	0	0	0	0	0	0	0	0	0	0	0	0	0	0	0	0	0	0	0	0	0	0	0	0	0	0	0	0	0
OTU_50	Eukaryota	Cercozoa	Thecofilosea	Cryomonadida				0	5	16	6	0	2	4	1	0	22	3	2	6	0	0	0	2	0	0	0	0	0	0	17	0	21	0	0	654	151	618	1893	0	90	0	1	513	190	0	2	1	5
OTU_5015	Eukaryota	Cercozoa	Thecofilosea					0	0	0	0	0	0	0	0	0	0	0	0	0	0	0	0	0	0	0	0	0	0	0	0	0	0	0	0	0	0	0	0	0	0	0	0	0	0	0	0	0	0
OTU_5032	Eukaryota	Ciliophora	Colpodea	Cyrtolophosidida	Platyophryidae	Platyophrya		0	0	0	2	0	0	0	0	0	0	0	0	0	0	0	0	0	0	0	0	0	0	0	0	0	0	0	0	1	0	0	0	0	0	0	0	0	0	0	0	0	0
OTU_5038	Metazoa	Arthropoda	Collembola					0	0	0	0	0	0	0	0	0	0	0	5	0	0	0	0	0	0	0	0	0	0	0	0	0	0	0	0	0	0	0	0	0	0	0	0	0	0	0	0	0	0
OTU_5042	Eukaryota	Apicomplexa	Conoidasida					0	0	0	0	0	0	0	0	0	0	0	0	0	0	0	0	0	0	0	0	0	0	0	0	0	0	0	0	0	0	0	0	0	0	0	0	0	0	0	0	0	0
OTU_505	Eukaryota	Cercozoa	Thecofilosea	Cryomonadida				0	0	0	0	0	0	0	0	0	0	0	0	0	0	0	0	0	0	0	0	0	0	0	0	0	0	0	0	0	0	0	0	0	0	0	0	0	0	0	0	0	0
OTU_5058	Eukaryota	Cercozoa						0	0	0	0	0	0	0	0	0	0	0	4	0	0	0	0	0	0	0	0	0	0	0	0	0	0	0	0	0	0	0	0	0	0	0	0	0	0	0	0	0	0
OTU_5068	Eukaryota	Cercozoa						0	0	0	0	0	0	0	0	0	0	0	0	0	0	5	0	0	0	0	0	0	0	0	0	0	0	0	0	0	0	0	0	0	0	0	0	0	0	0	0	0	0
OTU_5076	Eukaryota	Cercozoa						0	0	0	0	0	0	0	0	0	0	0	0	0	0	7	0	0	0	0	0	0	0	0	0	0	0	0	0	0	0	0	0	0	0	0	0	0	0	0	0	0	0
OTU_508	Eukaryota	Apicomplexa	Conoidasida	Eugregarinorida	Gregarinidae	Gregarina		0	0	0	0	0	0	0	0	0	0	2	0	0	0	0	0	0	0	0	0	0	0	0	0	0	0	0	1	0	0	0	0	0	0	0	0	0	0	0	0	0	2
OTU_5084	Metazoa	Arthropoda	Hexanauplia	Cyclopoida	Cyclopidae			0	0	0	0	0	0	0	0	0	0	0	0	0	0	0	0	0	0	0	0	0	0	0	0	0	0	0	0	0	0	0	0	0	0	0	0	0	0	0	0	0	4
OTU_5087	Eukaryota	Cercozoa						0	0	0	0	0	0	0	0	0	0	0	0	0	0	0	0	0	0	0	0	0	0	0	0	0	0	0	0	0	0	0	0	0	0	0	0	0	0	0	0	0	0
OTU_509	Eukaryota	Cercozoa	Thecofilosea					0	1	0	0	0	3	0	0	0	0	0	0	0	0	0	0	0	22	0	0	0	0	0	0	0	0	0	17	0	0	0	0	0	0	0	0	0	0	9	0	0	0
OTU_5093	Eukaryota	Cercozoa						0	0	0	0	0	0	0	0	0	0	0	0	0	0	0	0	0	0	0	0	0	0	0	0	0	0	0	0	0	0	0	0	0	0	0	0	0	0	0	0	0	0
OTU_5096	Eukaryota	Cercozoa	Thecofilosea	Cryomonadida				0	0	0	0	0	0	0	0	0	0	0	0	0	0	0	0	0	0	0	0	0	0	0	0	0	0	0	0	0	0	0	0	0	0	0	0	0	0	0	0	0	0
OTU_5097	Eukaryota	Cercozoa	Thecofilosea					0	0	0	0	0	0	0	0	0	0	0	0	0	0	0	0	0	0	0	0	0	0	0	0	0	0	0	0	0	0	0	0	0	0	0	0	0	0	0	0	0	0
OTU_5098	Eukaryota	Cercozoa	Thecofilosea					0	0	0	0	0	0	0	0	0	0	0	0	0	0	0	0	0	0	0	0	0	0	0	0	0	0	0	0	0	0	0	0	0	0	0	0	0	0	0	0	0	0
OTU_5103	Eukaryota	Cercozoa	Thecofilosea	Cryomonadida				0	0	0	0	0	0	0	0	0	0	0	0	0	0	0	0	0	0	0	0	0	0	0	0	0	0	0	0	0	0	0	0	0	0	0	0	0	0	0	0	0	0
OTU_5104	Eukaryota	Cercozoa	Thecofilosea	Cryomonadida				0	0	0	0	0	0	0	0	0	0	0	0	0	0	0	0	0	0	0	0	0	0	0	0	0	0	0	0	0	0	0	0	0	0	0	0	0	0	0	0	0	0
OTU_5115	Eukaryota	Apicomplexa	Conoidasida					0	0	0	0	0	0	0	0	0	0	0	0	0	0	0	0	0	0	0	0	0	0	0	0	0	0	0	0	3	0	1	0	0	0	0	0	0	0	0	0	3	2
OTU_5118	Eukaryota	Cercozoa	Thecofilosea					0	0	0	0	0	0	0	0	0	0	0	0	0	0	0	0	0	0	0	0	0	0	0	0	0	0	0	0	0	0	0	0	0	0	0	0	0	0	0	0	0	0
OTU_5120	Eukaryota	Ciliophora	Colpodea					0	0	0	0	0	0	0	0	0	0	0	0	0	0	0	0	0	0	0	0	0	0	0	0	0	0	0	0	0	0	0	0	0	0	0	0	0	0	0	0	0	0
OTU_5121	Eukaryota	Tubulinea	Elardia	Euamoebida	Hartmannellidae	Hartmannella	Hartmannella_cantabrigiensis	0	0	0	0	0	0	0	0	0	0	0	0	0	0	0	0	0	0	0	0	0	0	0	0	0	0	0	0	0	0	0	0	0	0	0	0	0	0	0	0	0	0
OTU_5123	Metazoa	Arthropoda	Hexanauplia	Cyclopoida	Cyclopidae			0	0	0	0	0	0	0	0	0	0	0	0	0	0	0	0	0	0	0	0	0	0	0	0	0	0	0	0	0	0	0	0	0	0	0	0	0	0	0	0	0	2
OTU_5127	Metazoa	Arthropoda	Insecta	Diptera	Sarcophagidae	Sarcophaga		0	0	0	0	0	0	0	0	0	0	0	0	0	0	0	0	0	0	0	0	0	0	0	0	0	0	0	0	0	0	0	0	0	0	0	0	0	0	0	0	0	0
OTU_5130	Metazoa	Arthropoda	Insecta	Hemiptera	Pseudococcidae	Heterococcus		0	0	0	0	0	0	0	0	0	0	0	0	0	0	0	0	0	0	0	0	0	0	0	0	0	3	0	0	0	0	0	0	0	0	0	0	0	0	0	0	0	0
OTU_513	Eukaryota	Cercozoa						0	0	0	0	0	0	0	0	0	0	0	0	0	0	126	0	0	143	0	0	1	57	0	0	0	0	0	0	0	0	0	0	0	0	0	0	0	0	0	0	0	0
OTU_5146	Eukaryota	Cercozoa						0	0	0	0	0	0	0	0	0	0	0	0	0	0	0	0	0	4	0	0	0	0	0	0	0	0	0	0	0	0	0	0	0	0	0	0	0	0	0	0	0	0
OTU_5147	Eukaryota	Apicomplexa	Conoidasida	Eucoccidiorida	Cryptosporidiidae			0	0	0	0	0	0	0	0	0	0	0	0	2	0	0	0	0	0	0	0	0	0	0	0	0	0	0	0	0	0	0	0	0	0	0	0	0	0	0	0	0	0
OTU_5153	Eukaryota	Cercozoa						0	0	0	0	0	0	0	0	0	0	0	0	0	0	13	0	0	32	0	1	0	26	0	0	0	2	0	0	0	0	0	0	0	0	0	0	0	0	0	0	0	0
OTU_5157	Metazoa	Arthropoda	Arachnida	Sarcoptiformes	Pyroglyphidae	Dermatophagoides	Dermatophagoides_farinae	0	0	0	0	0	0	0	0	0	0	0	0	0	0	0	0	0	0	0	0	0	0	0	0	0	0	0	0	0	0	0	0	0	0	0	0	0	0	0	0	0	0
OTU_5172	Eukaryota	Ciliophora	Litostomatea					0	0	0	0	0	0	0	0	0	0	0	0	0	0	0	0	0	0	0	0	0	0	0	0	0	0	0	0	0	0	0	0	0	0	0	0	0	0	0	0	0	0
OTU_5178	Eukaryota	Tubulinea	Elardia	Euamoebida	Hartmannellidae	Hartmannella	Hartmannella_cantabrigiensis	0	0	0	0	0	0	0	0	0	0	0	0	0	0	0	0	0	0	0	0	0	0	0	0	0	0	0	0	0	0	0	0	0	0	0	0	0	0	0	0	0	0
OTU_5187	Eukaryota	Cercozoa	Thecofilosea					0	0	0	0	0	0	0	0	0	0	0	0	0	0	0	0	0	0	0	0	0	0	0	5	0	0	0	0	0	0	0	0	0	0	0	0	0	0	0	0	0	0
OTU_5190	Eukaryota	Cercozoa						0	0	0	1	0	0	0	0	0	0	0	0	0	0	0	0	1	0	0	0	0	0	0	0	0	0	0	0	0	0	0	0	0	0	0	0	0	0	0	0	1	0
OTU_5195	Eukaryota	Cercozoa						0	0	0	0	0	0	0	0	0	0	0	0	0	0	3	0	0	0	0	0	0	0	0	0	0	0	0	0	0	0	0	0	0	0	0	0	0	0	0	0	0	0
OTU_5212	Eukaryota	Ciliophora	Oligohymenophorea	Sessilida	Vorticellidae	Vorticella	Vorticella_campanula	0	0	0	0	0	0	0	0	0	0	0	0	0	0	0	0	0	0	0	0	0	0	0	0	0	0	0	0	0	0	0	0	0	0	0	0	0	0	0	0	0	0
OTU_522	Metazoa	Platyhelminthes	Monogenea	Dactylogyridea	Dactylogyridae	Dactylogyrus	Dactylogyrus_falciformis	0	0	0	0	0	0	0	0	0	0	0	0	0	0	0	488	0	0	0	0	0	0	0	0	0	0	0	0	0	0	0	0	0	0	0	0	0	0	0	0	0	0
OTU_5228	Eukaryota	Cercozoa						0	0	0	0	0	0	0	0	0	0	0	0	0	0	0	0	0	0	0	0	0	0	0	0	0	0	0	0	0	0	0	0	0	0	0	0	0	0	0	0	0	0
OTU_5230	Metazoa	Arthropoda	Collembola	Poduromorpha	Neanuridae			0	0	0	0	1	0	0	0	0	0	0	0	0	0	0	0	0	0	0	0	0	0	0	0	0	0	0	0	0	0	0	0	0	0	0	0	0	0	0	0	0	0
OTU_5232	Eukaryota	Cercozoa						0	0	0	0	0	0	0	0	0	0	0	0	0	0	0	0	0	0	0	0	0	0	0	0	0	0	0	1	0	0	0	0	0	0	0	0	0	0	0	0	0	0
OTU_5233	Metazoa	Arthropoda	Diplopoda	Callipodida	Paracortinidae			0	0	0	0	0	0	0	0	0	0	0	0	0	0	0	0	0	0	0	0	0	0	0	0	0	0	0	0	0	0	0	0	0	0	0	0	0	0	0	0	0	0
OTU_5245	Eukaryota	Ciliophora	Spirotrichea	Sporadotrichida	Oxytrichidae			0	0	0	0	0	0	0	0	0	0	0	0	0	0	0	0	0	0	0	0	0	0	0	0	0	0	0	0	0	0	0	0	0	0	0	0	0	0	0	0	0	0
OTU_5247	Eukaryota	Cercozoa						0	0	0	1	0	0	0	0	0	0	0	2	0	0	0	0	1	0	0	0	0	0	0	0	0	0	0	0	0	0	0	0	0	0	0	0	0	0	0	0	0	0
OTU_5262	Eukaryota	Cercozoa	Thecofilosea					0	0	0	7	0	0	0	0	0	0	0	0	0	0	0	0	0	0	0	0	0	0	0	0	0	0	0	0	0	0	0	0	0	0	0	0	0	0	0	0	0	0
OTU_5265	Eukaryota	Ciliophora	Spirotrichea	Sporadotrichida				0	5	5	1	0	0	1	3	0	0	384	0	0	0	0	0	0	0	0	0	0	0	0	0	0	0	0	0	1	0	0	1	0	0	1	0	9	0	0	0	0	0
OTU_5266	Eukaryota	Ciliophora	Oligohymenophorea	Sessilida				0	0	0	0	0	0	0	0	0	0	0	0	0	0	0	0	0	0	0	0	0	0	0	0	0	0	0	0	0	0	0	0	0	0	0	0	0	0	0	0	0	0
OTU_5269	Eukaryota	Ciliophora	Spirotrichea					0	0	0	0	0	0	0	0	0	0	0	0	0	0	0	0	0	0	0	0	0	0	0	0	0	0	0	0	0	0	0	0	0	0	0	0	0	0	0	0	0	0
OTU_5270	Eukaryota	Cercozoa	Thecofilosea	Cryomonadida				0	0	0	0	0	0	0	0	0	0	0	0	0	0	0	0	0	0	0	0	0	0	0	0	0	0	0	0	0	0	0	0	0	0	0	0	0	0	0	0	0	0
OTU_527	Eukaryota	Ciliophora	Litostomatea	Haptorida	Spathidiidae	Spathidium	Spathidium_papilliferum	0	0	0	0	0	0	0	0	0	0	0	0	0	0	0	0	0	0	0	0	0	0	0	0	0	0	0	0	0	0	0	0	0	0	0	0	0	0	0	0	0	0
OTU_5282	Eukaryota	Ciliophora	Phyllopharyngea	Evaginogenida				0	0	0	0	0	0	0	0	0	0	0	0	0	0	0	0	0	0	0	0	0	0	0	0	0	0	0	0	0	0	0	0	0	0	0	0	0	0	0	0	0	0
OTU_5295	Eukaryota	Ciliophora	Colpodea					0	0	1	8	0	0	0	2	0	0	0	0	1	1	0	0	0	0	0	0	0	0	0	0	0	0	0	80	1	0	0	0	0	0	0	0	1	0	0	0	0	0
OTU_52	Eukaryota	Ciliophora	Colpodea	Colpodida	Colpodidae	Colpoda	Colpoda_aspera	9	505	484	12388	3	117	16	2097	28	69	32	24	69	0	8	0	0	0	0	0	0	0	0	0	0	0	0	0	176	8	15	9	7	23	11	4	353	9	10	4	9	7
OTU_5297	Eukaryota	Cercozoa						0	1	1	0	10	0	0	0	0	0	0	3	0	0	0	0	0	0	1	0	0	0	0	2	0	0	0	0	1	0	0	0	0	0	0	0	0	0	0	0	0	0
OTU_5299	Eukaryota	Cercozoa						0	0	9	0	0	0	0	0	0	0	0	0	0	0	0	0	0	0	0	0	0	0	0	0	0	0	0	0	0	0	0	0	0	0	0	0	0	0	0	0	0	0
OTU_53	Metazoa	Arthropoda	Arachnida	Trombidiformes	Unionicolidae	Unionicola	Unionicola_foili	0	0	0	0	0	0	0	0	0	0	0	0	0	0	0	0	0	0	0	0	0	0	0	0	0	0	0	0	0	0	0	0	0	0	0	0	0	0	0	0	0	0
OTU_5300	Eukaryota	Cercozoa	Thecofilosea					0	0	1	2	0	0	0	0	0	0	0	0	0	0	0	0	0	0	0	0	0	0	0	0	0	0	0	0	0	0	0	0	0	0	0	0	0	0	0	0	0	0
OTU_5302	Eukaryota	Cercozoa						0	0	0	0	0	0	0	0	0	0	0	0	0	0	0	0	0	0	0	0	0	0	0	0	0	0	0	0	0	0	0	0	0	0	0	0	0	0	0	0	0	0
OTU_5306	Eukaryota	Cercozoa						0	0	0	0	10	0	0	0	0	0	1	0	0	0	0	0	0	0	0	0	0	8	0	0	0	0	0	0	0	0	0	0	0	0	0	0	0	0	0	0	0	0
OTU_5314	Metazoa	Arthropoda	Insecta	Hemiptera	Cicadidae	Karenia		0	0	0	0	0	0	3	0	0	0	0	0	0	0	0	0	0	0	0	0	0	0	0	0	0	0	0	0	0	0	0	0	0	0	0	0	0	0	0	0	0	0
OTU_5317	Eukaryota	Cercozoa						0	0	0	0	0	0	0	0	0	0	0	0	0	0	0	0	0	0	0	0	0	0	0	0	0	0	0	0	0	0	0	0	0	0	0	0	0	0	0	0	0	0
OTU_532	Eukaryota	Euglenozoa	Kinetoplastea	Eubodonida	Bodonidae	Bodo	Bodo_sp.	0	0	0	0	0	0	15	0	0	0	0	0	0	0	0	0	0	0	0	0	0	0	0	0	0	0	0	0	0	0	0	0	0	0	0	0	0	0	0	0	0	0
OTU_5330	Metazoa	Arthropoda	Insecta	Hemiptera	Cicadidae	Karenia		0	0	0	0	0	0	0	0	0	0	0	0	0	0	0	0	0	0	0	0	0	0	0	0	0	0	0	0	0	0	0	0	0	0	0	0	0	0	0	0	0	0
OTU_533	Eukaryota	Cercozoa	Thecofilosea					0	3	0	0	6	3	0	0	0	0	0	0	0	0	0	0	3	0	10	1	0	0	0	1	0	0	2	0	0	0	0	0	1	0	0	0	0	0	0	0	22	0
OTU_5331	Eukaryota	Cercozoa						0	2	0	0	1	3	0	0	0	1	0	3	0	0	0	0	1	34	0	0	1	0	0	2	0	0	0	11	4	3	0	2	0	0	0	0	0	0	0	0	0	2
OTU_5332	Eukaryota	Cercozoa						0	0	0	0	0	0	0	0	0	0	0	0	0	0	0	0	0	0	0	0	0	0	0	0	0	0	0	0	0	0	0	0	0	0	0	0	0	0	0	0	0	0
OTU_5334	Eukaryota	Tubulinea						0	0	0	0	0	0	0	0	0	0	0	0	0	0	0	0	0	0	0	0	0	0	0	0	0	0	0	0	0	0	0	0	0	0	0	0	0	0	0	0	0	0
OTU_534	Eukaryota	Cercozoa	Thecofilosea					0	0	0	0	25	0	0	0	0	0	0	0	0	0	0	0	0	0	0	0	0	0	0	0	0	5	0	0	0	0	0	0	0	0	0	0	0	0	0	0	0	0
OTU_5347	Eukaryota	Ciliophora	Colpodea	Cyrtolophosidida	Cyrtolophosididae	Cyrtolophosis	Cyrtolophosis_mucicola	0	0	0	0	0	0	0	0	0	1	0	0	0	0	0	0	0	0	0	0	0	0	0	0	0	0	0	0	0	0	0	2	0	0	0	0	0	0	0	0	0	0
OTU_5352	Eukaryota	Cercozoa						0	0	0	0	0	0	0	0	0	0	0	4	0	0	0	0	0	0	0	0	0	0	0	0	0	0	0	0	0	0	0	0	0	0	0	0	0	0	0	0	0	0
OTU_5359	Eukaryota	Cercozoa						0	0	0	0	0	0	0	0	0	0	0	0	0	0	0	0	0	0	0	0	0	0	0	0	0	0	0	0	0	0	0	0	0	0	0	0	0	0	0	0	0	0
OTU_5364	Eukaryota	Ciliophora	Colpodea	Cyrtolophosidida				0	0	0	0	0	0	0	0	0	0	0	0	0	0	0	0	0	0	0	0	0	0	0	0	0	0	0	0	0	0	0	0	0	0	0	0	0	0	0	0	0	0
OTU_5369	Eukaryota	Apicomplexa	Conoidasida	Eugregarinorida	Lecudinidae	Ascogregarina		0	0	0	0	0	0	0	0	0	0	0	0	0	0	0	0	0	0	0	0	0	0	0	0	0	0	0	0	0	0	0	0	0	0	0	0	0	0	0	0	0	0
OTU_537	Eukaryota	Cercozoa	Thecofilosea	Cryomonadida				0	0	0	0	5	0	0	0	0	0	0	0	0	0	0	0	0	0	0	0	0	0	0	0	0	0	0	0	0	0	0	0	0	0	0	0	0	0	0	0	0	0
OTU_538	Eukaryota	Cercozoa	Thecofilosea					0	0	0	0	0	0	1	0	0	0	0	0	0	0	0	0	0	0	0	0	0	0	0	0	0	3	0	0	6	5	1	0	0	1	0	0	80	0	0	0	0	0
OTU_5382	Eukaryota	Cercozoa	Thecofilosea	Cryomonadida				0	0	0	0	0	0	0	0	0	0	0	0	0	0	0	0	0	0	0	0	0	0	0	0	0	0	0	0	0	0	0	0	0	0	0	0	0	0	0	0	0	0
OTU_5385	Eukaryota	Tubulinea						0	0	0	0	0	0	0	0	0	0	0	0	0	0	0	0	0	0	0	0	0	0	0	0	0	0	0	0	0	0	0	0	0	0	0	0	0	0	0	0	0	0
OTU_5389	Eukaryota	Tubulinea	Elardia	Euamoebida	Hartmannellidae			0	0	0	0	0	0	0	0	0	0	0	0	0	0	0	0	0	0	0	0	0	0	0	0	0	0	0	0	0	0	0	0	0	0	0	0	0	0	0	0	0	0
OTU_539	Eukaryota	Cercozoa						0	0	0	0	0	0	0	0	0	0	0	0	0	0	0	0	0	0	0	0	0	0	0	0	0	8	0	0	0	0	0	0	0	0	0	0	0	0	0	0	0	0
OTU_5392	Eukaryota	Tubulinea	Elardia	Euamoebida	Hartmannellidae	Hartmannella	Hartmannella_cantabrigiensis	0	0	0	0	0	0	0	0	0	0	0	0	0	0	0	0	0	0	0	0	0	0	0	0	0	0	0	0	0	0	0	0	0	0	0	0	0	0	0	0	0	0
OTU_540	Eukaryota	Cercozoa						0	0	0	0	0	0	0	0	0	4	0	0	0	0	0	0	0	0	0	0	3	0	0	0	0	0	10	0	1	0	0	0	0	0	0	0	0	0	0	0	0	0
OTU_541	Eukaryota	Ciliophora	Colpodea	Colpodida	Hausmanniellidae	Hausmanniella	Hausmanniella_discoidea	0	0	0	0	0	0	0	0	0	22	0	0	0	0	0	0	0	0	0	0	0	0	0	0	0	0	0	0	1	0	0	0	0	0	0	0	0	0	0	0	0	0
OTU_5416	Eukaryota	Cercozoa	Thecofilosea	Cryomonadida				0	0	0	0	0	0	0	0	0	0	0	0	0	0	0	0	0	0	0	0	0	0	0	0	0	0	0	0	2	0	0	0	0	3	0	0	0	0	0	0	0	0
OTU_542	Eukaryota	Cercozoa						0	0	0	0	0	0	0	0	0	0	0	0	0	0	0	0	0	3	0	0	0	0	0	1	0	0	0	0	0	0	0	0	0	0	0	0	0	0	6	0	0	0
OTU_5423	Eukaryota	Cercozoa	Thecofilosea					0	0	0	0	0	0	0	0	0	0	0	0	0	0	0	0	0	0	0	0	0	0	0	5	0	0	0	0	0	0	0	0	0	0	0	0	0	0	0	0	0	0
OTU_5425	Metazoa	Arthropoda	Insecta	Coleoptera				0	0	0	0	0	0	0	0	0	0	0	0	0	0	0	0	0	0	0	0	0	0	0	0	0	0	0	0	0	0	0	0	0	1	0	0	0	0	0	0	0	0
OTU_5426	Eukaryota	Cercozoa	Thecofilosea	Cryomonadida				0	0	0	0	0	0	0	0	0	0	0	0	0	0	0	0	0	0	0	0	0	0	0	12	0	0	0	0	0	0	0	0	0	0	0	0	0	0	0	0	0	0
OTU_5437	Eukaryota	Ciliophora	Colpodea					0	0	0	0	0	0	0	0	0	0	0	0	0	0	0	0	0	0	0	0	0	0	0	0	0	0	0	0	0	0	0	0	0	0	0	0	0	0	0	0	0	0
OTU_5459	Eukaryota	Ciliophora						0	0	0	0	0	0	0	0	0	0	0	0	0	0	0	0	0	0	0	0	0	0	0	0	0	0	0	0	0	0	0	0	0	0	0	0	0	0	0	0	0	0
OTU_5460	Eukaryota	Ciliophora	Oligohymenophorea	Sessilida				0	0	0	0	0	0	0	0	0	0	0	0	0	0	0	0	0	0	0	0	0	0	0	0	0	0	0	0	2	0	9	0	0	0	0	0	0	0	0	0	0	0
OTU_547	Eukaryota	Cercozoa	Thecofilosea					0	3	0	8	0	0	29	0	0	0	0	0	0	0	0	0	0	0	0	0	0	0	0	0	0	0	0	0	11	0	0	0	0	1	0	0	2	0	0	0	0	0
OTU_5475	Eukaryota	Cercozoa	Thecofilosea					0	0	0	0	0	0	0	0	0	0	0	0	0	0	0	0	0	0	0	0	0	0	0	0	0	0	0	0	0	0	0	0	0	0	0	0	0	0	0	0	0	0
OTU_5487	Eukaryota	Tubulinea	Elardia	Euamoebida	Hartmannellidae			0	0	0	0	0	0	0	0	0	0	0	0	0	0	0	0	0	0	0	0	0	0	0	0	0	0	0	0	0	0	0	0	0	0	0	0	0	0	0	0	0	0
OTU_5493	Eukaryota	Cercozoa						0	0	0	0	0	0	0	0	0	0	0	0	0	0	0	0	0	0	0	0	0	0	0	0	0	0	0	0	0	0	0	0	0	0	0	0	0	0	0	0	0	0
OTU_5505	Eukaryota	Cercozoa						0	0	0	0	5	0	0	0	0	0	0	0	0	0	0	0	0	0	5	0	0	0	0	0	0	0	0	0	0	0	0	0	0	0	0	0	0	0	0	0	0	0
OTU_5507	Eukaryota	Cercozoa	Thecofilosea	Cryomonadida	Rhogostomidae	Capsellina	Capsellina_sp.	0	0	0	0	0	0	0	0	0	0	0	0	0	0	0	0	0	0	0	0	0	0	0	0	0	0	0	0	0	0	0	0	0	0	0	0	0	0	0	0	0	0
OTU_5508	Eukaryota	Cercozoa	Thecofilosea	Cryomonadida				0	0	0	0	0	0	0	0	0	0	0	0	0	0	0	0	0	0	0	0	0	0	0	0	0	0	0	0	2	0	0	0	0	0	0	0	0	0	0	0	0	0
OTU_5514	Eukaryota	Cercozoa						0	0	0	0	0	0	0	0	0	0	0	0	0	0	0	0	0	0	0	0	0	0	0	0	0	0	0	0	0	0	2	0	0	0	0	0	0	0	0	0	0	2
OTU_5520	Eukaryota	Cercozoa						0	0	0	0	0	0	0	0	0	0	0	0	0	0	0	0	0	0	0	0	0	0	0	0	0	0	0	0	0	0	0	0	0	0	0	0	0	0	0	0	0	0
OTU_5523	Eukaryota	Apicomplexa	Conoidasida	Eucoccidiorida	Cryptosporidiidae	Cryptosporidium	Cryptosporidium_sp.	0	0	0	0	0	0	0	0	0	0	0	0	0	0	0	0	0	0	0	0	0	0	0	0	0	0	0	0	0	0	0	0	0	0	0	0	0	0	0	0	0	0
OTU_5534	Eukaryota	Ciliophora	Colpodea					0	0	0	0	0	0	0	0	0	0	0	0	0	0	0	0	0	0	0	0	0	0	0	0	0	0	0	0	0	0	0	0	0	0	0	0	0	0	0	0	0	0
OTU_5537	Eukaryota	Ciliophora	Colpodea	Colpodida				0	0	0	0	0	0	0	0	0	0	0	0	0	0	0	0	0	0	0	0	0	0	0	0	0	0	0	0	0	0	0	0	0	0	0	0	0	0	0	0	0	0
OTU_5540	Eukaryota	Ciliophora	Colpodea	Cyrtolophosidida				0	0	0	0	0	0	0	0	0	0	0	0	0	0	0	0	0	0	0	0	0	0	0	0	0	0	0	0	0	0	0	0	0	0	0	0	0	0	0	0	0	0
OTU_5544	Eukaryota	Cercozoa	Thecofilosea					0	0	0	0	0	0	0	0	0	0	0	0	0	0	0	0	0	0	0	0	0	0	0	0	0	0	0	0	0	0	0	0	0	0	0	0	0	0	0	0	0	0
OTU_5545	Eukaryota	Cercozoa	Thecofilosea	Cryomonadida				0	0	0	0	0	0	0	0	0	0	0	0	0	0	0	0	0	0	0	0	0	0	0	0	0	0	0	0	0	0	0	0	0	0	0	0	0	0	0	0	0	0
OTU_5549	Eukaryota	Heterolobosea						0	0	0	0	0	0	0	0	0	0	0	0	0	0	0	0	0	0	0	0	0	0	0	0	0	0	0	0	0	0	0	0	0	0	0	0	0	0	0	0	0	0
OTU_5550	Metazoa	Arthropoda	Insecta	Hemiptera	Cicadidae	Karenia		0	0	0	0	0	0	0	0	0	0	0	0	0	0	0	0	0	32	1	0	0	0	0	0	0	0	0	0	0	0	0	0	0	0	0	0	0	0	0	0	0	0
OTU_5551	Eukaryota	Ciliophora	Colpodea	Colpodida				0	0	0	0	0	0	0	0	0	0	0	0	0	0	0	0	0	0	0	0	0	0	0	0	0	0	0	0	0	0	0	0	0	0	0	0	0	0	0	0	0	0
OTU_5555	Eukaryota	Tubulinea						0	0	0	0	0	0	0	0	0	0	0	0	0	0	0	0	0	0	0	0	0	0	0	0	0	0	0	0	0	0	0	0	0	0	0	0	0	0	0	0	0	0
OTU_5563	Metazoa	Arthropoda	Insecta	Hymenoptera				0	0	0	0	0	0	0	0	0	0	0	0	0	0	0	0	0	0	0	0	0	0	0	0	0	0	0	0	0	0	0	0	0	0	0	0	0	0	0	0	0	0
OTU_5570	Metazoa	Arthropoda	Arachnida	Sarcoptiformes	Haplozetidae	Rostrozetes	Rostrozetes_ovulum	0	0	0	0	0	0	0	0	0	0	0	0	0	0	0	0	0	0	0	0	0	0	0	0	0	0	0	0	0	0	0	0	0	0	0	0	0	0	0	0	0	0
OTU_5572	Eukaryota	Ciliophora	Colpodea	Colpodida	Colpodidae	Colpoda	Colpoda_maupasi	0	0	0	0	0	0	0	0	0	0	0	0	0	0	0	0	0	0	0	0	0	0	0	0	0	0	0	0	0	0	0	0	0	0	0	0	0	0	0	0	0	0
OTU_557	Eukaryota	Apicomplexa	Conoidasida	Eucoccidiorida				2	0	0	0	0	3	0	0	0	0	0	0	0	0	2	258	0	1	1	0	0	0	0	0	0	0	0	2	0	0	0	0	0	0	1	0	0	0	3	0	0	1
OTU_5573	Eukaryota	Cercozoa						0	0	0	0	0	0	0	0	0	0	0	0	0	0	0	0	0	0	0	0	0	0	0	0	0	0	0	0	0	0	0	0	0	0	0	0	0	0	0	0	0	0
OTU_5574	Eukaryota	Ciliophora	Colpodea	Colpodida				0	0	0	0	0	0	0	0	0	0	0	0	0	0	0	0	0	0	0	0	0	0	0	0	0	0	0	0	0	0	0	0	0	0	0	0	0	0	0	0	0	0
OTU_5577	Eukaryota	Cercozoa						0	0	0	0	0	0	0	0	0	0	0	0	0	0	0	0	0	0	0	0	0	0	0	0	0	0	0	0	0	0	0	0	0	0	0	0	0	0	0	0	0	0
OTU_5578	Eukaryota	Cercozoa						0	0	0	0	0	0	0	0	0	0	0	0	0	0	0	0	0	0	0	0	0	0	0	0	0	0	0	0	0	0	0	0	0	0	0	0	0	0	0	0	0	0
OTU_5599	Eukaryota	Ciliophora	Colpodea	Colpodida	Marynidae	Maryna		0	0	0	0	0	0	0	0	0	0	0	0	0	0	0	0	0	0	0	0	0	0	0	0	0	0	0	0	0	0	0	0	0	0	0	0	0	0	0	0	0	0
OTU_5612	Eukaryota	Apicomplexa	Conoidasida	Eugregarinorida	Lecudinidae	Ascogregarina		0	0	0	0	0	0	0	0	0	3	0	0	0	0	0	0	0	0	0	0	0	0	0	0	0	0	0	0	0	0	0	0	0	0	0	0	0	0	0	0	0	0
OTU_5616	Eukaryota	Cercozoa						0	0	0	0	0	0	0	0	0	0	0	0	0	0	0	0	0	0	0	0	0	0	0	0	0	0	0	0	0	0	0	0	0	0	0	0	0	0	0	0	0	0
OTU_5618	Eukaryota	Ciliophora	Prostomatea	Prorodontida	Holophryidae	Pelagothrix	Pelagothrix_alveolata	0	0	0	0	0	0	0	0	0	0	0	0	0	0	0	0	0	0	4	0	0	0	0	0	0	0	0	0	0	0	0	0	0	0	0	0	0	0	0	0	0	0
OTU_5621	Eukaryota	Cercozoa						0	0	0	0	0	0	0	0	0	0	0	0	0	0	0	0	0	0	0	0	0	0	0	0	0	0	0	0	0	0	0	0	0	0	0	0	0	0	0	0	0	0
OTU_5622	Eukaryota	Ciliophora	Spirotrichea	Choreotrichida				0	0	0	0	3	0	0	0	0	0	0	0	0	0	0	0	0	0	7	0	0	0	0	0	0	0	0	0	0	0	0	0	0	0	0	0	0	0	0	0	0	0
OTU_5631	Eukaryota	Apicomplexa	Conoidasida	Eucoccidiorida	Adeleidae	Adelina	Adelina_grylli	0	0	0	0	0	0	0	0	0	0	0	0	0	0	0	0	0	0	0	0	0	0	0	0	0	0	0	0	0	0	0	0	0	0	0	0	0	0	0	0	0	0
OTU_5632	Eukaryota	Ciliophora	Litostomatea	Haptorida	Dileptidae			0	0	0	0	0	0	0	0	0	0	0	0	0	0	0	0	0	0	0	0	0	0	0	0	0	0	0	0	0	0	0	0	0	0	0	0	0	0	0	0	0	0
OTU_5643	Eukaryota	Cercozoa						0	0	0	0	0	0	0	0	0	0	0	0	0	0	0	0	0	0	0	0	0	0	0	0	0	0	0	0	0	0	0	0	0	0	0	0	2	0	0	0	0	0
OTU_5662	Metazoa	Arthropoda	Arachnida	Ixodida	Ixodidae	Haemaphysalis	Haemaphysalis_longicornis	0	0	0	0	0	0	0	0	0	0	0	0	0	0	0	0	0	0	0	0	0	0	0	0	0	0	0	0	0	0	0	0	0	0	0	0	0	0	0	0	0	0
OTU_5667	Eukaryota	Ciliophora	Oligohymenophorea					0	0	0	0	0	0	0	0	0	0	0	0	0	0	0	0	0	0	0	0	0	0	0	0	0	0	0	5	0	0	0	0	0	0	0	0	0	0	0	0	0	0
OTU_5686	Eukaryota	Cercozoa						0	0	0	0	0	0	0	0	0	0	0	0	0	0	0	0	0	0	0	0	0	0	0	0	0	0	0	0	0	0	0	0	0	0	0	0	0	0	0	0	0	0
OTU_569	Eukaryota	Cercozoa						0	0	0	0	0	0	0	0	0	0	0	0	0	0	0	0	0	7	0	0	0	0	0	0	0	0	0	0	0	0	0	0	0	0	0	0	0	0	0	0	0	0
OTU_5691	Eukaryota	Cercozoa	Thecofilosea					0	0	0	0	0	0	0	0	0	0	0	0	0	0	0	0	0	0	0	0	0	0	0	0	0	0	0	0	0	0	0	0	0	0	0	0	0	0	0	0	0	0
OTU_5695	Eukaryota	Cercozoa	Thecofilosea	Cryomonadida				0	0	0	0	0	0	0	0	0	0	0	0	0	0	0	0	0	0	0	0	0	0	0	0	0	0	0	0	0	0	0	0	0	0	0	0	0	0	0	0	0	0
OTU_5698	Eukaryota	Cercozoa						0	0	0	0	0	0	0	0	0	0	0	0	0	0	0	0	0	0	0	0	0	0	0	0	0	0	0	0	0	0	0	0	0	0	0	0	0	0	0	0	0	0
OTU_570	Eukaryota	Ciliophora	Colpodea	Colpodida				0	2	1	26	0	0	0	6	0	0	0	0	0	0	0	0	0	0	0	0	0	0	0	0	0	0	0	0	49	0	1	0	0	0	0	0	2	0	0	0	0	0
OTU_5701	Eukaryota	Cercozoa	Thecofilosea	Cryomonadida				0	0	0	0	0	0	0	0	0	0	0	0	0	0	0	0	0	0	0	0	0	0	0	0	0	0	0	0	2	0	0	1	0	0	0	0	3	0	0	0	0	0
OTU_5702	Eukaryota	Cercozoa	Thecofilosea	Cryomonadida				0	0	0	0	0	0	0	0	0	0	0	0	0	0	0	0	0	0	0	0	0	0	0	0	0	0	0	0	2	0	0	0	0	0	0	0	1	0	0	0	0	0
OTU_5717	Eukaryota	Cercozoa						0	0	0	0	0	0	0	0	0	0	0	0	0	0	0	0	0	0	0	0	0	0	0	0	0	0	0	0	0	0	0	0	0	0	0	0	0	0	0	0	0	0
OTU_5740	Eukaryota	Cercozoa						0	0	0	0	0	0	0	0	0	0	0	0	0	0	0	0	0	0	0	0	0	0	0	0	0	0	0	0	0	0	0	0	0	0	0	0	0	0	0	0	0	0
OTU_5746	Eukaryota	Cercozoa	Thecofilosea	Cryomonadida				0	0	0	0	0	0	0	0	0	0	0	0	0	0	0	0	0	0	0	0	0	0	0	0	0	0	0	0	0	0	0	0	0	0	0	0	0	0	0	0	0	0
OTU_5750	Metazoa	Arthropoda	Insecta	Hemiptera	Cicadidae	Karenia		0	0	0	0	0	0	0	0	0	0	0	0	0	0	0	2	0	0	0	0	0	0	0	2	0	0	0	0	0	0	0	0	0	0	0	0	0	0	0	0	0	0
OTU_5760	Eukaryota	Cercozoa	Thecofilosea	Cryomonadida	Rhogostomidae	Capsellina	Capsellina_sp.	0	0	0	0	0	0	0	0	0	0	0	0	0	0	0	0	0	0	0	0	0	0	0	0	0	0	0	0	0	0	0	0	0	0	0	0	0	0	0	0	0	0
OTU_5762	Eukaryota	Ciliophora	Oligohymenophorea					0	0	0	0	0	0	0	0	0	0	0	0	0	0	0	0	0	0	0	0	0	0	0	0	0	0	0	0	0	0	0	0	2	0	0	0	0	0	0	0	0	0
OTU_5763	Eukaryota	Ciliophora	Colpodea					0	0	0	0	0	0	0	0	0	0	0	0	0	0	0	0	0	0	0	0	0	0	0	0	0	0	0	0	0	0	0	0	0	0	0	0	0	0	0	0	0	0
OTU_577	Eukaryota	Tubulinea						0	0	0	0	0	0	0	0	0	0	0	0	0	0	0	0	1	3	0	0	0	0	0	3	0	0	0	0	4	0	0	0	0	0	0	0	0	0	2	0	0	0
OTU_5778	Eukaryota	Ciliophora	Oligohymenophorea	Sessilida				0	0	0	0	0	0	2	3	0	0	0	0	0	0	0	0	0	0	0	0	0	0	0	0	0	0	0	0	0	0	1	52	5	0	0	0	0	26	0	0	0	0
OTU_5780	Eukaryota	Apicomplexa	Conoidasida	Eugregarinorida	Monocystidae	Monocystis		0	0	0	0	0	0	0	0	0	0	0	0	0	0	0	0	0	0	0	0	0	0	0	0	0	0	0	0	0	0	0	0	0	0	0	0	0	0	0	0	0	0
OTU_5790	Eukaryota	Cercozoa						0	0	0	0	0	4	0	0	0	0	0	0	0	0	0	0	0	0	0	0	0	0	0	0	0	0	0	0	0	0	0	0	0	0	0	0	0	0	0	0	0	0
OTU_5796	Eukaryota	Ciliophora	Colpodea	Cyrtolophosidida	Cyrtolophosididae			0	0	0	0	0	0	0	0	0	0	0	0	0	0	0	0	0	0	0	0	0	0	0	0	0	0	0	0	0	0	0	0	0	0	0	0	0	0	0	0	0	0
OTU_5797	Eukaryota	Cercozoa	Thecofilosea	Cryomonadida				0	0	0	0	0	0	0	0	0	0	0	0	0	0	0	0	0	0	0	0	0	0	0	0	0	0	0	0	0	0	0	0	0	0	0	0	0	0	0	0	0	0
OTU_5800	Eukaryota	Cercozoa	Thecofilosea	Cryomonadida				0	0	0	0	0	0	0	0	0	0	0	0	0	0	0	0	0	0	0	0	0	0	0	0	0	0	0	0	0	0	0	0	0	0	0	0	0	0	0	0	0	0
OTU_5802	Eukaryota	Ciliophora	Colpodea	Cyrtolophosidida	Cyrtolophosididae	Pseudocyrtolophosis		0	0	0	0	0	0	0	0	0	0	0	0	0	0	0	0	0	0	0	0	0	0	0	0	0	0	0	0	0	0	0	0	0	0	0	0	0	0	0	0	0	0
OTU_5806	Eukaryota	Cercozoa	Thecofilosea					0	0	0	0	0	0	0	0	0	0	0	0	0	0	0	0	0	0	0	0	0	0	0	2	0	0	0	5	0	0	0	0	0	0	0	0	0	0	0	0	0	0
OTU_5813	Eukaryota	Cercozoa	Thecofilosea	Cryomonadida				0	0	0	0	0	0	0	0	0	0	0	0	0	0	0	0	0	0	0	0	0	0	0	0	0	0	0	0	0	0	0	0	0	0	0	0	0	0	0	0	0	0
OTU_5815	Eukaryota	Cercozoa						0	0	0	0	0	0	0	0	0	0	0	0	0	0	0	0	0	0	0	0	0	0	0	0	0	0	0	0	0	0	0	0	0	0	0	0	0	0	0	0	0	0
OTU_5819	Metazoa	Arthropoda	Insecta	Diptera	Limoniidae	Trentepohlia		0	0	0	0	0	0	0	0	0	0	0	0	0	0	0	0	0	0	0	0	0	0	0	0	0	0	0	0	0	0	0	0	0	0	0	0	0	0	0	0	0	0
OTU_5827	Eukaryota	Ciliophora	Colpodea	Grossglockneriida	Grossglockneriidae	Pseudoplatyophrya	Pseudoplatyophrya_nana	0	0	0	0	0	0	0	0	0	0	0	0	0	10	0	68	0	0	0	0	0	1	0	0	0	0	0	0	5	0	0	0	0	3	0	0	0	0	0	0	0	0
OTU_5828	Eukaryota	Ciliophora	Phyllopharyngea	Endogenida	Tokophryidae	Tokophrya	Tokophrya_infusionum	0	0	0	0	0	0	0	0	0	0	0	0	0	0	0	0	0	0	0	0	0	0	0	0	0	0	0	0	0	0	2	0	0	0	0	0	0	0	0	0	0	0
OTU_5830	Eukaryota	Ciliophora	Oligohymenophorea	Sessilida				0	0	0	0	1	0	0	0	0	0	0	0	0	0	0	0	0	0	0	0	0	0	1	0	0	0	8	0	0	0	12	0	0	0	0	0	0	9	0	0	0	0
OTU_5833	Metazoa	Nematoda	Enoplea					0	0	0	0	0	0	0	0	0	0	7	0	0	0	0	0	0	0	0	0	0	0	0	0	0	0	0	0	0	0	0	0	0	0	0	0	0	0	0	0	0	0
OTU_5837	Eukaryota	Ciliophora	Oligohymenophorea	Peniculida	Urocentridae	Urocentrum		0	0	0	0	2	0	0	0	0	0	0	0	0	0	0	0	0	0	4	0	0	0	0	0	0	0	0	0	0	0	0	0	0	0	0	0	0	0	0	0	0	0
OTU_5838	Eukaryota	Cercozoa	Thecofilosea					0	1	1	0	0	0	0	0	0	0	0	9	0	0	0	0	0	0	0	0	0	0	0	0	0	0	0	0	0	0	0	0	0	0	0	0	0	0	0	0	0	0
OTU_584	Eukaryota	Cercozoa	Thecofilosea	Cryomonadida				0	0	0	0	0	0	0	0	0	0	0	0	0	0	1	0	0	1	0	1	0	0	0	23	0	0	0	0	0	0	0	0	0	0	0	0	0	0	0	0	0	0
OTU_5844	Eukaryota	Cercozoa						0	0	0	0	0	0	0	0	0	0	5	0	0	0	0	0	0	0	0	0	0	0	0	0	0	0	0	0	0	0	0	0	0	0	0	0	0	0	0	0	0	0
OTU_5845	Eukaryota	Apicomplexa	Conoidasida					0	0	0	0	0	0	0	0	0	0	1	3	0	0	0	0	0	0	0	0	0	0	0	0	0	0	0	0	0	0	0	0	0	0	0	0	0	0	0	0	0	0
OTU_585	Eukaryota	Ciliophora	Colpodea	Colpodida				0	0	0	1	0	0	0	0	0	0	0	0	0	0	0	0	0	0	0	0	0	0	0	0	0	0	0	0	0	0	0	0	0	5	0	0	0	0	0	0	0	0
OTU_5853	Eukaryota	Cercozoa						0	0	0	0	0	0	0	0	0	0	3	0	0	0	0	0	0	0	0	0	0	0	0	0	0	0	0	0	0	0	0	0	0	0	0	0	0	0	0	0	0	0
OTU_5859	Eukaryota	Ciliophora	Spirotrichea					0	0	0	0	0	0	0	0	0	0	0	0	0	0	0	0	0	0	0	0	0	0	0	0	0	0	0	0	0	0	0	0	0	0	0	0	0	0	0	0	0	0
OTU_5865	Eukaryota	Ciliophora	Oligohymenophorea	Sessilida				0	0	0	0	0	0	0	0	0	0	0	0	0	0	0	0	0	0	0	0	0	0	0	0	0	0	0	0	0	0	0	0	0	0	0	0	0	0	0	0	0	0
OTU_5867	Eukaryota	Cercozoa	Thecofilosea	Cryomonadida				0	0	0	0	0	0	0	0	0	0	0	0	0	0	0	0	0	0	0	0	0	0	0	0	0	0	0	0	0	0	0	0	0	0	0	0	0	0	0	0	0	0
OTU_5873	Metazoa	Arthropoda	Insecta	Hemiptera	Cicadidae	Karenia		0	0	0	0	0	33	0	0	0	0	0	0	0	0	0	8	0	0	0	0	0	0	0	0	0	0	3	0	0	0	0	0	0	0	0	0	0	0	0	0	0	0
OTU_5879	Eukaryota	Apicomplexa						0	0	0	0	0	4	0	0	0	0	0	0	0	0	0	0	0	0	0	0	0	0	0	0	0	0	0	0	0	0	0	0	0	0	0	0	0	0	0	0	0	6
OTU_5883	Eukaryota	Cercozoa						0	0	0	0	0	0	0	0	0	0	0	0	0	0	0	0	0	0	0	0	0	0	0	0	0	0	0	0	0	0	0	0	0	0	0	0	0	0	0	0	0	0
OTU_5890	Eukaryota	Euglenozoa	Kinetoplastea	Eubodonida	Bodonidae	Bodo	Bodo_sp.	0	0	0	0	0	0	0	0	0	0	0	0	0	0	0	0	0	0	0	0	0	0	0	0	0	0	0	0	0	0	0	0	0	0	0	0	0	0	0	0	0	0
OTU_5897	Metazoa	Arthropoda	Insecta	Coleoptera	Anobiidae	Lasioderma	Lasioderma_serricorne	0	0	0	0	0	0	0	0	0	0	0	0	0	0	0	0	0	0	0	0	0	0	0	0	0	0	0	0	0	0	0	0	0	0	0	0	0	0	0	0	0	0
OTU_5899	Metazoa	Platyhelminthes	Trematoda	Diplostomida				0	0	0	0	0	0	0	0	0	0	0	0	0	0	0	0	0	0	0	0	0	0	0	0	0	0	0	0	0	0	0	0	0	0	0	0	0	0	0	0	0	0
OTU_5921	Eukaryota	Ciliophora	Colpodea	Cyrtolophosidida	Cyrtolophosididae	Pseudocyrtolophosis		0	0	0	0	0	0	0	0	0	0	0	0	0	0	0	0	0	0	0	0	0	0	0	0	0	0	0	0	0	0	0	0	0	0	0	0	0	0	0	0	0	0
OTU_5923	Eukaryota	Cercozoa	Thecofilosea	Cryomonadida				0	0	0	0	0	0	0	0	0	0	0	0	0	0	0	0	0	0	0	0	0	0	0	0	0	0	0	0	0	0	0	0	0	0	0	0	0	0	0	0	0	0
OTU_5924	Eukaryota	Cercozoa						0	0	0	0	0	0	0	0	0	0	0	0	0	0	0	0	0	0	0	0	0	0	0	0	0	0	0	0	0	0	0	0	0	0	0	0	0	0	0	0	0	0
OTU_5926	Eukaryota	Ciliophora	Colpodea	Cyrtolophosidida	Platyophryidae	Platyophrya		0	0	0	0	0	0	0	0	0	0	0	0	0	0	0	0	0	0	0	0	0	0	0	0	0	0	0	0	0	0	0	0	0	0	0	0	0	0	0	0	0	0
OTU_593	Metazoa	Arthropoda	Insecta	Coleoptera	Staphylinidae			0	0	0	0	0	0	0	0	0	0	0	0	0	0	0	0	0	0	0	0	0	0	0	0	0	0	0	0	0	0	0	0	0	0	0	0	0	0	0	0	0	0
OTU_594	Eukaryota	Cercozoa	Thecofilosea					0	0	0	0	0	0	0	0	0	0	0	0	0	0	0	0	0	0	0	0	0	0	0	0	0	0	0	0	0	0	0	0	0	0	0	0	0	0	0	0	0	0
OTU_5943	Eukaryota	Cercozoa						0	0	2	0	0	0	0	0	0	0	3	0	0	0	0	0	0	0	0	0	0	0	0	0	0	0	0	0	0	0	0	0	0	0	0	0	0	0	0	0	0	0
OTU_5949	Eukaryota	Apicomplexa						0	0	0	0	0	0	0	0	0	0	0	0	0	0	0	0	0	2	0	0	0	0	0	0	0	0	0	0	0	0	0	0	0	0	0	0	0	0	0	0	0	0
OTU_5951	Eukaryota	Cercozoa						0	0	0	0	0	0	0	0	0	0	0	0	0	0	0	0	0	6	0	0	0	0	0	0	0	0	0	0	0	0	0	0	0	0	0	0	0	0	0	0	0	0
OTU_5953	Eukaryota	Cercozoa						0	0	0	0	0	0	0	0	0	0	0	0	0	0	2	0	0	51	0	0	0	0	0	0	0	0	0	0	0	0	0	0	0	0	0	0	0	0	0	0	0	0
OTU_5957	Metazoa	Arthropoda						0	0	0	0	0	0	0	0	0	0	0	0	0	0	0	0	0	0	0	0	0	0	0	0	0	0	0	0	0	0	0	0	0	0	0	0	0	0	0	0	0	0
OTU_5963	Eukaryota	Cercozoa	Thecofilosea	Tectofilosida	Pseudodifflugiidae			0	0	0	0	0	0	0	0	0	0	0	0	0	0	0	0	0	0	0	0	0	0	0	0	0	0	0	0	0	0	0	0	0	0	0	0	0	0	0	0	0	0
OTU_597	Eukaryota	Cercozoa						0	0	0	0	0	0	0	0	0	0	0	0	0	0	0	0	0	2	0	0	0	0	0	0	0	0	0	0	0	0	0	0	0	0	0	0	0	0	0	0	0	0
OTU_5980	Metazoa	Arthropoda	Insecta	Hemiptera	Cicadidae	Karenia		0	0	0	0	0	0	0	0	0	0	0	0	0	0	0	0	0	0	0	0	0	0	0	0	0	0	0	0	0	0	0	0	0	0	0	0	0	0	0	0	0	0
OTU_5981	Eukaryota	Cercozoa	Thecofilosea					0	26	49	426	0	0	4	0	0	0	7	2	0	0	3	0	1	5	0	0	0	0	0	2	0	0	1	1	26	0	0	2	0	2	0	0	3	0	1	3	0	0
OTU_5986	Metazoa	Nematoda	Chromadorea	Rhabditida	Anguinidae	Ditylenchus	Ditylenchus_dipsaci	0	0	0	0	0	0	0	0	0	0	0	0	0	0	0	0	0	0	0	0	0	0	0	0	0	0	0	0	0	0	0	0	0	0	0	0	0	0	0	0	0	0
OTU_5995	Eukaryota	Cercozoa	Thecofilosea	Cryomonadida				0	0	0	0	0	0	0	0	0	0	0	0	0	0	0	0	0	0	0	0	0	0	0	0	0	0	0	0	0	0	0	0	0	0	0	0	0	0	0	0	0	0
OTU_6019	Metazoa	Arthropoda	Insecta	Hemiptera	Pseudococcidae	Heterococcus		0	0	0	0	0	0	0	0	0	0	0	0	0	0	0	0	0	0	0	0	0	0	0	0	0	0	0	0	0	0	0	0	0	0	0	0	0	0	0	0	0	0
OTU_602	Eukaryota	Cercozoa						0	0	0	0	0	1	0	0	0	0	0	0	0	0	13	0	0	0	0	0	0	0	0	0	0	0	0	0	0	0	0	0	0	0	0	0	0	0	0	0	0	0
OTU_6034	Eukaryota	Cercozoa	Thecofilosea					0	0	0	0	0	0	0	0	0	0	0	0	0	0	0	0	0	0	0	0	0	0	0	0	0	0	0	0	0	0	0	0	0	0	0	0	0	0	0	0	0	0
OTU_6046	Eukaryota	Ciliophora	Oligohymenophorea	Sessilida				0	0	0	0	0	0	0	0	0	0	0	0	0	0	0	0	0	0	0	0	0	0	0	0	0	0	0	0	0	0	0	0	0	2	0	0	0	0	0	0	0	0
OTU_6051	Eukaryota	Tubulinea						0	0	0	0	0	0	0	0	0	0	0	0	0	0	0	0	0	0	0	0	0	0	0	0	0	0	0	0	0	0	0	0	0	0	0	0	0	0	0	0	0	0
OTU_6053	Metazoa	Arthropoda	Insecta	Diptera	Calliphoridae			0	0	0	0	0	0	0	0	0	0	0	0	0	0	0	0	0	0	0	0	0	0	0	0	0	0	0	0	0	0	0	0	0	0	0	0	0	0	0	0	0	0
OTU_6059	Metazoa	Arthropoda	Collembola	Poduromorpha				0	0	0	0	0	0	0	0	0	0	0	0	0	0	0	0	0	0	0	0	0	0	0	0	0	0	0	0	0	3	0	0	0	0	0	0	0	0	0	0	0	0
OTU_6060	Metazoa	Platyhelminthes	Rhabditophora	Rhabdocoela	Typhloplanidae	Mesostoma	Mesostoma_lingua	0	0	0	0	0	0	0	0	0	0	0	0	0	0	0	0	0	0	0	0	0	0	0	0	0	0	0	0	0	0	0	0	0	0	0	0	0	0	0	0	0	0
OTU_6083	Eukaryota	Cercozoa	Thecofilosea	Cryomonadida				0	0	0	0	0	0	0	0	0	0	0	0	0	0	0	0	0	0	0	0	0	0	0	0	0	0	0	0	0	0	0	0	0	0	0	0	0	0	0	0	0	0
OTU_6085	Eukaryota	Cercozoa	Thecofilosea					0	0	0	0	0	0	0	0	0	0	0	0	0	0	0	0	0	0	0	0	0	0	0	0	0	0	0	0	0	0	0	0	0	0	0	0	0	0	0	0	0	0
OTU_6095	Eukaryota	Ciliophora	Colpodea	Cyrtolophosidida				0	0	0	0	0	0	0	0	0	0	0	0	0	0	0	0	0	0	0	0	0	0	0	0	0	0	0	0	0	0	0	0	0	0	0	0	0	0	0	0	0	0
OTU_6108	Eukaryota	Ciliophora	Nassophorea	Microthoracida	Microthoracidae	Leptopharynx	Leptopharynx_costatus	0	0	0	0	0	0	0	0	0	0	0	0	0	0	0	0	0	0	0	0	0	0	0	0	0	0	0	0	0	0	0	0	0	0	0	0	2	0	0	0	0	0
OTU_6114	Metazoa	Arthropoda	Insecta	Hemiptera	Pseudococcidae	Heterococcus		0	0	0	0	0	0	0	0	0	0	0	0	0	0	0	0	0	3	0	0	0	0	0	0	0	0	0	0	0	0	0	0	0	0	0	0	0	0	0	0	0	0
OTU_6115	Eukaryota	Cercozoa						0	2	1	0	0	0	0	0	0	0	0	0	0	0	0	0	0	0	0	0	0	0	0	0	0	0	0	0	1	0	0	0	0	0	0	0	0	0	0	0	0	0
OTU_6125	Eukaryota	Cercozoa	Thecofilosea					0	1	0	0	0	0	0	0	0	0	0	0	0	0	0	0	0	0	0	0	0	0	0	0	0	0	0	0	0	0	0	0	0	0	0	0	0	0	0	0	0	0
OTU_6128	Eukaryota	Tubulinea						0	0	0	0	0	0	0	0	0	0	0	0	0	0	0	0	0	0	0	0	0	0	0	0	0	0	0	0	0	0	0	0	0	0	0	0	0	0	0	0	0	0
OTU_613	Eukaryota	Ciliophora	Colpodea	Cyrtolophosidida	Cyrtolophosididae	Pseudocyrtolophosis		0	0	0	0	0	0	0	0	0	0	0	0	0	0	0	0	0	0	0	0	0	0	0	0	0	0	0	0	0	0	0	0	0	0	0	0	0	0	0	0	0	0
OTU_6137	Eukaryota	Cercozoa	Thecofilosea	Cryomonadida				0	0	0	0	0	0	0	0	0	0	0	0	0	0	0	0	0	0	0	0	0	0	0	3	0	0	0	0	0	0	0	2	0	0	0	0	0	0	0	0	0	0
OTU_6140	Eukaryota	Cercozoa						0	0	0	0	0	0	0	0	0	0	0	0	0	0	0	0	0	0	0	0	0	0	4	0	0	0	0	0	0	0	0	0	0	0	0	0	0	0	0	0	0	0
OTU_614	Eukaryota	Cercozoa	Thecofilosea					0	0	0	0	0	235	0	0	0	0	0	0	0	0	21	0	0	83	0	0	0	0	0	0	0	0	0	0	0	0	0	0	0	0	0	0	4	0	0	0	0	0
OTU_615	Eukaryota	Ciliophora	Colpodea	Cyrtolophosidida	Cyrtolophosididae	Cyrtolophosis		0	0	0	0	0	0	0	0	0	0	0	0	0	0	0	0	0	3	0	0	0	0	2	0	0	0	0	0	0	0	2	0	0	0	0	0	0	0	0	0	0	0
OTU_6168	Eukaryota	Ciliophora	Colpodea	Colpodida	Marynidae	Maryna	Maryna_ovata	0	0	0	0	0	0	0	0	0	0	0	0	0	0	0	0	0	0	0	0	0	0	0	0	0	0	0	0	0	0	0	0	0	0	0	0	0	0	0	0	0	0
OTU_6170	Eukaryota	Cercozoa	Thecofilosea					0	0	0	0	0	0	0	0	0	0	0	0	0	0	0	0	0	0	0	0	0	0	0	0	0	0	0	0	0	0	0	0	0	0	0	0	0	0	0	0	0	0
OTU_617	Eukaryota	Ciliophora	Colpodea	Cyrtolophosidida	Cyrtolophosididae	Pseudocyrtolophosis		0	0	0	0	0	0	0	0	0	0	0	0	0	0	0	0	0	0	0	0	0	0	0	0	0	0	0	0	0	0	0	0	0	0	0	0	0	0	0	0	0	0
OTU_6175	Eukaryota	Cercozoa						0	0	0	0	0	0	0	0	0	0	0	0	0	0	0	0	0	0	0	0	0	0	0	0	0	0	0	0	0	0	0	0	0	0	0	0	0	0	0	0	0	0
OTU_618	Eukaryota	Heterolobosea						0	0	0	0	0	0	0	0	0	0	0	0	0	0	0	0	0	0	0	0	0	0	0	0	0	0	0	0	0	0	0	0	0	0	0	0	0	0	0	0	0	0
OTU_6193	Eukaryota	Tubulinea						0	0	0	0	0	0	0	0	0	0	0	0	0	0	0	0	0	0	0	0	0	0	0	0	0	0	0	0	0	0	0	0	0	0	0	0	0	0	0	0	0	0
OTU_6201	Eukaryota	Ciliophora	Nassophorea	Microthoracida	Microthoracidae	Leptopharynx	Leptopharynx_costatus	0	0	0	0	0	0	0	0	0	0	0	0	0	0	0	0	0	0	0	0	0	0	0	0	0	0	0	0	0	0	0	0	0	0	0	0	0	0	0	0	0	0
OTU_6207	Eukaryota	Cercozoa						0	0	0	0	0	0	0	0	0	0	0	0	0	0	0	0	0	0	0	0	0	0	0	0	0	0	0	0	1	0	0	0	0	0	0	0	0	0	0	0	0	0
OTU_6210	Eukaryota	Tubulinea						0	0	0	0	0	0	0	0	0	0	0	0	0	0	0	0	0	0	0	0	0	0	0	0	0	0	0	0	0	0	0	0	0	0	0	0	0	0	0	0	0	0
OTU_6211	Eukaryota	Ciliophora	Litostomatea	Haptorida	Dileptidae			0	0	0	0	0	0	0	0	0	0	0	0	0	0	0	0	0	0	0	0	0	0	0	0	0	0	0	0	0	0	0	0	0	0	0	0	0	0	0	0	0	0
OTU_6220	Eukaryota	Ciliophora	Colpodea	Colpodida				0	0	0	0	0	0	0	0	1	0	0	0	0	0	0	0	0	0	0	0	0	0	0	0	0	0	0	0	0	0	0	0	0	0	0	0	0	0	0	0	0	0
OTU_6225	Eukaryota	Cercozoa	Thecofilosea					0	0	0	0	0	0	0	0	0	0	0	0	0	0	0	0	0	7	0	0	0	0	0	1	0	0	0	0	1	0	0	0	0	0	0	0	0	0	0	0	0	2
OTU_6229	Eukaryota	Ciliophora	Colpodea	Colpodida				0	0	0	0	0	0	0	0	0	0	0	0	0	0	0	0	0	0	0	0	0	0	0	0	0	0	0	0	0	0	0	0	0	0	0	0	0	0	0	0	0	0
OTU_6236	Eukaryota	Cercozoa	Thecofilosea	Cryomonadida				0	0	0	0	0	0	0	0	0	0	0	0	0	0	0	0	0	0	0	0	0	0	0	0	0	0	0	0	0	0	0	0	0	0	0	0	0	0	0	0	0	0
OTU_6238	Eukaryota	Cercozoa	Thecofilosea					0	0	0	0	0	0	0	0	0	0	0	0	0	0	0	0	0	0	0	0	0	0	0	0	0	0	0	0	0	0	0	0	0	0	0	0	0	0	7	0	0	0
OTU_6240	Eukaryota	Cercozoa	Thecofilosea	Cryomonadida				0	0	0	0	0	0	0	0	0	0	0	0	0	0	0	0	0	0	0	0	0	0	0	0	0	0	0	0	0	0	0	0	0	0	0	0	2	0	0	0	0	0
OTU_6242	Metazoa	Arthropoda	Hexanauplia	Cyclopoida	Cyclopidae			0	0	0	0	0	0	0	0	0	0	0	0	0	0	0	0	0	0	0	0	0	0	0	0	0	0	0	0	0	0	0	0	0	0	0	0	0	0	0	0	0	4
OTU_6243	Metazoa	Arthropoda	Hexanauplia	Cyclopoida	Cyclopidae			0	0	0	0	0	0	0	0	0	0	0	0	0	0	0	0	0	0	0	0	0	0	0	0	0	0	0	0	0	0	0	0	0	0	0	0	0	0	0	0	0	4
OTU_6244	Metazoa	Arthropoda	Hexanauplia	Cyclopoida	Cyclopidae			0	0	0	0	0	0	0	0	0	0	0	0	0	0	0	0	0	0	0	0	0	0	0	0	0	0	0	0	0	0	0	0	0	0	0	0	0	0	0	0	0	13
OTU_6252	Eukaryota	Ciliophora	Colpodea	Cyrtolophosidida	Cyrtolophosididae	Pseudocyrtolophosis		0	0	0	0	0	0	0	0	0	0	0	0	0	0	0	0	0	0	0	0	0	0	0	0	0	0	0	0	0	0	0	0	0	0	0	0	0	0	0	0	0	0
OTU_6259	Eukaryota	Cercozoa	Thecofilosea					0	0	0	0	0	0	0	0	0	0	0	0	0	0	3	0	0	0	0	0	0	0	0	0	0	0	0	0	0	0	0	0	0	0	0	0	0	0	0	0	0	0
OTU_6262	Metazoa	Nematoda	Chromadorea	Rhabditida	Strongyloididae	Strongyloides		0	0	0	0	0	0	0	0	0	0	0	0	0	0	0	0	0	0	0	0	0	0	0	0	0	0	0	0	0	0	0	0	0	0	0	0	0	0	0	0	0	0
OTU_6264	Eukaryota	Ciliophora	Nassophorea	Microthoracida	Microthoracidae	Leptopharynx	Leptopharynx_costatus	0	0	0	0	0	0	0	0	0	0	0	0	0	0	0	0	0	0	0	0	0	0	0	0	0	0	0	0	0	0	0	0	0	0	0	0	0	0	0	0	0	0
OTU_6266	Metazoa	Arthropoda	Ostracoda	Podocopida	Cyprididae	Stenocypris	Stenocypris_derupta	0	0	0	0	0	0	0	0	0	0	0	0	0	0	0	0	0	0	0	0	0	0	0	0	0	0	0	0	0	0	0	0	0	0	0	0	0	0	0	0	0	0
OTU_627	Metazoa	Arthropoda	Insecta	Hemiptera	Cicadidae			0	0	0	0	0	0	0	0	0	0	0	0	0	0	0	0	0	0	0	0	0	0	0	0	0	0	0	0	0	0	0	0	0	0	0	0	0	0	0	0	0	0
OTU_6275	Eukaryota	Ciliophora	Colpodea	Cyrtolophosidida	Platyophryidae	Platyophrya		0	0	0	0	0	0	0	0	0	0	0	0	0	0	0	0	0	0	0	0	0	0	0	0	0	0	0	0	0	0	0	0	0	0	0	0	0	0	0	0	0	0
OTU_6278	Eukaryota	Cercozoa	Thecofilosea	Cryomonadida				0	0	0	0	0	0	0	0	0	0	0	0	0	0	0	0	0	0	0	0	0	0	0	0	0	0	0	0	0	0	0	0	0	0	0	0	0	0	0	0	0	0
OTU_628	Eukaryota	Cercozoa						0	0	0	0	1	0	0	0	0	0	0	0	0	0	0	0	5	0	0	3	0	0	0	0	0	0	0	0	0	0	0	0	0	0	0	0	0	0	0	0	0	0
OTU_6283	Eukaryota	Cercozoa	Thecofilosea					0	0	0	0	0	0	0	0	0	0	0	0	0	0	0	0	0	0	0	0	0	0	0	0	0	0	0	0	0	0	0	0	0	0	0	0	0	0	0	0	0	0
OTU_6302	Eukaryota	Cercozoa						0	0	0	0	0	0	0	0	0	0	0	0	0	0	0	0	0	0	0	0	0	0	0	0	0	0	0	0	0	0	0	0	0	0	0	0	0	0	0	0	0	0
OTU_6319	Eukaryota	Ciliophora	Oligohymenophorea	Peniculida	Urocentridae	Urocentrum		0	0	0	0	0	0	0	0	0	0	0	0	0	0	0	0	0	0	0	0	0	0	0	0	0	0	0	0	0	0	0	0	0	0	0	0	0	0	0	0	0	0
OTU_632	Eukaryota	Ciliophora	Colpodea					0	0	0	0	0	0	0	0	0	0	0	0	0	0	0	0	0	0	0	0	0	0	0	0	0	0	0	0	0	0	0	0	0	0	0	0	0	0	0	0	0	0
OTU_6323	Eukaryota	Ciliophora	Oligohymenophorea	Sessilida				0	0	0	0	0	0	0	0	0	0	0	0	0	0	0	0	0	0	0	0	0	0	0	0	0	0	0	0	0	0	0	0	0	0	0	0	0	0	0	0	0	0
OTU_6327	Eukaryota	Ciliophora	Litostomatea	Haptorida	Dimacrocaryonidae	Rurikoplites	Rurikoplites_armatus	0	0	0	0	0	0	0	0	0	0	0	0	0	0	0	0	0	0	0	0	0	0	0	0	0	0	0	0	0	0	0	0	0	0	0	0	0	0	0	0	0	0
OTU_6330	Eukaryota	Ciliophora	Prostomatea	Prorodontida	Colepidae			0	0	0	0	0	0	0	0	0	0	0	0	0	0	0	0	0	0	0	0	0	0	0	2	0	0	0	0	0	0	0	0	0	0	0	0	0	0	0	0	0	0
OTU_6331	Eukaryota	Ciliophora	Oligohymenophorea	Mobilida	Trichodinidae	Trichodinella	Trichodinella_epizootica	0	0	0	0	0	0	0	0	0	0	0	0	0	0	0	0	0	0	0	0	0	0	0	0	0	0	0	0	0	0	0	0	0	0	0	0	0	0	0	0	0	0
OTU_6334	Metazoa	Arthropoda	Insecta	Hemiptera	Cicadidae	Karenia		0	0	0	0	0	0	0	0	0	0	0	0	0	0	3	0	0	0	0	0	0	2	0	0	0	0	0	0	0	0	0	0	0	0	0	0	0	0	0	0	0	0
OTU_6336	Eukaryota	Tubulinea						0	0	0	0	0	0	0	0	0	0	0	0	0	0	0	0	0	0	0	0	0	0	0	0	0	0	0	0	0	0	0	0	0	0	0	0	0	0	0	0	0	0
OTU_634	Eukaryota	Cercozoa						0	0	0	0	0	0	0	0	0	0	3	0	0	0	0	0	0	0	0	0	0	0	0	0	0	0	0	0	0	0	0	0	0	0	0	0	0	0	0	0	0	0
OTU_6341	Eukaryota	Cercozoa						0	0	0	0	0	0	0	0	0	0	0	0	0	0	0	0	0	0	0	0	0	0	0	0	0	0	0	0	0	0	0	0	0	0	0	0	0	0	0	0	0	0
OTU_6342	Eukaryota	Ciliophora	Phyllopharyngea	Chlamydodontida	Chilodonellidae	Chilodonella	Chilodonella_piscicola	0	0	0	0	0	0	0	0	0	0	0	0	0	0	0	0	0	0	0	0	0	0	0	0	0	0	0	0	0	0	0	0	0	0	0	0	0	0	0	0	0	0
OTU_6348	Eukaryota	Cercozoa						0	0	0	0	0	0	0	0	0	0	0	0	0	0	0	0	0	0	0	0	0	0	0	0	0	0	0	0	0	0	0	0	0	0	0	0	0	0	0	0	0	0
OTU_6351	Eukaryota	Ciliophora	Phyllopharyngea					0	0	0	0	0	0	0	0	0	0	0	0	0	0	0	0	0	0	0	0	0	0	0	0	0	0	0	0	0	0	0	0	0	0	0	0	0	0	0	0	0	0
OTU_6356	Eukaryota	Cercozoa						0	0	0	0	0	0	0	0	0	0	0	0	0	0	0	0	0	0	0	0	0	0	0	0	0	0	0	0	0	0	0	0	0	0	0	0	0	2	0	0	4	0
OTU_6374	Eukaryota	Cercozoa	Thecofilosea					0	0	0	0	0	0	0	0	0	0	0	0	0	0	0	0	0	0	0	0	0	0	0	0	0	0	0	0	0	0	0	0	0	0	0	0	0	0	0	0	0	0
OTU_6378	Metazoa	Arthropoda	Collembola					0	0	0	0	0	0	0	0	0	0	0	0	0	0	0	0	0	0	0	0	0	0	0	0	0	0	0	0	3	0	0	0	0	0	0	0	0	0	0	0	0	0
OTU_6392	Eukaryota	Ciliophora	Colpodea	Cyrtolophosidida				0	0	0	0	0	0	0	0	0	0	0	0	0	0	0	0	0	0	0	0	0	0	0	0	0	0	0	0	0	0	0	0	0	0	0	0	0	0	0	0	0	0
OTU_6394	Eukaryota	Cercozoa						0	0	0	0	0	0	0	0	0	0	0	0	0	0	0	0	0	0	0	0	0	0	0	0	0	0	0	0	0	0	0	0	0	0	0	0	0	0	0	0	0	0
OTU_64	Eukaryota	Ciliophora	Spirotrichea	Sporadotrichida	Oxytrichidae	Oxytricha	Oxytricha_longigranulosa	0	4	2	3	0	0	1	0	0	0	0	0	0	0	0	12	0	0	5	0	0	0	0	1	0	0	0	0	1	0	1	0	2	0	0	0	0	26	0	0	0	0
OTU_6405	Eukaryota	Ciliophora	Colpodea	Colpodida	Colpodidae	Colpoda	Colpoda_lucida	0	0	0	1	0	0	0	0	0	0	15	0	0	0	0	0	0	0	0	0	0	0	0	0	0	0	0	0	0	0	0	0	0	0	0	0	0	0	0	0	0	0
OTU_641	Eukaryota	Cercozoa	Thecofilosea	Cryomonadida				0	12	17	48	3	29	39	0	1	43	8	7	9	0	0	0	2	0	0	0	0	0	0	7	0	4	21	0	4444	19	121	5425	4	151	0	0	338	43	4	0	13	4
OTU_642	Eukaryota	Cercozoa	Thecofilosea	Tectofilosida	Pseudodifflugiidae			0	0	1	7	0	0	0	0	0	0	0	0	0	0	0	0	0	0	1	1	0	0	0	0	0	4	18	0	55	0	0	0	0	4	0	0	12	0	0	0	0	0
OTU_6431	Eukaryota	Cercozoa	Thecofilosea	Cryomonadida				0	0	0	0	0	0	0	0	0	0	0	0	0	0	0	0	0	0	0	0	0	0	0	0	0	0	0	0	0	0	0	0	0	0	0	0	0	0	0	0	0	0
OTU_6435	Eukaryota	Cercozoa	Thecofilosea	Cryomonadida				0	0	0	0	0	0	0	0	0	0	0	0	0	0	0	0	0	0	0	0	0	0	0	0	0	0	0	0	0	0	0	0	0	0	0	0	5	0	0	0	0	0
OTU_6440	Eukaryota	Cercozoa						0	0	0	0	0	0	0	0	0	0	0	0	0	0	0	0	0	0	0	0	0	0	0	0	0	0	0	0	0	0	0	0	0	0	0	0	0	0	0	0	0	0
OTU_644	Eukaryota	Cercozoa						0	0	0	0	0	0	0	0	0	0	0	0	0	0	0	0	0	0	0	0	0	0	0	0	0	0	0	0	0	0	0	0	0	0	0	0	0	0	0	0	0	0
OTU_6443	Eukaryota	Cercozoa						0	0	0	0	0	0	0	0	0	0	0	0	0	0	0	0	0	0	0	0	0	0	0	0	0	0	0	0	0	0	0	0	0	0	0	0	0	0	0	0	0	0
OTU_6449	Eukaryota	Ciliophora	Colpodea	Colpodida				0	0	0	0	0	0	0	0	0	0	0	0	0	0	0	0	0	0	0	0	0	0	0	0	0	0	0	0	0	0	0	0	0	0	0	0	0	0	0	0	0	0
OTU_6452	Eukaryota	Cercozoa						0	0	0	0	0	0	0	0	0	0	0	0	0	0	0	0	0	0	0	0	0	0	0	0	0	0	0	0	0	0	0	0	0	0	0	0	0	0	0	0	0	0
OTU_6472	Eukaryota	Cercozoa						0	0	0	0	0	0	0	0	0	0	0	0	0	0	0	0	0	0	0	0	0	1	0	0	0	0	0	0	0	0	0	0	0	0	0	0	0	0	0	0	0	0
OTU_6475	Eukaryota	Ciliophora	Colpodea					0	0	0	0	0	0	0	0	0	0	0	0	0	0	0	0	0	0	0	0	0	0	0	0	0	0	0	0	0	0	0	0	0	0	0	0	0	0	0	0	0	0
OTU_6480	Eukaryota	Cercozoa	Thecofilosea	Cryomonadida				0	0	0	0	0	0	0	0	0	0	0	0	0	0	0	0	0	0	0	0	0	0	0	0	0	0	0	0	0	0	0	0	0	0	0	0	0	0	0	0	0	0
OTU_648	Eukaryota	Ciliophora	Oligohymenophorea	Sessilida				0	0	0	0	0	0	0	221	0	0	0	0	3	0	0	0	0	0	0	0	0	0	0	0	0	0	0	0	0	0	0	0	1	1	0	0	0	0	0	0	0	0
OTU_6481	Eukaryota	Tubulinea	Elardia	Euamoebida	Hartmannellidae			0	0	0	0	0	0	0	0	0	0	0	0	0	0	0	0	0	0	0	0	0	0	0	0	0	0	0	0	0	0	0	0	0	0	0	0	0	0	0	0	0	0
OTU_6489	Eukaryota	Cercozoa	Thecofilosea					0	0	0	0	0	0	0	0	0	0	0	0	0	0	0	0	0	0	0	0	0	0	0	0	0	0	0	0	0	0	0	0	0	0	0	0	0	0	0	0	0	0
OTU_649	Eukaryota	Ciliophora	Oligohymenophorea					0	0	0	0	0	0	0	0	0	0	0	0	0	0	0	0	0	0	0	0	0	0	0	0	0	0	0	0	0	0	0	0	0	0	0	0	0	0	0	0	0	0
OTU_6496	Metazoa	Arthropoda	Insecta	Hemiptera	Pseudococcidae	Heterococcus		0	0	0	0	0	0	0	0	0	0	0	0	0	0	0	0	0	0	0	0	0	0	0	0	0	0	0	0	0	1	0	0	0	0	0	0	0	0	0	0	0	0
OTU_6509	Eukaryota	Cercozoa						0	0	0	0	0	0	0	0	0	0	0	6	0	0	0	0	0	0	0	0	0	0	0	0	0	0	0	0	0	0	0	0	0	0	0	0	0	0	0	0	0	0
OTU_651	Eukaryota	Ciliophora	Nassophorea	Microthoracida				0	7	0	3	0	0	0	18	0	0	2	0	0	0	0	0	0	0	0	0	0	0	0	0	0	0	0	0	0	0	0	0	0	0	0	0	9	0	0	0	0	0
OTU_6515	Eukaryota	Ciliophora	Oligohymenophorea	Peniculida	Parameciidae	Paramecium	Paramecium_caudatum	0	0	0	0	0	0	0	0	0	0	0	0	0	0	0	0	0	0	0	0	0	0	0	0	0	0	0	0	0	0	0	0	0	0	0	0	0	0	0	0	0	0
OTU_6528	Eukaryota	Cercozoa	Thecofilosea	Tectofilosida	Pseudodifflugiidae			0	0	0	0	0	0	0	0	0	0	0	0	0	0	0	0	0	0	0	0	0	0	0	0	0	0	0	0	0	0	0	0	0	0	0	0	0	0	0	0	0	0
OTU_6533	Eukaryota	Ciliophora	Colpodea	Cyrtolophosidida	Cyrtolophosididae	Apocyrtolophosis		0	0	0	0	0	0	0	0	0	0	0	0	0	0	0	0	0	0	0	0	0	0	0	0	0	0	0	0	0	0	0	0	0	0	0	0	1	0	0	0	0	0
OTU_6534	Eukaryota	Ciliophora	Colpodea	Colpodida	Colpodidae	Colpoda		0	2	3	8	0	0	0	1	0	0	1	0	0	0	0	0	0	0	0	0	0	0	0	0	0	0	0	0	4	11	0	0	0	0	0	0	60	0	0	0	1	0
OTU_6535	Eukaryota	Cercozoa						0	0	0	0	0	0	0	0	0	0	0	0	0	0	0	0	0	0	0	0	0	0	0	0	0	0	0	0	0	0	0	0	0	0	0	0	0	6	0	0	0	0
OTU_6538	Eukaryota	Cercozoa	Thecofilosea					0	0	0	0	0	0	0	0	0	0	0	0	0	0	4	0	0	0	0	0	0	0	0	0	0	0	0	0	0	0	0	0	0	0	0	0	0	0	0	0	0	0
OTU_6549	Eukaryota	Apicomplexa	Conoidasida	Eucoccidiorida	Adeleidae	Adelina		0	0	0	0	0	0	0	0	0	0	0	9	0	0	0	0	0	0	0	0	0	0	0	0	0	0	0	0	0	0	0	0	0	0	0	0	0	0	0	0	0	0
OTU_655	Metazoa	Arthropoda	Insecta	Hemiptera	Cicadidae	Karenia		0	0	0	0	2	3	0	0	0	0	0	0	0	0	75	0	2	147	0	0	0	0	4	3	0	0	1	0	0	0	0	0	0	0	0	0	0	0	0	0	0	0
OTU_656	Eukaryota	Cercozoa						0	0	0	0	0	17	2	0	0	69	0	0	0	0	68	65	0	51	3	0	2	0	0	0	0	1	6	0	0	0	0	0	0	0	0	0	0	0	0	7	0	0
OTU_6600	Eukaryota	Tubulinea						0	0	0	0	0	0	0	0	0	0	0	0	0	0	0	0	0	7	0	0	0	0	0	0	0	0	0	0	0	0	0	0	0	0	0	0	0	0	0	0	0	0
OTU_6623	Eukaryota	Cercozoa	Thecofilosea					0	0	1	0	0	0	0	0	0	0	2	0	0	0	0	0	0	0	0	0	0	0	0	0	0	0	0	0	0	0	0	0	0	0	0	0	0	0	0	0	0	0
OTU_6633	Eukaryota	Cercozoa						0	0	0	0	0	0	0	0	0	0	0	0	0	0	0	2	0	0	0	0	0	0	0	0	0	0	0	0	0	0	0	0	0	0	0	0	0	0	0	0	0	0
OTU_6637	Eukaryota	Cercozoa	Thecofilosea	Cryomonadida				0	0	0	0	0	0	0	0	0	0	0	0	0	0	0	0	0	0	0	0	0	0	0	0	0	0	0	0	9	0	0	0	0	0	0	0	0	0	0	0	0	0
OTU_6638	Eukaryota	Cercozoa	Thecofilosea	Cryomonadida				0	0	0	0	0	1	0	0	0	0	0	0	0	0	0	0	0	3	0	0	0	0	0	0	0	0	0	0	18	0	0	0	0	0	0	0	0	0	0	0	0	0
OTU_6639	Eukaryota	Cercozoa						0	0	0	0	0	0	0	0	0	0	0	0	0	0	0	0	0	3	0	0	0	0	0	0	0	0	0	0	0	0	0	0	0	0	0	0	0	0	0	0	0	0
OTU_6645	Eukaryota	Cercozoa	Thecofilosea	Cryomonadida				0	0	0	0	0	0	0	0	0	0	0	0	0	0	0	0	0	0	0	0	0	0	0	0	0	0	0	0	2	0	0	0	0	0	0	0	0	0	0	0	0	0
OTU_6657	Metazoa	Arthropoda	Insecta	Coleoptera	Staphylinidae			0	0	0	0	0	0	0	0	0	0	0	0	0	0	0	0	0	0	0	0	0	2	0	0	0	0	0	0	0	0	0	0	0	0	0	0	0	0	0	0	0	0
OTU_6661	Metazoa	Arthropoda	Insecta	Hemiptera	Cicadidae	Karenia		0	0	0	0	0	0	0	0	0	0	0	0	0	0	0	1	0	0	0	0	0	91	0	0	0	0	0	0	0	0	0	0	0	0	0	0	0	0	0	0	0	0
OTU_6663	Metazoa	Arthropoda	Insecta	Hemiptera	Cicadidae	Karenia		0	0	0	0	0	0	0	0	0	0	0	0	0	0	0	0	0	0	0	0	0	0	0	0	0	3	0	0	0	0	0	0	0	0	0	0	0	0	0	0	0	0
OTU_6669	Eukaryota	Heterolobosea						0	0	0	0	0	0	0	0	0	0	0	0	0	0	0	0	0	0	0	0	0	0	0	0	0	0	0	0	0	0	0	0	0	0	0	0	0	0	0	0	0	0
OTU_6683	Eukaryota	Euglenozoa	Kinetoplastea					0	0	0	0	0	0	0	0	0	0	0	0	0	0	0	0	0	0	0	0	0	0	0	0	0	0	0	0	0	0	0	0	0	0	0	0	0	0	0	0	0	0
OTU_6690	Eukaryota	Cercozoa						0	0	0	0	0	0	0	0	0	0	0	0	0	0	0	0	0	0	0	0	0	0	0	0	0	0	0	0	0	0	0	0	0	0	0	0	0	0	0	0	0	0
OTU_669	Metazoa	Arthropoda	Insecta	Hemiptera	Cicadidae	Karenia		0	0	0	0	3	1	2	0	0	206	0	0	1	0	0	0	0	0	0	0	0	0	0	0	0	0	0	0	0	0	0	0	0	0	0	0	0	0	0	0	0	0
OTU_6691	Eukaryota	Tubulinea						0	0	0	0	0	0	0	0	0	0	0	0	0	0	0	0	0	0	0	0	0	0	0	0	0	0	0	0	0	0	0	0	0	0	0	0	0	0	0	0	0	0
OTU_6699	Metazoa	Arthropoda	Hexanauplia	Cyclopoida	Cyclopidae			0	0	0	0	0	0	0	0	0	0	0	0	0	0	0	0	0	0	0	0	0	0	0	0	0	0	0	0	0	0	0	0	0	0	0	0	0	0	0	0	0	2
OTU_6709	Eukaryota	Ciliophora	Oligohymenophorea					0	0	0	0	0	0	0	0	0	0	0	0	0	0	0	0	0	0	0	0	0	0	0	0	0	0	0	0	0	0	0	0	0	0	0	0	0	0	0	0	0	0
OTU_6719	Eukaryota	Cercozoa	Thecofilosea					0	0	0	0	0	0	0	0	0	0	0	0	0	0	0	0	0	0	0	0	0	0	0	0	0	0	0	0	0	0	0	0	0	0	0	0	0	0	0	0	0	0
OTU_6720	Eukaryota	Ciliophora	Litostomatea					0	0	0	0	0	0	0	0	0	0	0	0	0	0	0	0	0	0	0	0	0	0	0	0	0	0	0	0	0	0	0	0	0	0	0	0	0	0	0	0	0	0
OTU_672	Eukaryota	Cercozoa						0	0	0	0	8	99	0	0	0	0	0	0	0	0	3	0	0	130	1	0	1	0	5	1	0	0	0	0	0	0	0	0	0	0	0	0	0	0	0	0	0	0
OTU_6728	Eukaryota	Cercozoa						0	0	0	0	0	0	0	0	0	0	0	0	0	0	0	0	0	0	0	0	0	0	0	0	0	0	0	0	0	0	0	0	0	0	0	0	0	0	0	0	0	0
OTU_6731	Eukaryota	Cercozoa	Thecofilosea					0	0	0	0	0	0	0	0	0	0	0	0	0	0	0	0	0	0	2	0	0	0	0	0	0	0	0	0	0	0	0	0	0	0	0	0	0	0	0	0	0	0
OTU_6733	Eukaryota	Heterolobosea						0	0	0	0	0	0	0	0	0	0	0	0	0	0	0	0	0	0	0	0	0	0	0	0	0	0	0	0	0	0	0	0	0	0	0	0	0	0	0	0	0	0
OTU_6741	Eukaryota	Cercozoa						0	0	0	0	0	0	0	0	0	0	0	0	0	0	0	0	0	12	0	0	0	0	0	0	0	0	0	0	0	0	0	0	0	0	0	0	0	0	0	0	0	0
OTU_6742	Eukaryota	Ciliophora	Oligohymenophorea	Peniculida				0	0	0	1	1	0	0	0	0	0	0	0	0	0	0	0	0	2	0	0	0	0	0	0	0	0	0	0	0	0	0	0	0	0	0	0	0	0	0	0	0	0
OTU_6743	Eukaryota	Cercozoa						0	0	0	0	0	1	0	0	0	0	0	0	0	0	0	0	0	10	0	0	0	0	0	0	0	0	0	0	0	0	0	0	0	0	0	0	0	0	0	0	0	0
OTU_6755	Eukaryota	Tubulinea						0	0	0	0	0	0	0	0	0	0	3	0	0	0	0	0	0	0	0	0	0	0	0	0	0	0	0	0	0	0	0	0	0	0	0	0	0	0	0	0	0	0
OTU_6757	Eukaryota	Cercozoa	Thecofilosea	Cryomonadida				0	0	0	0	0	0	0	0	0	0	0	2	0	0	0	0	0	0	0	0	0	0	0	0	0	0	0	0	1	0	0	0	0	0	0	0	0	0	0	0	0	0
OTU_6758	Eukaryota	Cercozoa						0	1	0	0	0	0	0	0	0	0	4	0	0	0	0	0	0	0	0	0	0	0	0	0	0	0	0	0	0	0	0	0	0	0	0	0	0	0	0	0	0	0
OTU_676	Eukaryota	Ciliophora	Litostomatea	Haptorida	Pseudoholophryidae	Pseudoholophrya	Pseudoholophrya_terricola	0	0	0	0	0	0	0	0	0	0	0	0	0	0	1	0	1	0	2	0	0	0	0	0	0	0	0	0	0	0	0	0	0	0	0	0	0	0	0	0	0	0
OTU_6763	Eukaryota	Ciliophora	Litostomatea					0	0	0	0	0	0	0	0	0	0	0	0	0	0	0	0	0	0	0	0	0	0	0	0	0	0	0	0	0	0	0	0	0	0	0	0	0	0	0	0	0	0
OTU_6764	Eukaryota	Ciliophora	Colpodea	Cyrtolophosidida				0	0	0	0	0	0	0	0	0	0	0	0	0	0	0	0	0	0	0	0	0	0	0	0	0	0	0	0	0	0	0	0	0	0	0	0	0	0	0	0	0	0
OTU_6769	Eukaryota	Cercozoa						0	0	0	0	0	0	0	0	0	0	0	0	0	0	2	0	0	0	0	0	0	0	0	0	0	0	0	0	0	0	0	0	0	0	0	0	0	0	0	0	0	0
OTU_6770	Eukaryota	Ciliophora	Colpodea	Grossglockneriida	Grossglockneriidae	Pseudoplatyophrya	Pseudoplatyophrya_nana	0	0	0	0	0	0	0	0	0	0	0	0	0	0	0	0	0	0	0	0	0	0	0	0	0	0	0	0	0	0	0	0	0	0	0	0	0	0	0	0	0	0
OTU_6772	Eukaryota	Ciliophora	Colpodea	Cyrtolophosidida	Platyophryidae	Platyophrya		0	0	0	0	0	0	0	0	0	0	0	0	0	0	0	0	0	0	0	0	0	0	0	0	0	0	0	0	0	0	0	0	0	0	0	0	0	0	0	0	0	0
OTU_6774	Eukaryota	Heterolobosea						0	0	0	0	0	0	0	0	0	0	18	0	0	0	0	0	0	0	0	0	0	0	0	0	0	0	0	0	0	0	0	0	0	0	0	0	0	0	0	0	0	0
OTU_6780	Eukaryota	Ciliophora	Spirotrichea					0	0	0	0	0	0	0	0	0	0	0	0	0	0	0	0	0	0	0	0	0	0	0	0	0	0	0	0	0	0	0	0	0	0	0	4	0	1	0	0	0	0
OTU_6782	Eukaryota	Cercozoa	Thecofilosea	Cryomonadida				0	0	0	0	0	0	0	0	0	0	0	0	0	0	0	0	0	0	0	0	0	0	0	0	0	0	0	0	0	0	0	0	0	0	0	0	0	0	0	0	0	0
OTU_6790	Eukaryota	Ciliophora						0	0	0	0	0	0	0	0	0	0	0	0	0	0	0	0	0	0	0	0	0	0	0	0	0	0	0	0	0	0	0	0	0	0	0	0	0	0	0	0	0	0
OTU_6792	Eukaryota	Cercozoa	Thecofilosea					0	0	0	0	0	0	0	0	0	0	0	0	0	0	0	0	0	0	0	0	0	0	0	0	0	0	0	0	0	0	0	0	0	0	0	0	0	0	0	0	0	0
OTU_6798	Eukaryota	Apicomplexa	Conoidasida	Eugregarinorida	Monocystidae	Monocystis		0	0	0	0	0	0	0	0	0	0	0	0	0	0	0	0	0	0	0	0	0	0	0	0	0	0	0	0	0	0	0	0	0	0	0	0	0	0	0	0	0	0
OTU_6799	Eukaryota	Ciliophora	Litostomatea					0	0	0	0	0	0	0	0	0	0	0	0	0	0	0	0	0	0	0	0	0	0	0	0	0	0	0	2	0	0	0	0	0	0	0	0	0	0	0	0	0	0
OTU_6800	Eukaryota	Cercozoa	Thecofilosea					0	0	0	0	0	0	0	0	0	0	0	0	0	0	0	0	0	0	0	0	0	0	0	0	0	0	0	0	0	0	0	0	0	0	0	0	0	0	0	0	0	0
OTU_680	Eukaryota	Cercozoa						0	0	2	5	0	2	0	31	0	0	0	0	0	0	0	0	0	0	0	0	0	0	0	0	0	0	0	0	0	0	0	0	0	0	0	0	25	0	0	0	0	0
OTU_68	Eukaryota	Cercozoa						0	264	8901	1258	16	7	109	1	1	31	25	34	0	0	28	7	8	91	7	0	0	0	0	6	0	0	5	15	217	15	11	15	2	2	1	0	44	2	4	4	52	8
OTU_6805	Eukaryota	Ciliophora	Colpodea	Cyrtolophosidida				0	0	0	0	0	0	0	0	0	0	0	0	0	0	0	0	0	0	0	0	0	0	0	0	0	0	0	0	0	0	0	0	0	0	0	0	0	0	0	0	0	0
OTU_681	Eukaryota	Cercozoa						0	0	0	0	0	9	0	0	0	0	0	0	0	0	96	0	4	164	0	0	0	0	0	0	0	0	0	0	0	0	0	0	0	0	0	0	0	0	0	0	0	0
OTU_6813	Eukaryota	Cercozoa	Thecofilosea					0	0	0	0	0	0	0	0	0	0	0	0	0	0	0	0	0	0	0	0	0	0	0	0	0	0	0	0	0	0	0	0	0	0	0	0	0	0	0	0	0	0
OTU_6814	Metazoa	Arthropoda	Insecta	Hemiptera	Cicadidae	Karenia		0	0	0	0	0	0	0	0	0	0	0	0	0	0	0	0	0	0	0	0	0	0	0	0	0	0	0	0	0	0	0	0	0	0	0	0	0	0	0	0	0	0
OTU_6816	Eukaryota	Apicomplexa	Conoidasida	Eugregarinorida	Gregarinidae			0	0	0	0	0	0	0	0	0	0	0	0	0	0	0	0	0	0	0	0	0	0	0	0	0	0	0	0	0	0	0	0	0	0	0	0	0	0	0	0	0	0
OTU_6820	Eukaryota	Cercozoa	Thecofilosea	Cryomonadida				0	0	0	0	0	0	0	0	0	0	0	0	0	0	0	0	0	0	0	0	0	0	0	0	0	0	0	0	0	0	0	0	0	0	0	0	0	0	0	0	0	0
OTU_6828	Eukaryota	Apicomplexa	Conoidasida	Eucoccidiorida				0	0	0	0	0	0	0	0	0	0	0	0	0	0	0	0	0	0	0	0	0	0	0	0	0	0	0	0	0	0	0	0	0	0	0	0	0	0	0	0	0	0
OTU_6832	Eukaryota	Cercozoa	Thecofilosea					0	0	0	0	0	0	0	0	0	0	0	0	0	0	0	0	0	0	0	0	0	0	0	0	0	0	0	0	0	0	0	0	0	0	0	0	0	0	0	0	0	0
OTU_6833	Eukaryota	Cercozoa	Thecofilosea					0	0	0	0	0	0	0	0	0	0	0	0	0	0	0	0	0	0	0	0	0	0	0	0	0	0	0	0	0	0	0	0	0	0	0	0	0	0	0	0	0	0
OTU_6835	Eukaryota	Tubulinea	Elardia	Euamoebida	Hartmannellidae	Glaeseria	Glaeseria_mira	0	0	0	0	0	0	0	0	0	0	0	0	0	0	0	0	0	0	0	0	0	0	0	0	0	0	0	0	0	0	0	0	0	0	0	0	0	0	0	0	0	0
OTU_684	Eukaryota	Cercozoa						0	0	0	0	0	13	0	0	0	0	0	0	0	0	30	0	0	168	0	0	0	0	2	0	0	0	4	11	0	0	0	0	0	0	0	0	0	0	0	0	0	0
OTU_6859	Eukaryota	Tubulinea	Elardia	Euamoebida	Hartmannellidae			0	0	0	0	0	0	0	0	0	0	0	0	0	0	0	0	0	0	0	0	0	0	0	0	0	0	0	0	0	0	0	0	0	0	0	0	0	0	0	0	0	0
OTU_686	Eukaryota	Apicomplexa	Conoidasida	Eugregarinorida	Stenophoridae	Stenophora	Stenophora_robusta	0	0	0	0	0	0	0	0	0	0	0	0	0	0	0	0	0	0	0	0	0	0	0	0	0	0	0	0	0	0	0	0	0	0	0	0	0	0	0	0	0	0
OTU_6865	Eukaryota	Apicomplexa	Conoidasida					0	0	0	0	0	0	0	0	0	0	0	0	0	0	0	0	0	0	0	0	0	0	0	0	0	0	0	0	0	0	0	0	0	0	0	0	0	0	0	0	0	0
OTU_6867	Eukaryota	Apicomplexa	Conoidasida					0	0	0	0	0	0	0	0	0	0	0	0	0	0	0	0	0	0	0	0	0	0	0	0	0	0	0	0	0	0	0	0	0	0	0	0	0	0	0	0	0	0
OTU_6872	Eukaryota	Apicomplexa	Conoidasida					0	0	0	0	0	0	0	0	0	0	0	0	0	0	0	0	0	0	0	0	0	0	0	0	0	0	0	0	0	0	0	0	0	0	0	0	0	0	0	0	0	0
OTU_6879	Eukaryota	Tubulinea	Elardia	Euamoebida	Hartmannellidae	Hartmannella	Hartmannella_sp.	0	3	9	0	0	0	0	0	0	0	0	0	0	0	0	0	0	0	0	0	0	0	0	0	0	0	0	0	2	0	0	0	0	0	0	0	0	0	0	0	0	0
OTU_688	Eukaryota	Cercozoa						0	0	0	0	0	0	0	0	0	0	0	0	0	0	0	0	0	0	0	0	0	0	0	0	0	0	0	0	0	0	0	0	0	0	0	0	0	0	0	0	0	0
OTU_6882	Metazoa	Arthropoda	Insecta	Lepidoptera				0	0	0	0	0	0	0	0	0	0	0	0	0	0	0	0	0	0	0	0	0	0	0	0	0	0	0	0	0	0	0	0	0	0	0	0	0	0	0	0	0	0
OTU_6892	Eukaryota	Cercozoa						0	0	0	0	0	0	0	0	0	0	0	0	0	0	0	0	0	0	0	0	0	0	0	0	0	0	0	0	0	0	0	0	0	0	0	0	0	0	0	0	0	0
OTU_6894	Metazoa	Arthropoda	Hexanauplia	Cyclopoida	Cyclopidae			0	0	0	0	0	0	0	0	0	0	0	0	0	0	0	0	0	0	5	0	0	0	10	0	0	0	0	1	0	1	0	0	0	4	0	0	0	0	0	0	0	0
OTU_6898	Eukaryota	Tubulinea						0	0	0	0	0	0	0	0	0	0	0	0	0	0	0	0	0	0	0	0	0	0	0	0	0	0	0	0	0	0	0	0	0	0	0	0	0	0	0	0	0	0
OTU_6899	Eukaryota	Cercozoa	Thecofilosea					0	0	0	0	0	0	0	0	0	0	0	0	0	0	0	0	0	0	0	0	0	0	0	0	0	0	0	0	0	0	0	0	0	0	0	0	0	0	0	0	0	0
OTU_6904	Eukaryota	Cercozoa						0	0	0	0	0	0	0	0	0	0	0	0	0	0	0	0	0	0	0	0	0	0	0	0	0	0	0	0	0	0	0	1	0	0	0	0	0	2	0	0	0	0
OTU_6911	Eukaryota	Cercozoa						0	0	0	0	0	0	0	0	0	0	0	0	0	0	0	0	0	0	0	0	0	0	0	0	0	0	0	0	0	0	0	0	0	0	0	0	0	0	0	0	0	0
OTU_6914	Metazoa	Arthropoda	Insecta	Hemiptera	Pseudococcidae	Heterococcus		0	0	0	0	0	0	0	0	0	0	0	0	0	0	0	0	0	0	0	0	0	0	0	0	0	0	0	0	0	0	0	0	0	0	0	0	0	0	0	0	0	0
OTU_6916	Eukaryota	Cercozoa						0	0	0	0	0	0	0	0	0	0	0	0	0	0	0	0	0	0	0	0	0	0	0	0	0	0	0	0	0	0	0	0	0	0	0	0	0	0	0	0	0	0
OTU_6918	Eukaryota	Cercozoa	Thecofilosea	Cryomonadida				0	0	0	0	0	0	0	0	0	0	0	0	0	0	0	0	0	0	0	0	0	0	0	0	0	0	0	0	0	0	0	0	0	0	0	0	0	0	0	0	0	0
OTU_6930	Eukaryota	Cercozoa	Thecofilosea					0	0	0	0	0	0	0	0	0	0	0	0	0	0	0	0	0	0	0	0	0	0	0	0	0	0	0	0	0	0	0	0	0	0	0	0	0	0	0	0	0	0
OTU_6932	Eukaryota	Ciliophora	Litostomatea					0	0	0	0	0	0	0	0	0	0	0	0	0	0	0	0	0	0	0	0	0	0	0	0	0	0	0	0	0	0	0	0	0	0	0	0	0	0	0	0	0	0
OTU_6933	Eukaryota	Euglenozoa	Kinetoplastea					0	0	0	0	0	0	0	0	0	0	0	0	0	0	0	0	0	0	0	0	0	0	0	0	0	0	0	0	0	0	0	0	0	0	0	0	0	0	0	0	0	0
OTU_6934	Eukaryota	Cercozoa	Thecofilosea					0	0	0	0	0	0	0	0	0	0	0	0	0	0	0	0	0	0	0	0	0	0	0	0	0	0	0	0	0	0	0	0	0	0	0	0	0	0	0	0	0	0
OTU_6942	Eukaryota	Cercozoa						0	0	0	0	0	0	0	0	0	0	0	0	0	0	0	0	0	0	0	0	0	0	0	0	0	0	0	0	0	0	0	0	0	0	0	0	0	0	0	0	0	0
OTU_6946	Eukaryota	Ciliophora	Colpodea	Colpodida				0	0	0	0	0	0	0	0	0	0	0	0	0	0	0	0	0	0	0	0	0	0	0	0	0	0	0	0	0	0	0	0	0	0	0	0	0	0	0	0	0	0
OTU_6949	Eukaryota	Ciliophora	Colpodea	Colpodida	Marynidae	Maryna	Maryna_ovata	0	0	0	0	0	0	0	0	0	0	0	0	0	0	0	0	0	0	0	0	0	0	0	0	0	0	0	0	0	0	0	0	0	0	0	0	0	0	0	0	0	0
OTU_6951	Eukaryota	Cercozoa	Thecofilosea	Cryomonadida				0	0	0	0	0	0	0	0	0	0	0	0	0	0	0	0	0	0	0	0	0	0	0	0	0	0	0	0	0	0	0	0	0	0	0	0	0	0	0	0	0	0
OTU_6956	Eukaryota	Ciliophora	Phyllopharyngea	Chlamydodontida	Chilodonellidae			0	0	0	0	0	0	0	0	0	0	0	0	0	0	0	0	0	0	0	0	0	0	0	0	0	0	0	0	0	0	0	0	0	0	0	0	0	0	0	0	0	0
OTU_6957	Eukaryota	Cercozoa	Thecofilosea	Cryomonadida				0	0	0	0	0	0	0	0	0	0	0	0	0	0	0	0	0	0	0	0	0	0	0	0	0	0	0	0	0	0	0	0	0	0	0	0	0	0	0	0	0	0
OTU_6963	Eukaryota	Ciliophora	Colpodea	Colpodida	Colpodidae	Colpoda	Colpoda_aspera	0	0	0	0	0	0	0	0	0	0	0	0	0	0	0	0	0	0	0	0	0	0	0	0	0	0	0	0	0	0	0	0	0	0	0	0	0	0	0	0	0	0
OTU_6965	Eukaryota	Ciliophora	Spirotrichea					0	0	0	0	0	0	0	0	0	0	0	0	0	0	0	0	0	0	0	0	0	0	0	0	0	0	0	0	0	0	0	0	0	0	0	0	0	0	0	0	0	0
OTU_6966	Eukaryota	Cercozoa						0	0	0	0	0	0	0	0	0	0	0	0	0	0	0	0	0	0	0	0	0	0	0	0	0	0	0	0	0	0	0	0	0	0	0	0	0	0	0	0	0	0
OTU_6969	Eukaryota	Ciliophora	Oligohymenophorea	Sessilida				0	0	0	0	0	0	0	0	0	0	0	0	0	0	0	0	0	0	0	0	0	0	0	0	0	0	0	0	0	0	0	0	0	0	0	0	0	0	0	0	0	0
OTU_6970	Eukaryota	Cercozoa	Thecofilosea					0	0	0	0	0	0	0	0	0	0	0	0	0	0	0	0	0	0	0	0	0	0	0	0	0	0	0	0	0	0	0	0	0	0	0	0	0	0	0	0	0	0
OTU_6976	Eukaryota	Tubulinea	Elardia	Euamoebida	Hartmannellidae	Hartmannella	Hartmannella_sp.	2	0	15	1	0	0	0	7	0	0	1	0	0	0	0	0	0	0	0	0	0	0	0	1	0	0	0	0	2	0	0	0	0	0	0	0	2	1	0	0	1	0
OTU_6989	Metazoa	Arthropoda	Malacostraca	Decapoda	Cambaridae			0	0	0	0	0	0	0	0	0	0	0	0	0	0	0	0	0	0	0	0	0	0	0	0	0	0	0	0	0	0	0	0	0	0	0	0	0	0	0	0	0	0
OTU_6990	Eukaryota	Cercozoa	Thecofilosea	Cryomonadida				0	0	0	0	0	0	0	0	0	0	0	0	0	0	0	0	0	0	0	0	0	0	0	0	0	0	0	0	0	0	0	0	0	0	0	0	0	0	0	0	0	0
OTU_6994	Eukaryota	Cercozoa						0	0	0	0	0	0	0	0	0	0	0	0	0	0	0	0	0	0	0	0	0	0	0	0	0	0	0	0	0	0	0	0	0	0	0	0	0	0	0	0	0	0
OTU_6999	Eukaryota	Cercozoa						0	0	0	0	0	0	0	0	0	0	0	0	0	0	0	0	0	0	0	0	0	0	0	0	0	0	0	0	0	0	0	0	0	0	0	0	0	0	0	0	0	0
OTU_7003	Eukaryota	Ciliophora	Colpodea	Cyrtolophosidida				0	0	0	0	0	0	0	0	0	0	0	0	0	0	0	0	0	0	0	0	0	0	0	0	0	0	0	0	0	0	0	0	0	0	0	0	0	0	0	0	0	0
OTU_7005	Eukaryota	Ciliophora						0	0	0	0	0	0	0	0	0	0	0	0	0	0	0	0	0	0	0	0	0	0	0	0	0	0	0	0	0	0	0	0	0	0	0	0	0	0	0	0	0	0
OTU_708	Eukaryota	Cercozoa	Thecofilosea					0	0	0	4	0	0	0	0	0	0	0	0	0	0	0	0	0	0	0	0	0	0	0	0	0	0	0	0	3	0	0	10	0	0	0	0	0	0	0	0	0	0
OTU_710	Eukaryota	Ciliophora	Colpodea	Colpodida				0	0	0	12	0	0	0	6	1	0	0	0	0	0	0	0	0	0	0	0	0	0	0	0	0	2	0	0	171	0	8	0	0	0	0	0	14	8	0	0	0	0
OTU_724	Eukaryota	Cercozoa						0	0	0	0	0	0	0	0	0	0	0	0	0	0	0	0	0	0	0	0	0	0	0	0	0	0	0	0	0	0	0	0	0	0	0	0	0	0	0	0	0	0
OTU_726	Eukaryota	Cercozoa						4	4	3	0	0	0	3	0	0	0	33	97	0	0	0	0	0	0	0	0	0	8	0	0	0	0	0	0	12	0	0	0	0	0	0	0	0	0	0	0	0	1
OTU_730	Eukaryota	Tubulinea						0	0	0	0	2	0	0	0	0	0	0	0	0	0	0	0	0	0	0	0	0	0	0	0	0	0	0	0	0	0	0	0	0	0	0	0	0	0	0	0	0	0
OTU_731	Eukaryota	Apicomplexa	Conoidasida					0	0	0	0	6	0	0	0	0	0	1	0	12	2	0	0	2	2	0	0	0	0	0	0	0	0	0	0	0	0	0	0	0	0	0	0	0	0	0	0	0	0
OTU_732	Eukaryota	Ciliophora	Oligohymenophorea	Peniculida	Frontoniidae	Frontonia	Frontonia_vernalis	0	0	0	0	0	0	0	0	0	0	0	0	0	0	0	0	0	8	0	0	0	0	0	0	0	0	0	0	0	0	0	0	0	0	0	0	0	0	0	0	0	0
OTU_734	Eukaryota	Ciliophora	Phyllopharyngea					0	0	0	0	0	0	0	0	0	0	0	0	0	0	0	0	0	0	0	0	0	0	0	0	0	0	0	0	0	0	0	0	0	0	0	0	0	0	0	0	0	0
OTU_736	Eukaryota	Tubulinea						0	0	0	0	0	0	0	0	0	0	0	0	0	0	0	0	0	0	0	0	0	0	0	0	0	0	0	0	0	0	0	0	0	0	0	0	0	0	3	0	0	0
OTU_740	Eukaryota	Apicomplexa	Conoidasida	Eucoccidiorida	Eimeriidae			0	0	0	0	0	0	0	0	0	0	0	0	0	0	0	0	0	0	0	0	0	0	0	0	0	0	0	0	1	0	0	0	2	0	0	5	0	0	2	1	23	0
OTU_747	Eukaryota	Cercozoa						0	0	2	0	0	1	0	2	0	0	0	2	0	0	8	1	1	17	0	0	0	0	0	3	0	0	0	0	4	2	0	3	0	0	0	0	1	2	0	0	8	1
OTU_748	Metazoa	Arthropoda	Collembola	Entomobryomorpha	Entomobryidae	Entomobrya	Entomobrya_proxima	0	0	0	0	0	0	0	0	0	0	0	0	0	0	0	0	0	0	0	0	0	0	0	0	0	0	0	0	0	0	0	0	0	0	0	0	0	0	0	0	0	0
OTU_75	Eukaryota	Cercozoa	Thecofilosea	Cryomonadida				0	0	0	0	0	0	0	0	0	0	0	0	0	0	0	0	0	7	0	0	0	0	0	0	0	0	0	0	0	0	0	0	0	0	0	0	0	0	0	0	0	0
OTU_751	Eukaryota	Tubulinea						0	0	0	0	0	0	0	0	0	0	15	0	0	0	0	0	0	0	0	0	0	0	0	0	0	0	0	0	0	0	0	0	0	0	0	0	0	0	0	0	0	0
OTU_753	Eukaryota	Heterolobosea						0	0	0	0	0	0	0	0	0	0	0	0	0	0	0	0	0	0	0	0	0	0	0	0	0	0	0	0	0	0	0	0	0	0	0	0	0	1	0	0	0	0
OTU_756	Eukaryota	Cercozoa	Thecofilosea					0	0	0	0	0	0	0	0	0	0	0	0	0	0	0	0	0	0	0	0	0	0	0	0	0	0	0	0	0	0	0	0	0	0	0	0	0	0	0	0	0	0
OTU_757	Eukaryota	Apicomplexa	Conoidasida	Eugregarinorida	Monocystidae	Monocystis		0	0	0	0	0	0	0	0	0	0	0	0	0	0	0	0	0	0	0	0	0	0	0	0	0	0	0	0	0	0	0	0	0	0	0	0	0	0	0	0	0	0
OTU_761	Eukaryota	Heterolobosea						0	0	0	0	0	0	0	0	0	0	0	0	0	0	0	0	0	0	0	0	0	0	0	0	0	0	0	0	0	0	0	0	0	0	0	0	0	0	0	0	0	0
OTU_76	Eukaryota	Cercozoa						1	8758	3624	117	9	6	4	0	0	7	3	11	12	0	0	0	0	26	0	0	0	0	0	0	0	0	1	0	168	7	7	10	3	2	0	1	39	9	4	2	8	4
OTU_764	Metazoa	Arthropoda	Insecta					0	0	0	0	0	28	0	0	0	0	0	0	1	0	21	0	0	5	24	0	0	0	0	0	0	0	0	0	0	0	0	0	0	0	0	0	0	0	0	0	0	0
OTU_767	Eukaryota	Ciliophora	Oligohymenophorea	Sessilida				0	0	0	0	0	0	0	0	0	0	0	0	0	0	0	0	0	0	0	0	0	0	0	0	0	0	0	0	0	0	0	0	0	0	0	0	0	0	0	0	0	0
OTU_768	Eukaryota	Cercozoa						0	0	0	0	0	0	0	0	0	0	0	0	0	0	21	0	0	39	0	0	0	0	0	0	0	0	1	0	0	0	0	0	0	0	0	0	0	0	0	0	0	0
OTU_773	Eukaryota	Cercozoa						0	0	0	0	0	0	0	0	0	0	0	0	0	0	0	0	0	0	0	0	0	0	0	2	0	0	0	0	0	0	0	0	0	0	0	0	0	0	0	0	0	0
OTU_774	Eukaryota	Cercozoa						0	0	0	0	0	0	0	0	0	0	0	0	0	0	0	0	0	1	0	0	0	0	0	0	0	0	0	0	0	0	0	0	0	0	0	0	0	0	0	0	0	0
OTU_778	Eukaryota	Ciliophora	Colpodea	Cyrtolophosidida	Platyophryidae	Platyophrya		0	0	0	0	0	0	0	0	0	0	0	0	0	0	0	0	0	0	0	0	0	0	0	0	0	0	0	0	0	0	0	0	0	0	0	0	0	0	0	0	0	0
OTU_781	Eukaryota	Cercozoa						0	0	0	0	0	0	0	0	0	0	0	0	0	0	0	0	0	0	0	0	0	0	0	0	0	0	0	0	0	0	0	0	0	0	0	0	0	0	0	0	0	0
OTU_789	Eukaryota	Apicomplexa	Conoidasida	Eugregarinorida	Monocystidae	Monocystis		0	0	0	0	0	0	0	0	0	0	0	0	0	0	0	0	0	0	0	0	0	0	0	0	0	0	0	0	0	0	0	0	0	0	0	0	0	0	0	0	0	0
OTU_796	Eukaryota	Cercozoa						0	0	0	0	0	0	0	0	0	0	0	0	0	0	0	72	0	0	0	0	0	0	0	0	0	0	0	0	0	0	0	0	0	0	0	0	0	0	0	0	0	0
OTU_80	Eukaryota	Cercozoa	Thecofilosea					0	51	821	15	26	0	3	0	0	0	5	1	0	1	30	107	2	38	0	0	2	0	0	31	0	0	0	99	31	2	4	6	1	0	0	0	2	0	26	0	56	13
OTU_802	Eukaryota	Cercozoa						0	0	1	0	0	0	0	0	0	0	0	0	0	0	0	0	0	0	0	0	0	0	0	0	0	0	0	0	2	0	0	8	0	0	0	0	0	0	0	0	0	0
OTU_809	Eukaryota	Cercozoa						0	0	0	0	0	0	0	0	0	0	0	0	0	0	0	0	0	0	0	0	0	0	0	0	0	0	0	0	0	0	0	0	0	0	0	0	0	0	0	0	0	0
OTU_813	Eukaryota	Ciliophora	Phyllopharyngea	Chlamydodontida	Chilodonellidae			0	0	1	0	0	0	0	1	0	2	1	0	0	0	0	0	0	0	0	0	0	0	0	0	0	0	0	0	0	0	0	0	0	0	0	0	0	176	0	0	0	0
OTU_815	Eukaryota	Cercozoa						0	0	0	0	0	0	0	0	0	0	0	0	0	0	0	0	0	0	0	0	0	0	0	0	0	0	0	0	0	0	0	0	0	0	0	0	0	0	0	0	0	0
OTU_819	Metazoa	Arthropoda	Insecta	Hemiptera	Pseudococcidae	Heterococcus		0	0	0	0	0	0	0	0	0	0	0	0	0	0	0	0	2	0	0	0	0	0	0	0	0	0	0	0	0	0	0	0	0	0	0	0	0	0	0	0	0	0
OTU_823	Eukaryota	Cercozoa						0	0	0	0	0	0	0	0	0	0	0	0	0	0	0	0	0	0	0	1	0	0	0	0	0	0	0	0	0	0	0	0	0	0	0	0	0	0	0	0	0	0
OTU_824	Eukaryota	Cercozoa						0	0	0	0	0	0	0	0	0	0	0	0	0	0	23	0	0	0	0	0	0	15	0	0	0	0	1	0	0	0	0	0	0	0	0	0	0	0	0	0	0	0
OTU_832	Metazoa	Arthropoda	Insecta	Hemiptera	Pseudococcidae	Heterococcus		0	0	0	0	1	0	0	0	0	0	0	0	0	0	0	0	0	0	0	0	0	0	0	0	0	0	4	2	0	0	0	0	0	0	0	0	0	0	0	2	0	0
OTU_838	Eukaryota	Ciliophora	Phyllopharyngea	Evaginogenida				0	0	0	139	0	0	0	0	0	0	0	0	0	0	0	0	0	0	0	0	0	0	0	0	0	0	0	0	0	0	0	0	0	0	0	0	0	0	0	0	0	0
OTU_839	Eukaryota	Cercozoa	Thecofilosea					0	0	0	0	0	0	0	0	0	0	0	0	0	0	0	0	0	0	0	0	0	0	0	0	0	0	0	0	0	0	0	0	0	0	0	0	0	0	0	0	0	0
OTU_840	Eukaryota	Cercozoa						0	0	0	0	0	0	0	0	0	0	4	0	0	0	0	0	0	0	0	0	0	0	0	0	0	0	4	0	0	0	0	0	0	0	0	0	1	0	0	0	0	0
OTU_841	Eukaryota	Cercozoa						1	0	1	2	0	0	0	0	0	0	0	0	0	0	0	0	0	0	0	0	0	0	0	0	0	0	1	0	0	0	0	0	0	0	0	0	0	0	0	0	0	0
OTU_844	Eukaryota	Cercozoa	Thecofilosea					0	0	0	0	0	0	0	0	0	0	0	0	0	0	145	0	0	33	0	0	0	0	0	1	0	0	0	18	0	0	0	0	0	0	0	0	0	0	0	0	0	0
OTU_848	Eukaryota	Cercozoa						0	0	0	0	0	0	0	0	0	0	0	0	0	0	0	0	0	0	0	0	0	0	0	0	0	0	0	0	0	0	0	0	0	0	0	0	0	0	0	0	0	0
OTU_852	Eukaryota	Cercozoa	Thecofilosea	Cryomonadida				0	0	0	0	0	0	0	0	0	0	0	0	0	0	0	0	0	0	0	1	0	0	0	1	0	0	0	0	0	0	0	0	0	0	0	0	0	0	0	0	0	0
OTU_855	Eukaryota	Cercozoa						0	0	0	0	0	0	0	0	0	0	2	33	0	0	0	0	0	1	0	0	0	25	0	0	0	0	0	25	0	0	0	0	0	0	0	0	0	0	0	0	0	0
OTU_856	Eukaryota	Cercozoa						0	0	0	0	0	0	0	0	0	0	0	0	0	0	0	0	0	8	0	0	0	0	0	0	0	0	0	0	0	0	0	0	0	0	0	0	0	0	0	0	0	0
OTU_857	Eukaryota	Ciliophora	Spirotrichea	Sporadotrichida	Oxytrichidae			0	0	0	0	0	0	0	0	0	0	0	0	0	0	0	0	0	0	0	0	0	0	0	56	0	0	0	0	0	0	0	0	0	0	0	0	0	0	0	0	0	0
OTU_869	Eukaryota	Apicomplexa	Conoidasida	Eugregarinorida	Gregarinidae			0	0	0	0	0	0	0	0	0	0	0	0	0	0	0	0	0	0	0	0	0	0	0	0	0	0	0	0	0	0	0	0	0	0	0	0	0	0	0	0	0	0
OTU_87	Eukaryota	Cercozoa	Thecofilosea	Cryomonadida				0	0	0	0	0	0	0	0	0	0	0	0	0	0	10	0	35	24	6	2	4	0	0	4728	0	10	50	1	2	0	0	18	0	0	0	0	0	0	0	0	0	0
OTU_873	Eukaryota	Cercozoa						0	0	0	0	0	0	0	0	0	0	0	0	0	0	0	0	0	0	0	0	0	0	0	0	0	0	0	0	0	0	0	0	0	0	0	0	8	0	0	0	0	0
OTU_874	Eukaryota	Cercozoa	Thecofilosea					0	0	0	0	0	0	2	0	0	0	0	0	0	0	0	0	0	0	0	0	0	0	0	0	0	0	0	0	0	0	0	0	0	0	0	0	0	0	0	0	0	0
OTU_875	Eukaryota	Ciliophora	Spirotrichea					0	0	2	1	9	2	0	0	0	0	10	1	0	0	2	0	0	128	2	0	0	0	11	4	0	2	0	82	0	0	10	64	0	0	2	1	0	0	2	0	0	0
OTU_878	Eukaryota	Cercozoa	Thecofilosea					0	0	0	0	0	0	0	0	0	0	0	0	0	0	0	0	1	1	0	0	0	0	0	13	0	0	0	0	1	0	0	0	0	0	0	0	0	0	0	0	0	1
OTU_879	Eukaryota	Tubulinea						0	0	0	0	0	5	0	0	0	0	0	0	0	0	0	0	0	2	0	0	0	0	0	0	0	0	0	0	0	0	0	0	0	0	0	0	0	0	0	0	0	0
OTU_882	Eukaryota	Cercozoa	Thecofilosea					0	0	0	0	0	0	0	0	0	0	0	0	0	0	0	0	0	0	0	0	0	1	0	0	0	0	0	0	0	0	0	3	0	0	0	0	0	0	0	0	0	0
OTU_895	Eukaryota	Cercozoa	Thecofilosea					0	0	0	0	0	0	0	0	0	0	0	0	0	0	0	0	0	0	0	0	0	0	0	0	0	0	0	0	0	0	0	0	0	0	0	0	0	0	0	0	0	0
OTU_899	Eukaryota	Cercozoa						0	2	0	1	0	0	0	1	0	0	159	0	0	0	0	0	0	0	0	0	0	0	0	0	0	0	0	0	0	0	0	0	0	0	0	0	0	0	0	0	0	0
OTU_914	Eukaryota	Apicomplexa	Conoidasida	Eucoccidiorida				0	0	0	0	0	0	0	0	0	4	0	2	0	0	0	0	0	0	0	0	0	0	0	0	0	0	0	0	0	0	0	0	0	0	0	0	134	0	0	0	2	0
OTU_916	Eukaryota	Cercozoa						0	0	0	0	0	0	0	0	0	0	0	0	0	0	0	0	0	0	0	0	0	0	0	0	0	0	0	0	0	0	0	0	0	0	0	0	0	0	0	0	0	0
OTU_918	Eukaryota	Cercozoa						0	0	0	0	0	0	0	0	0	0	0	0	0	0	0	0	0	0	0	0	0	0	0	0	0	0	0	0	0	0	0	0	0	0	0	0	0	0	0	0	0	0
OTU_921	Eukaryota	Cercozoa						0	0	0	0	0	0	0	0	0	0	0	0	0	0	0	0	0	0	0	0	0	0	0	1	0	0	0	0	0	0	0	0	0	0	0	0	0	0	0	0	0	0
OTU_922	Eukaryota	Cercozoa	Thecofilosea					0	0	0	0	0	0	0	0	0	0	8	0	0	0	0	0	0	0	0	0	0	0	0	1	0	0	0	10	0	0	0	0	0	0	0	0	0	0	0	0	0	0
OTU_924	Eukaryota	Ciliophora	Colpodea	Colpodida	Colpodidae	Bresslaua	Bresslaua_vorax	0	1	7	210	0	0	0	2	0	0	0	0	0	0	0	0	0	0	0	0	0	0	0	0	0	0	0	0	1	0	133	5	0	0	0	0	2	0	0	0	0	0
OTU_93	Eukaryota	Ciliophora	Colpodea	Cyrtolophosidida	Platyophryidae	Platyophrya		0	6	1	802	0	0	76	19	0	0	28	0	1	0	0	0	0	0	0	0	0	0	0	0	0	0	0	0	230	3	0	1	2	0	0	0	4	14	0	0	0	0
OTU_931	Eukaryota	Cercozoa	Thecofilosea					0	0	0	0	0	8	0	0	0	0	0	0	0	0	4	0	1	83	9	0	0	0	14	1	0	0	0	0	0	0	0	0	0	0	0	0	0	0	0	0	0	0
OTU_937	Eukaryota	Tubulinea						0	0	0	0	0	0	0	0	0	0	0	0	0	0	0	0	0	0	0	0	0	0	0	0	0	0	0	0	0	0	0	0	0	0	0	0	0	0	0	0	0	0
OTU_942	Eukaryota	Tubulinea						0	0	0	0	0	0	0	0	0	0	0	0	0	0	0	0	0	0	0	0	0	0	1	0	0	0	0	0	0	0	0	0	0	0	0	0	0	0	0	0	0	0
OTU_943	Eukaryota	Ciliophora	Colpodea	Sorogenida	Sorogenidae	Ottowphyra	Ottowphyra_dragescoi	0	0	0	0	0	0	0	0	0	0	0	0	0	0	0	0	0	0	0	0	0	0	0	0	0	0	0	0	0	0	0	0	0	0	0	0	11	0	0	0	0	0
OTU_94	Metazoa	Nematoda	Chromadorea	Rhabditida	Heterocheilidae	Dujardinascaris	Dujardinascaris_gigantea	3	0	0	0	0	0	378	0	0	0	0	0	0	0	0	7	1	0	0	2	14	560	1	5	0	0	0	0	0	2	0	0	2	0	0	1	0	0	53	0	0	10
OTU_945	Eukaryota	Cercozoa						0	0	0	0	0	0	0	0	0	0	0	0	0	0	0	0	0	0	0	0	0	0	0	0	0	0	0	0	0	0	0	0	0	0	0	0	0	0	0	0	0	0
OTU_948	Eukaryota	Apicomplexa	Conoidasida	Eugregarinorida	Monocystidae	Monocystis		0	0	0	0	0	2	0	0	0	0	0	0	0	0	0	40	0	4	0	0	0	0	0	0	0	0	0	0	0	0	0	0	0	0	0	0	0	0	0	0	0	0
OTU_951	Eukaryota	Cercozoa						0	0	0	0	0	0	0	0	0	0	0	0	0	0	0	0	0	15	0	0	0	0	0	0	0	0	0	0	0	0	0	0	0	0	0	0	0	0	0	0	0	0
OTU_954	Eukaryota	Tubulinea						0	0	0	0	0	0	0	2	0	0	0	0	0	0	0	0	0	5	0	0	0	0	0	0	0	0	0	0	0	0	0	0	0	0	0	0	0	0	0	0	0	0
OTU_956	Eukaryota	Cercozoa						0	0	0	0	0	0	0	0	0	0	3	2	0	0	0	0	0	0	0	0	0	0	0	0	0	10	0	0	0	0	0	0	0	0	0	0	0	4	0	0	0	0
OTU_963	Eukaryota	Tubulinea						0	0	0	0	2	2	0	0	0	0	0	0	0	0	1	0	0	3	0	0	0	0	0	1	0	0	0	0	0	0	0	0	0	0	0	0	0	0	0	0	0	0
OTU_964	Eukaryota	Cercozoa						0	0	0	0	0	0	0	0	0	0	0	0	0	0	0	0	0	0	0	0	0	0	0	0	0	0	0	0	0	0	0	0	0	0	0	0	0	0	0	0	0	0
OTU_966	Eukaryota	Ciliophora	Colpodea	Colpodida				0	0	4	9	0	0	0	0	0	125	1	0	0	0	0	0	0	0	0	0	0	0	0	0	0	0	0	0	0	0	0	0	0	0	1	0	0	0	0	0	0	0
OTU_970	Eukaryota	Cercozoa						0	0	1	0	0	0	0	0	0	90	0	0	0	0	0	0	0	0	0	0	0	0	0	0	0	0	0	0	0	0	0	0	0	0	0	0	0	0	0	0	0	0
OTU_971	Eukaryota	Cercozoa						0	1	0	0	0	0	0	0	0	0	0	0	0	0	0	0	0	0	0	0	0	0	0	0	0	0	0	0	0	0	0	0	0	0	0	0	0	0	0	0	0	0
OTU_975	Eukaryota	Cercozoa						0	0	0	0	0	0	0	0	0	0	0	0	0	0	0	0	0	0	0	0	0	0	0	0	0	0	0	0	0	0	0	0	0	0	0	0	0	0	0	0	0	0
OTU_976	Metazoa	Arthropoda	Insecta	Diptera	Calliphoridae			0	0	0	0	0	0	0	0	0	0	0	0	0	0	0	0	0	0	0	0	0	0	0	0	0	0	0	0	0	0	0	0	0	0	0	0	0	0	0	0	0	0
OTU_980	Eukaryota	Cercozoa						0	0	0	0	0	0	0	0	0	0	0	0	0	0	0	0	0	0	0	0	0	0	0	0	0	0	0	0	0	0	0	0	0	0	0	0	0	0	0	0	0	0
OTU_98	Eukaryota	Ciliophora	Spirotrichea					0	0	0	0	0	0	0	0	0	0	0	0	0	0	5	0	0	12	1	0	0	0	0	13	0	0	0	2	0	0	0	0	0	0	0	0	0	0	0	0	0	0
OTU_982	Eukaryota	Cercozoa						0	0	0	0	0	0	0	0	0	0	0	0	0	0	0	0	0	0	0	0	0	0	0	0	0	0	0	0	0	0	0	0	0	0	0	0	0	0	0	7	0	0
OTU_985	Eukaryota	Cercozoa	Thecofilosea					0	1	0	0	0	0	0	0	0	0	0	1	0	0	0	0	0	1	0	0	1	6	0	2	0	0	1	0	4	0	0	0	0	0	0	0	4	0	0	0	0	0
[truncated: 107 more columns]

## Sheet: NEM
	Kingdom	Phylum	Class	Order	Family	Genus	Species	XCF.7.1	XCF.7.2	XCF.7.3	XCF.7.4	XCF.7.5	XCF.7.6	XCF.7.7	XCF.7.8	XCF.7.9	XCF.7.10	XCF.8.1	XCF.8.2	XCF.8.3	XCF.8.4	XCF.8.5	XCF.8.6	XCF.8.7	XCF.8.8	XCF.9.1	XCF.9.2	XCF.9.3	XCF.9.4	XCF.9.5	XCF.9.6	XCF.9.7	XCF.9.8	XCF.9.9	XCF.9.10	XCJ.7.1	XCJ.7.2	XCJ.7.3	XCJ.7.4	XCJ.7.5	XCJ.7.6	XCJ.7.7	XCJ.7.8	XCJ.7.9	XCJ.7.10	XCJ.8.1	XCJ.8.2	XCJ.8.3	XCJ.8.4
OTU_1000	Metazoa	Nematoda						0	0	0	0	0	0	9	0	0	188	0	0	0	0	0	3	0	0	19	0	0	0	0	2	0	0	0	0	0	0	1	0	0	0	0	0	0	0	0	0	0	0
OTU_1001	Metazoa	Nematoda	Enoplea					0	2	0	0	0	126	0	0	0	0	0	0	0	0	0	0	0	68	0	0	0	0	0	0	0	6	0	0	0	0	0	0	0	0	0	0	2	0	0	0	0	0
OTU_1002	Metazoa	Nematoda						0	0	0	0	0	0	0	0	0	0	0	0	0	0	48	0	0	81	1	0	0	0	0	0	0	0	0	9	0	0	0	0	0	0	0	0	0	0	0	0	0	0
OTU_1003	Metazoa	Nematoda	Enoplea					0	0	0	0	0	0	0	0	0	0	0	0	0	0	0	0	0	0	0	0	0	0	0	0	0	0	0	0	0	0	0	0	0	0	0	0	0	0	0	0	0	0
OTU_1004	Metazoa	Nematoda						0	0	0	0	0	0	0	0	0	0	0	0	0	0	0	0	0	0	0	0	0	0	0	0	0	0	0	0	0	0	0	0	0	0	0	0	0	0	0	0	0	0
OTU_100	Metazoa	Nematoda						4	4	52	0	3	20608	11	4	0	0	62	1257	28	0	0	0	0	0	0	0	0	296	16	1	0	2	0	0	1	0	4	1	4	1	5	21	3	2	3	1	1	4
OTU_1005	Metazoa	Nematoda	Enoplea					0	0	0	0	0	0	0	0	0	0	0	0	0	0	0	0	0	0	0	0	0	0	0	0	0	0	0	0	0	0	0	0	0	0	0	0	0	0	0	0	0	0
OTU_1006	Metazoa	Nematoda	Chromadorea	Rhabditida				0	0	0	0	0	0	0	0	0	0	0	0	0	0	0	0	0	0	0	0	0	0	2	0	0	0	0	8	0	0	0	0	0	0	0	0	0	0	0	0	0	0
OTU_1007	Metazoa	Nematoda	Enoplea					0	0	0	0	0	0	0	0	0	0	0	0	0	0	0	0	0	0	0	0	0	0	0	0	0	0	0	0	0	0	0	0	0	0	0	0	0	0	0	0	0	0
OTU_1008	Metazoa	Nematoda	Enoplea					0	0	0	0	0	0	0	0	0	0	0	0	0	0	0	0	0	0	0	0	1	0	0	0	0	0	0	0	0	0	0	0	0	0	0	0	0	0	49	0	0	1
OTU_1009	Metazoa	Nematoda	Enoplea					0	0	0	0	0	0	0	0	0	0	5	0	0	0	0	0	0	0	0	0	0	0	0	0	0	0	0	0	0	0	0	0	0	0	0	0	0	0	0	0	0	0
OTU_10	Metazoa	Nematoda						0	9	11	0	4	3	81	1	4	3155	2516	1090	5	77	641	14	64	9	2719	54	35	356	28	44	16	369	60	6583	1	2020	277	1	2	57	5	2	292	0	5622	8	2	2
OTU_1010	Metazoa	Nematoda						0	0	0	0	0	36	0	0	0	0	0	0	0	0	12	0	0	69	53	0	0	0	33	0	0	0	2	0	0	0	0	0	0	0	0	0	0	0	0	0	0	0
OTU_1011	Metazoa	Nematoda	Enoplea					0	0	0	0	7	37	0	0	0	0	0	0	0	0	205	0	3	55	20	0	0	0	0	5	0	0	0	0	0	0	0	0	0	0	0	0	0	0	0	0	0	0
OTU_1012	Metazoa	Nematoda	Enoplea					0	0	0	0	0	0	0	0	0	0	261	0	0	0	1	0	0	0	0	0	0	0	0	0	0	0	0	0	0	0	0	0	0	0	0	0	0	0	0	0	0	0
OTU_101	Metazoa	Nematoda	Enoplea					2	5	0	1	13	90	0	3	0	4	104	9	155	0	1	24	0	2	0	0	1	278	377	3	1	1	1	34	4	37	43	24	1	1	1	0	1	8	225	56	186	80
OTU_1013	Metazoa	Nematoda	Chromadorea	Rhabditida	Aphelenchidae	Seinura	Seinura sp. JH_2004	0	0	0	0	0	0	0	0	0	0	0	0	0	0	0	0	0	0	0	0	0	0	0	0	0	0	0	0	0	0	0	0	0	0	0	0	0	0	0	0	0	0
OTU_1014	Metazoa	Nematoda	Enoplea					0	0	0	0	0	0	0	0	0	0	0	0	0	0	0	72	0	0	0	0	0	0	0	0	0	0	0	0	0	0	0	0	0	0	0	0	0	0	0	0	0	0
OTU_1015	Metazoa	Nematoda	Enoplea					0	0	0	0	0	0	0	0	0	0	0	0	0	0	0	0	0	0	0	0	0	0	0	0	0	0	0	0	0	0	0	0	0	0	0	0	2	0	0	0	20	0
OTU_1016	Metazoa	Nematoda	Enoplea					0	0	0	0	0	0	0	0	0	3	0	0	0	0	0	1	0	0	0	0	0	0	0	0	0	0	0	0	0	0	0	0	0	0	0	0	0	0	0	0	0	0
OTU_1017	Metazoa	Nematoda	Chromadorea	Rhabditida				0	0	0	0	0	7	0	0	0	0	0	0	0	0	30	1	1	186	0	0	0	0	0	0	0	0	0	18	0	0	0	0	0	0	0	0	0	0	0	1	0	0
OTU_1018	Metazoa	Nematoda	Chromadorea	Rhabditida				0	0	0	4	0	0	0	0	0	0	0	0	209	0	0	0	0	0	0	0	0	0	0	0	0	0	0	0	0	0	0	0	0	0	0	7	4	43	0	0	0	0
OTU_1019	Metazoa	Nematoda	Chromadorea	Rhabditida				0	0	0	0	0	2	2	0	0	0	1	0	0	0	0	0	0	0	0	0	0	0	0	0	0	0	0	1	0	0	0	0	2	0	0	0	1	0	3	0	0	0
OTU_1020	Metazoa	Nematoda						0	0	0	0	0	0	0	0	0	0	0	0	0	0	0	0	0	0	0	0	0	0	0	0	0	0	0	0	0	0	0	0	0	0	0	0	0	0	0	0	0	0
OTU_102	Metazoa	Nematoda	Enoplea					0	0	0	0	0	0	0	0	0	3	0	0	0	0	0	2	0	36	0	0	0	0	0	0	0	0	0	0	0	0	0	0	0	0	0	0	0	0	0	0	0	0
OTU_1021	Metazoa	Nematoda	Enoplea					0	0	0	0	0	0	0	0	0	0	0	0	0	0	0	0	0	0	0	0	0	0	0	0	0	0	0	0	1	0	0	0	0	0	0	0	0	0	0	0	0	0
OTU_1022	Metazoa	Nematoda	Chromadorea					0	0	0	0	0	0	0	0	0	0	28	1	0	0	0	0	0	0	0	0	0	0	0	0	0	0	0	0	0	0	0	0	0	0	0	0	0	0	0	0	0	0
OTU_1023	Metazoa	Nematoda	Enoplea	Trichinellida	Trichinellidae	Trichinella	Trichinella pseudospiralis	0	13	3	1	0	0	0	2	1	4	0	0	5	0	8	2	0	0	0	1	0	0	0	0	0	1	1	0	43	13	5	0	0	3	0	0	1	2	0	0	3	5
OTU_1024	Metazoa	Nematoda	Enoplea					0	0	0	0	0	0	0	0	0	0	0	0	0	0	0	0	0	0	0	0	0	0	0	0	0	0	0	0	0	0	0	0	0	0	0	0	0	0	0	0	0	0
OTU_1025	Metazoa	Nematoda	Enoplea					0	0	0	0	0	0	0	0	0	0	0	0	0	0	240	0	0	142	0	0	0	0	0	2	0	1	0	0	0	0	0	16	0	0	0	0	0	0	0	0	0	0
OTU_1026	Metazoa	Nematoda	Chromadorea	Rhabditida				0	0	0	0	0	0	0	0	0	0	0	0	0	0	0	0	0	0	0	0	0	0	0	0	0	0	0	0	0	0	0	0	0	0	0	0	0	0	0	0	0	0
OTU_1027	Metazoa	Nematoda	Enoplea					0	0	0	0	0	0	0	0	0	0	0	0	0	0	0	0	0	0	0	0	0	0	0	0	0	0	0	0	0	0	0	0	0	0	0	0	0	0	0	0	0	0
OTU_1028	Metazoa	Nematoda	Enoplea					0	0	0	0	0	0	0	0	0	0	0	0	0	0	0	0	0	0	0	0	0	0	0	0	0	0	0	0	0	0	0	0	0	0	0	0	0	0	0	0	0	0
OTU_1029	Metazoa	Nematoda	Enoplea					0	0	0	0	0	0	0	0	0	0	0	0	0	0	0	34	0	0	0	1	0	1	0	0	2	0	0	0	0	0	0	0	0	0	0	0	0	0	0	0	0	0
OTU_1030	Metazoa	Nematoda	Enoplea					0	0	0	0	0	0	0	0	0	0	0	0	0	0	0	0	0	0	0	0	0	0	0	0	0	0	0	0	0	0	0	0	0	0	0	0	0	0	0	0	0	0
OTU_103	Metazoa	Nematoda						0	0	0	0	64	45	25	0	0	568	0	0	1	6	117	167	1	117	24	1	0	2	1	20	2	10	4	2	1	0	3	1	0	0	0	0	0	0	8	0	0	2
OTU_1031	Metazoa	Nematoda						0	0	0	0	0	0	0	0	0	0	0	0	0	0	0	0	0	0	0	0	0	0	0	5	0	0	0	0	0	0	0	0	0	0	0	0	0	0	0	0	0	0
OTU_1032	Metazoa	Nematoda	Enoplea					0	0	0	0	0	0	0	0	0	0	0	0	0	0	0	0	0	0	0	0	0	0	0	0	0	0	0	0	0	0	1	0	0	0	0	0	0	0	0	0	0	0
OTU_1033	Metazoa	Nematoda	Enoplea					0	0	0	0	0	0	0	0	0	0	0	0	0	0	0	0	0	0	0	0	0	0	0	0	0	0	0	0	0	0	0	0	0	0	0	0	0	0	0	0	0	0
OTU_1034	Metazoa	Nematoda						0	0	0	0	0	0	0	0	0	0	0	0	1	0	0	0	0	0	0	0	0	0	0	0	0	0	0	0	0	0	0	197	16	1	0	0	0	0	0	0	0	0
OTU_1035	Metazoa	Nematoda						0	0	0	0	0	0	0	0	0	2	0	0	0	0	0	4	0	0	0	0	0	0	0	0	0	0	0	0	0	0	0	0	0	0	0	0	0	0	0	0	0	0
OTU_1036	Metazoa	Nematoda	Chromadorea	Rhabditida				0	0	173	0	0	0	0	0	0	0	0	0	0	0	0	0	0	0	0	0	0	0	0	0	0	0	0	0	0	0	0	0	0	0	0	0	1	0	0	1	0	0
OTU_1037	Metazoa	Nematoda						0	0	0	0	0	0	0	0	0	1	0	0	0	0	0	0	0	0	0	0	0	0	0	0	0	0	0	0	0	0	0	0	0	0	0	0	0	0	0	0	0	0
OTU_1038	Metazoa	Nematoda	Enoplea					0	0	0	0	0	0	0	0	0	0	0	0	0	0	0	0	0	0	1	0	0	0	0	0	0	0	0	6	0	0	0	0	0	0	0	0	0	0	0	0	0	0
OTU_1039	Metazoa	Nematoda	Enoplea	Dorylaimida	Longidoridae			0	0	0	0	0	0	0	0	0	0	0	0	0	0	80	0	0	173	0	0	0	0	0	0	0	0	0	0	0	1	0	0	0	0	0	0	0	0	0	0	0	0
OTU_1040	Metazoa	Nematoda	Chromadorea	Rhabditida				0	0	0	0	0	0	0	0	0	0	0	0	0	0	0	0	0	0	0	0	0	0	0	118	0	0	0	0	0	0	0	0	0	0	0	0	0	0	0	0	0	0
OTU_104	Metazoa	Nematoda						0	0	8	6	27	73	0	7	0	1442	18	0	1	0	22	172	5	160	16	0	0	11	21	81	3	2	2	0	4	13	9	29	0	3	1	0	6	14	0	1	9	22
OTU_1041	Metazoa	Nematoda	Chromadorea	Rhabditida				0	0	0	0	0	0	0	0	0	0	0	0	0	0	0	0	0	0	0	0	0	0	0	0	0	0	0	9	21	0	0	0	12	6	0	0	0	36	1	11	0	6
OTU_1042	Metazoa	Nematoda	Enoplea					0	0	0	0	0	0	0	0	0	0	0	0	0	0	0	0	0	0	0	0	0	0	0	0	0	0	0	0	0	0	0	0	0	0	0	0	0	0	0	0	0	0
OTU_1043	Metazoa	Nematoda						0	0	0	0	3	0	0	0	0	0	0	0	0	0	0	0	0	0	0	0	0	0	0	0	0	0	0	0	0	0	0	0	0	0	0	0	0	0	0	0	0	0
OTU_1044	Metazoa	Nematoda	Enoplea					0	2	0	0	0	0	1	0	2	0	0	0	1	0	0	0	0	0	0	0	0	0	0	17	0	0	0	0	16	296	2	0	0	0	0	0	0	0	0	15	6	1
OTU_1045	Metazoa	Nematoda	Enoplea					0	0	1	0	0	0	0	0	0	0	0	0	0	0	0	1	0	0	0	0	0	0	0	0	0	0	0	0	4	0	0	4	0	0	0	0	5	0	0	0	0	0
OTU_1046	Metazoa	Nematoda	Enoplea					1	0	0	0	57	52	8	0	0	0	0	0	0	0	147	0	0	17	55	0	0	0	30	3	0	0	6	0	0	0	2	0	0	0	0	13	0	0	0	0	0	0
OTU_1047	Metazoa	Nematoda	Enoplea					0	0	0	0	0	0	0	0	0	0	0	0	0	0	0	0	0	0	0	0	0	0	0	10	0	0	0	0	0	0	0	0	0	0	0	0	0	0	0	0	0	0
OTU_1048	Metazoa	Nematoda	Enoplea					0	0	0	0	1	0	0	0	0	0	0	4	0	26	0	5	16	0	1	1	0	0	0	2	2	0	0	1	0	1	0	0	1	3	0	10	0	0	5	0	0	1
OTU_1049	Metazoa	Nematoda						0	0	0	0	0	0	0	0	0	0	0	0	0	0	0	0	0	0	0	0	0	0	0	0	0	0	0	0	0	0	0	0	0	0	0	0	0	0	0	0	0	0
OTU_105	Metazoa	Nematoda	Enoplea					0	0	0	0	0	0	0	0	0	2	0	0	0	0	0	0	1	51	0	0	0	3	0	0	0	0	3	0	0	0	0	0	0	0	0	0	0	0	0	0	0	0
OTU_1050	Metazoa	Nematoda	Enoplea					0	0	0	0	0	0	0	1	0	0	0	0	0	0	0	0	0	0	0	0	0	0	0	3	0	0	0	0	15	0	0	0	0	0	0	0	1	0	10	3	0	0
OTU_1051	Metazoa	Nematoda	Enoplea					0	0	0	0	0	0	0	0	0	0	0	0	0	0	0	0	0	0	0	0	0	0	0	0	0	0	0	0	0	0	0	0	0	0	0	0	0	0	0	0	0	0
OTU_1052	Metazoa	Nematoda	Enoplea					0	0	0	0	0	0	0	0	0	0	0	0	0	0	145	0	0	2	0	0	0	0	0	0	0	1	0	0	0	0	0	0	0	0	0	0	0	0	0	0	0	0
OTU_1053	Metazoa	Nematoda	Enoplea					0	0	0	0	0	0	0	0	0	0	0	0	0	0	0	0	0	0	0	0	0	0	0	0	0	0	0	0	0	0	0	0	0	0	0	0	0	0	0	0	0	0
OTU_1054	Metazoa	Nematoda	Enoplea					0	0	0	0	0	0	0	0	0	1	0	0	0	0	0	1	0	0	0	0	0	0	0	0	0	0	0	0	0	0	0	0	0	0	0	0	0	0	0	0	0	0
OTU_1055	Metazoa	Nematoda	Chromadorea					0	0	0	0	0	0	0	0	0	152	0	0	0	0	0	0	0	0	0	0	0	0	0	0	0	0	0	0	0	0	0	0	0	0	0	0	0	0	0	0	0	0
OTU_1056	Metazoa	Nematoda	Enoplea					0	0	0	0	0	0	0	0	0	0	0	0	0	0	0	0	0	0	0	0	0	0	0	0	0	0	0	0	0	0	0	0	0	0	0	0	0	0	0	0	0	0
OTU_1057	Metazoa	Nematoda	Chromadorea	Rhabditida				0	0	0	0	0	0	0	0	0	0	0	33	0	0	0	0	0	0	0	0	0	0	0	0	0	0	0	0	0	0	0	0	0	0	0	0	0	0	0	0	0	0
OTU_1058	Metazoa	Nematoda	Enoplea	Dorylaimida				0	0	0	0	0	0	0	0	0	0	0	0	0	0	0	0	0	0	0	0	0	0	0	0	0	0	0	0	0	0	0	0	0	0	0	0	0	0	0	0	0	0
OTU_1059	Metazoa	Nematoda						0	0	0	0	0	0	0	0	0	0	0	0	0	0	0	0	0	0	0	0	0	0	0	0	0	0	0	0	0	0	0	0	0	0	0	0	0	0	0	0	0	0
OTU_1060	Metazoa	Nematoda	Enoplea					0	0	0	0	0	0	0	0	0	0	0	0	0	0	1	0	0	0	0	0	0	0	0	0	0	0	0	0	0	0	0	0	0	0	0	0	0	0	0	0	0	0
OTU_106	Metazoa	Nematoda	Chromadorea	Rhabditida	Rhabditidae	Oscheius	Oscheius tipulae	0	1	4	0	0	373	6	137	12	0	2	0	0	0	0	0	0	0	1	0	0	0	0	0	0	79	0	0	1665	0	0	0	0	0	0	0	0	0	2	1	0	0
OTU_1061	Metazoa	Nematoda	Enoplea					0	0	0	0	0	0	0	0	0	0	0	0	0	0	15	0	0	0	0	0	0	0	0	1	0	0	0	0	0	0	0	0	0	0	0	0	0	0	0	0	0	0
OTU_1062	Metazoa	Nematoda	Chromadorea	Rhabditida				0	0	0	0	0	3	0	0	0	0	0	0	1	0	0	0	5	0	40	0	0	0	91	0	0	0	0	1	0	0	0	0	0	0	0	0	0	0	0	0	0	15
OTU_1063	Metazoa	Nematoda	Enoplea	Trichinellida	Trichinellidae	Trichinella	Trichinella pseudospiralis	0	0	0	0	0	0	0	0	0	0	0	0	0	0	0	0	0	0	0	0	0	0	0	0	0	0	0	0	0	0	0	0	0	0	0	0	0	0	0	0	0	0
OTU_1064	Metazoa	Nematoda	Enoplea					0	0	0	0	4	0	2	0	0	0	0	0	0	0	86	0	10	73	7	0	0	0	0	0	0	0	0	0	0	0	0	0	0	0	0	0	0	0	0	0	0	0
OTU_1065	Metazoa	Nematoda	Enoplea					0	0	0	0	0	0	0	0	0	20	0	2	0	0	0	0	0	0	0	0	0	0	0	0	0	0	0	0	0	0	0	0	0	0	0	0	0	0	0	0	0	0
OTU_1066	Metazoa	Nematoda	Enoplea					0	0	0	0	0	0	0	0	0	0	0	0	0	0	0	0	0	0	0	0	0	0	0	0	0	0	0	0	0	0	0	0	0	0	0	0	0	0	0	0	0	0
OTU_1067	Metazoa	Nematoda	Enoplea					1	0	0	0	0	0	0	0	0	2	0	0	0	0	0	141	0	0	0	0	0	0	0	0	0	0	0	5	0	0	0	0	0	0	0	0	0	0	10	0	0	0
OTU_1068	Metazoa	Nematoda						0	0	0	0	0	0	0	0	0	0	0	14	0	0	0	4	0	0	0	0	0	0	0	2	0	0	0	0	0	0	0	0	0	0	0	0	0	0	0	0	0	6
OTU_1069	Metazoa	Nematoda	Enoplea					0	0	0	0	0	0	0	0	0	0	0	0	0	0	0	0	0	0	0	0	0	0	0	14	0	0	0	0	0	0	0	0	0	10	0	0	10	0	0	0	0	0
OTU_1070	Metazoa	Nematoda	Enoplea					0	0	0	0	0	0	0	0	0	0	6	0	0	0	0	0	0	0	0	0	0	0	0	0	0	0	0	0	0	4	0	0	0	0	0	0	0	0	0	0	0	0
OTU_107	Metazoa	Nematoda	Chromadorea					0	0	0	0	1	0	0	2	0	0	0	0	0	0	0	0	156	0	0	0	0	0	0	5	0	0	2	0	0	0	0	0	0	0	0	0	0	0	2	0	0	0
OTU_1071	Metazoa	Nematoda	Enoplea					0	0	0	0	0	0	0	0	0	1	0	4	0	0	0	1	0	0	0	0	2	11	0	0	0	0	0	0	0	0	0	0	0	0	0	2	0	4	0	0	0	0
OTU_1072	Metazoa	Nematoda	Enoplea					0	0	0	0	0	0	0	0	0	0	0	0	0	0	1	0	0	0	0	1	0	0	0	0	0	158	0	0	0	0	0	0	0	0	0	0	0	0	0	0	0	0
OTU_1073	Metazoa	Nematoda	Enoplea					0	0	0	0	0	0	0	0	0	0	0	0	0	0	47	0	0	91	1	0	0	0	0	1	0	0	0	0	0	0	0	0	0	0	0	0	0	0	0	0	0	0
OTU_1074	Metazoa	Nematoda	Enoplea					0	0	0	0	0	0	0	0	0	0	0	0	0	0	25	0	0	162	0	0	0	0	0	0	0	0	0	0	0	0	0	0	0	0	0	0	0	0	0	0	0	0
OTU_1075	Metazoa	Nematoda	Enoplea					0	0	0	0	0	0	0	0	0	1	0	0	0	0	0	9	0	0	0	0	0	0	0	0	0	0	0	0	0	0	0	0	0	0	0	0	0	0	0	0	0	0
OTU_1076	Metazoa	Nematoda						0	0	0	0	0	0	0	0	0	0	0	0	0	0	1	0	0	0	0	0	0	2	0	0	0	0	0	0	0	0	0	0	0	0	0	0	0	0	0	0	0	0
OTU_1077	Metazoa	Nematoda	Enoplea					0	0	0	0	0	0	0	0	0	0	0	0	0	0	0	0	0	0	0	0	0	0	0	0	0	0	0	0	0	0	0	0	0	0	0	0	0	0	0	0	0	0
OTU_1078	Metazoa	Nematoda	Enoplea					0	0	0	0	0	0	0	0	0	0	0	0	0	0	0	0	0	0	0	0	0	0	0	0	0	0	0	0	0	0	0	0	0	0	0	0	0	0	0	0	0	0
OTU_1079	Metazoa	Nematoda	Enoplea					0	0	0	0	0	0	0	0	0	0	0	0	0	0	0	0	0	0	0	0	0	0	0	0	0	0	0	0	0	0	0	0	0	0	0	0	0	0	0	0	0	0
OTU_1080	Metazoa	Nematoda						0	0	0	0	0	0	0	0	0	0	0	0	0	0	0	0	0	0	0	0	0	0	1	0	1	0	0	0	0	0	0	0	0	0	0	0	0	0	0	0	0	0
OTU_1081	Metazoa	Nematoda	Enoplea					0	0	0	0	0	0	0	0	0	0	0	0	0	0	0	0	0	0	0	0	0	0	0	0	0	0	0	0	0	0	0	0	0	0	0	0	0	0	0	0	0	0
OTU_108	Metazoa	Nematoda						1	32	7090	391	2	4	87	9	1	0	19	7	4	0	4	0	0	75	4	0	0	0	0	0	0	1	4	0	49	9	8	12	5	9	1	3	47	3	5	6	3	1
OTU_1082	Metazoa	Nematoda	Chromadorea	Monhysterida	Monhysteridae	Monhystera		0	0	0	0	0	773	0	0	0	0	0	0	0	0	0	0	0	0	0	0	0	0	0	0	0	0	0	0	0	0	0	0	0	0	0	0	0	0	0	0	0	0
OTU_1083	Metazoa	Nematoda	Enoplea					0	6	0	0	0	0	0	0	0	0	0	0	0	0	17	10	0	1	0	0	0	0	0	0	0	0	0	0	0	0	0	0	0	0	0	0	0	0	0	0	0	0
OTU_1084	Metazoa	Nematoda						0	12	0	0	0	0	0	0	0	0	0	0	60	0	0	0	0	0	35	0	0	0	121	0	0	0	0	0	0	0	0	0	0	0	0	0	0	0	0	10	0	3
OTU_1085	Metazoa	Nematoda	Chromadorea	Rhabditida	Aphelenchoididae	Aphelenchoides		0	0	0	0	0	0	0	0	0	0	0	0	0	0	0	0	0	0	0	0	0	0	0	0	0	0	0	0	0	0	0	0	0	0	0	0	0	0	0	0	0	0
OTU_1086	Metazoa	Nematoda	Enoplea	Trichinellida	Trichinellidae	Trichinella	Trichinella pseudospiralis	0	0	0	0	0	0	0	0	0	0	0	0	0	1	0	0	1	0	0	0	0	0	0	0	12	2	1	0	0	0	0	14	0	0	0	0	0	0	0	0	0	0
OTU_1087	Metazoa	Nematoda	Chromadorea	Rhabditida				0	0	0	0	0	0	0	0	0	0	0	0	0	0	0	0	0	0	0	3	96	10	358	0	0	0	0	0	0	0	0	0	0	0	0	0	1	0	0	0	0	0
OTU_1088	Metazoa	Nematoda	Enoplea	Dorylaimida	Longidoridae			0	0	0	0	0	0	0	0	0	0	0	0	0	0	0	0	0	0	0	0	0	0	0	0	0	0	0	0	0	0	0	0	0	0	0	0	0	0	0	0	0	0
OTU_1089	Metazoa	Nematoda	Enoplea					0	0	0	0	0	0	0	0	0	0	0	0	0	0	0	0	0	0	0	0	0	0	0	0	0	0	0	0	0	0	0	0	0	0	0	0	0	0	0	0	0	0
OTU_1090	Metazoa	Nematoda	Enoplea	Dorylaimida	Longidoridae			0	0	0	0	0	0	1	0	0	0	0	0	0	0	0	0	0	0	0	0	0	0	0	14	0	0	0	0	0	1	0	0	0	0	0	0	8	0	0	0	0	0
OTU_1091	Metazoa	Nematoda	Enoplea					0	0	0	0	0	32	0	0	0	0	0	0	2	0	0	0	0	0	1	0	0	0	6	1	0	0	0	0	1	0	0	0	3	3	0	9	1	0	0	0	0	0
OTU_109	Metazoa	Nematoda	Enoplea					14	11	10	3	1	0	3	7	1	0	5	3	76	0	0	1	0	0	0	0	0	0	0	5	2	0	0	6	7	652	3	1	1	71	5	0	14	9	83	94	105	9
OTU_1092	Metazoa	Nematoda						0	0	0	0	0	0	0	172	0	0	0	0	0	0	0	0	0	0	0	0	0	0	0	0	0	0	0	0	0	0	0	0	0	0	0	0	0	0	0	0	0	0
OTU_1093	Metazoa	Nematoda	Enoplea					0	0	0	0	0	0	0	0	0	0	0	0	0	4	6	0	0	123	0	0	0	0	0	0	0	0	0	0	0	0	0	0	0	0	0	0	0	0	0	0	0	0
OTU_1094	Metazoa	Nematoda	Chromadorea					0	0	0	0	0	0	0	0	0	5	0	0	0	0	0	2	0	0	0	0	0	0	0	0	0	0	0	0	0	3	0	0	0	0	0	0	0	0	0	0	0	0
OTU_1095	Metazoa	Nematoda						1	0	0	0	0	0	0	0	0	0	0	0	0	0	0	0	0	0	0	0	0	0	0	0	0	0	0	0	0	0	0	61	0	3	0	0	0	9	0	0	0	8
OTU_1096	Metazoa	Nematoda	Enoplea					0	0	0	0	0	0	0	0	0	0	0	0	0	0	0	1	0	0	0	0	0	0	0	41	0	0	0	0	0	0	0	0	0	0	0	0	0	0	0	0	0	0
OTU_1097	Metazoa	Nematoda	Chromadorea	Rhabditida				0	0	0	0	0	0	0	0	0	0	0	0	0	5	0	0	0	0	1	0	1	0	1	0	0	0	0	4	0	0	0	0	0	0	0	13	0	1	0	0	0	0
OTU_1098	Metazoa	Nematoda	Chromadorea	Rhabditida				0	0	0	0	0	0	18	0	0	0	0	0	0	0	0	0	0	0	0	0	0	0	0	6	0	0	3	0	0	0	0	0	0	0	0	2	15	0	0	0	0	0
OTU_1099	Metazoa	Nematoda	Enoplea					0	0	0	0	0	0	0	0	0	0	133	0	0	0	0	0	0	0	0	0	0	0	0	0	0	0	0	4	0	0	0	0	0	0	0	0	0	0	0	0	0	1
OTU_1100	Metazoa	Nematoda						0	0	0	0	0	0	0	0	0	5	0	0	2	0	0	3	0	0	0	0	0	0	0	0	0	0	0	0	0	0	0	0	0	0	0	0	0	0	0	0	0	0
OTU_1101	Metazoa	Nematoda	Chromadorea	Rhabditida				0	0	0	0	0	0	0	0	0	0	0	0	0	0	0	0	0	53	0	0	0	0	0	0	0	0	0	0	0	0	0	0	0	0	0	0	0	0	0	0	0	0
OTU_110	Metazoa	Nematoda	Enoplea					10	6	3	0	3	1	1	8	1	9	27	83	223	4	0	120	8	51	8	9	0	0	1	22	11	0	49	18	12	1496	13	8	0	231	3	21	78	449	15	32	9	7
OTU_1102	Metazoa	Nematoda	Enoplea					0	0	0	0	144	1	0	0	0	0	71	0	0	0	0	0	62	0	0	0	0	0	0	33	0	0	0	35	0	0	0	0	0	0	0	0	0	0	0	0	0	0
OTU_1103	Metazoa	Nematoda	Enoplea					0	0	0	0	0	0	0	0	0	0	0	0	0	0	0	0	0	160	0	0	0	0	0	0	0	1	0	0	0	0	0	0	0	0	0	0	0	0	0	0	0	0
OTU_1104	Metazoa	Nematoda						0	0	0	0	0	4	0	0	0	0	0	0	0	0	18	0	45	27	15	0	0	0	0	3	0	0	3	0	0	0	0	0	0	0	0	0	0	0	0	0	0	0
OTU_1105	Metazoa	Nematoda	Enoplea					0	0	0	0	0	0	0	0	0	0	0	0	0	0	0	0	0	0	0	0	0	1	0	0	0	0	0	0	0	0	0	0	0	0	0	0	0	0	0	0	0	0
OTU_1106	Metazoa	Nematoda	Enoplea					0	0	0	0	0	0	0	0	0	0	0	0	0	0	0	0	0	0	0	0	0	0	0	0	0	0	0	0	0	0	0	0	0	0	0	0	0	0	0	0	0	0
OTU_1107	Metazoa	Nematoda	Chromadorea	Rhabditida				0	0	0	0	0	0	0	2	0	0	0	0	0	0	0	0	0	0	0	0	0	0	0	0	0	0	0	0	0	0	0	0	0	0	0	0	0	0	0	0	0	0
OTU_1108	Metazoa	Nematoda	Enoplea					0	0	0	0	0	0	0	0	0	0	0	0	0	0	2	0	0	0	0	0	0	0	0	0	0	0	0	0	0	0	0	0	0	0	0	0	0	0	0	0	0	0
OTU_1109	Metazoa	Nematoda	Enoplea					0	0	0	0	0	0	0	0	0	0	0	0	0	0	0	0	0	0	0	0	0	0	0	0	0	0	0	0	0	0	0	0	0	0	0	0	0	0	0	0	0	0
OTU_1110	Metazoa	Nematoda	Enoplea					0	0	0	0	0	0	0	0	0	0	0	0	0	0	0	0	0	0	0	0	0	0	0	0	0	0	0	0	0	0	0	0	0	0	0	0	0	0	0	0	0	0
OTU_111	Metazoa	Nematoda	Enoplea					0	0	0	0	0	0	0	0	0	1	0	0	0	0	153	2	0	643	0	0	1	0	0	0	1	0	0	0	0	0	0	0	0	0	0	0	0	0	0	0	0	0
OTU_1111	Metazoa	Nematoda	Chromadorea	Rhabditida				0	0	0	0	0	0	0	0	0	0	0	3	0	0	0	0	0	0	0	0	0	0	0	0	0	0	0	0	5	3	0	0	0	0	0	0	0	0	0	3	0	8
OTU_1112	Metazoa	Nematoda	Enoplea					0	0	2	48	0	0	0	1	0	0	0	0	9	11	0	0	0	0	0	0	0	0	0	10	0	0	0	0	0	20	0	0	0	2	0	0	0	0	0	0	0	0
OTU_1113	Metazoa	Nematoda						0	0	0	0	0	0	0	0	0	27	0	13	0	0	0	0	0	0	0	0	0	2	0	0	0	0	0	0	0	0	0	0	0	0	0	0	0	0	17	0	0	0
OTU_1114	Metazoa	Nematoda	Enoplea					0	0	0	0	6	28	0	0	0	0	0	0	0	0	147	99	0	13	0	0	0	0	0	0	0	0	0	0	0	0	0	0	0	0	0	0	0	0	0	0	0	0
OTU_1115	Metazoa	Nematoda						0	0	0	0	0	0	0	0	0	22	0	0	0	1	0	52	0	0	0	0	0	0	0	0	0	0	0	0	0	0	0	0	0	0	0	0	0	0	0	0	0	0
OTU_1116	Metazoa	Nematoda	Enoplea					0	0	0	0	7	16	0	0	0	0	0	0	0	0	0	0	0	0	0	0	0	0	0	2	0	0	0	0	0	0	0	0	0	0	0	0	0	0	0	0	0	0
OTU_1117	Metazoa	Nematoda	Enoplea					0	13	0	59	0	0	0	0	0	165	8	0	0	0	0	117	16	0	0	0	0	0	0	0	0	1	0	7	0	0	2	0	0	1	1	0	0	1	0	0	0	0
OTU_1118	Metazoa	Nematoda	Enoplea	Trichinellida	Trichinellidae	Trichinella	Trichinella pseudospiralis	0	0	0	0	0	0	0	0	0	0	0	0	0	0	0	0	0	0	0	0	0	0	0	0	1	0	0	0	0	0	0	0	0	0	0	0	0	0	0	0	0	0
OTU_1119	Metazoa	Nematoda	Enoplea	Dorylaimida				0	0	0	0	0	0	0	0	0	0	0	0	0	0	0	0	0	0	0	0	0	0	0	0	0	0	0	0	0	0	0	0	0	0	0	0	0	0	0	0	0	0
OTU_1120	Metazoa	Nematoda	Enoplea					0	0	0	0	0	0	0	0	0	0	0	0	0	0	0	0	0	0	0	0	0	0	0	0	0	0	0	0	0	0	0	0	0	0	0	0	0	9	0	0	0	0
OTU_1121	Metazoa	Nematoda	Enoplea					0	0	0	0	0	0	0	0	0	4	0	0	0	0	0	4	0	0	0	0	0	0	0	0	0	0	0	0	0	0	0	0	0	0	0	0	0	0	0	0	0	0
OTU_1122	Metazoa	Nematoda	Enoplea					0	0	0	0	0	0	0	0	0	0	0	0	0	0	0	0	0	0	0	0	0	0	0	0	0	0	0	0	0	0	0	0	0	0	0	0	50	27	0	0	0	0
OTU_1123	Metazoa	Nematoda	Enoplea					0	0	0	0	0	0	0	0	0	0	0	0	0	0	0	0	0	0	0	0	0	0	0	0	0	0	0	0	0	0	0	0	0	0	0	0	0	0	0	0	0	0
OTU_1124	Metazoa	Nematoda	Enoplea					0	0	0	0	0	0	0	0	0	0	0	0	0	0	0	0	0	0	0	0	0	0	0	0	0	0	0	0	0	0	0	0	0	0	0	0	0	0	0	0	0	0
OTU_1125	Metazoa	Nematoda	Enoplea					0	0	0	0	0	0	0	0	0	0	0	0	0	0	0	0	0	0	0	0	0	0	0	0	0	0	0	0	0	0	0	0	0	0	0	0	0	0	0	0	0	0
OTU_1126	Metazoa	Nematoda						0	0	0	0	0	0	0	0	0	0	0	0	0	0	0	0	0	0	0	0	0	0	0	0	0	0	0	0	0	0	0	0	0	0	0	0	0	0	0	0	0	0
OTU_1127	Metazoa	Nematoda	Enoplea					0	0	0	0	0	0	0	0	0	0	0	0	0	0	0	0	0	46	0	0	0	0	0	0	0	0	0	4	0	0	0	0	0	0	0	0	0	0	0	0	0	0
OTU_112	Metazoa	Nematoda	Enoplea					7	10	91	3	0	0	5	33	4	183	1436	1	2444	14	1	2237	60	0	5	0	0	0	0	3	14	0	0	70	64	65	11	46	5	8	6	0	7	141	8	1	12	7
OTU_1128	Metazoa	Nematoda	Enoplea					0	0	0	0	0	0	0	0	0	0	0	0	0	0	0	0	0	0	0	0	0	0	0	0	0	0	0	0	0	0	0	0	0	0	0	0	0	0	0	0	0	0
OTU_1129	Metazoa	Nematoda	Enoplea					0	0	0	0	0	0	0	0	0	0	0	0	0	0	0	0	0	0	0	0	0	0	0	0	0	0	0	0	0	0	0	0	2	0	0	0	0	0	0	0	0	0
OTU_1130	Metazoa	Nematoda	Enoplea					0	0	0	0	0	0	0	0	0	0	0	0	0	0	0	0	0	0	0	0	0	0	0	8	0	0	0	0	0	0	0	0	0	0	0	0	0	0	0	0	0	0
OTU_113	Metazoa	Nematoda						0	0	0	0	0	0	0	59	0	8	0	0	0	0	0	8	0	0	0	0	0	0	0	0	0	0	0	0	0	0	0	0	0	0	0	0	0	0	0	0	0	0
OTU_1131	Metazoa	Nematoda	Enoplea					0	0	0	0	0	0	0	0	23	0	0	0	0	0	0	0	0	0	0	0	0	0	0	0	0	0	0	0	0	0	0	0	0	0	0	0	0	0	0	0	0	0
OTU_1132	Metazoa	Nematoda	Enoplea					0	0	0	0	0	0	0	0	0	0	0	0	0	0	0	0	0	0	0	0	0	0	0	0	0	0	0	0	0	0	2	0	0	0	0	0	0	1	0	0	82	0
OTU_1133	Metazoa	Nematoda	Enoplea					0	0	0	0	0	0	0	0	0	0	0	0	0	0	0	0	0	0	0	0	0	0	0	0	0	0	0	0	0	0	0	0	0	0	0	0	0	0	0	0	0	0
OTU_1134	Metazoa	Nematoda	Chromadorea					0	0	0	0	0	0	0	0	0	0	0	0	0	0	0	0	0	0	0	0	0	0	0	0	0	0	0	0	0	0	0	0	0	0	0	0	0	0	0	0	0	0
OTU_1135	Metazoa	Nematoda	Enoplea	Dorylaimida				0	0	0	0	0	0	0	0	0	0	0	0	0	0	0	0	0	0	0	0	0	0	0	0	0	0	0	0	0	0	0	0	0	0	0	0	0	0	0	0	0	0
OTU_1136	Metazoa	Nematoda	Enoplea					0	0	0	0	0	0	0	0	0	0	0	0	0	0	0	0	0	0	0	0	0	0	0	0	0	0	0	0	0	0	0	0	0	0	0	0	0	0	0	0	0	0
OTU_1137	Metazoa	Nematoda						0	0	0	0	0	0	0	0	0	0	0	0	0	0	0	0	0	0	0	0	0	0	0	0	0	0	0	0	0	0	0	0	0	0	0	0	0	0	0	0	0	0
OTU_1138	Metazoa	Nematoda	Enoplea					0	0	0	0	0	0	0	0	0	0	0	0	0	0	0	0	0	0	0	0	0	0	0	0	0	116	0	0	0	0	0	0	0	0	0	0	0	0	0	0	1	0
OTU_1139	Metazoa	Nematoda	Enoplea	Dorylaimida				0	0	0	0	0	0	0	0	0	0	0	0	0	0	0	0	0	0	0	0	0	0	0	0	0	0	0	0	0	0	0	0	0	0	0	0	0	0	0	0	0	0
OTU_1140	Metazoa	Nematoda	Enoplea					0	0	0	0	0	0	0	0	0	0	0	0	0	0	0	0	0	0	0	0	0	0	0	0	0	0	2	0	7	0	0	0	0	0	0	0	0	0	0	0	0	0
OTU_1141	Metazoa	Nematoda	Enoplea					0	0	0	0	0	0	0	0	0	0	0	0	0	0	0	0	0	0	0	0	0	0	0	0	0	0	0	0	0	0	0	0	0	0	0	0	0	0	0	0	0	0
OTU_1142	Metazoa	Nematoda	Enoplea					0	0	0	0	0	0	0	0	0	0	0	0	0	0	0	0	0	0	0	0	0	0	0	1	0	0	0	0	0	0	0	0	0	0	0	0	0	0	0	0	0	0
OTU_1143	Metazoa	Nematoda	Chromadorea	Monhysterida	Monhysteridae	Eumonhystera	Eumonhystera filiformis	0	0	0	0	0	0	0	0	0	0	0	0	0	0	0	0	0	0	0	0	0	0	0	0	0	0	0	0	0	0	0	0	0	0	0	0	0	0	0	0	0	0
OTU_1144	Metazoa	Nematoda	Enoplea	Dorylaimida				0	0	0	0	0	0	0	0	0	0	0	0	0	0	0	0	0	0	0	0	0	0	0	0	0	0	0	0	6	0	0	0	0	0	0	0	0	0	0	0	0	0
OTU_1145	Metazoa	Nematoda	Chromadorea	Rhabditida				0	0	0	0	0	0	0	0	0	0	0	0	0	0	0	0	0	0	1	0	0	0	0	0	0	0	0	138	0	0	0	3	0	0	0	0	0	0	0	0	0	0
OTU_1146	Metazoa	Nematoda	Enoplea					0	0	0	0	1	0	0	0	0	0	0	0	0	0	15	0	0	0	0	0	0	0	0	0	0	0	0	0	0	0	0	0	0	0	0	0	0	0	0	0	0	0
OTU_1147	Metazoa	Nematoda	Chromadorea					0	0	0	0	0	0	0	0	0	0	0	0	0	0	0	0	0	0	0	0	0	0	0	0	0	0	0	0	0	0	0	0	0	0	0	0	0	0	0	0	0	0
OTU_114	Metazoa	Nematoda	Enoplea					7	5612	3085	10	3	9	2	4	7	0	1	8	18	0	0	0	0	179	0	0	0	0	0	0	3	0	0	0	18	1	13	115	3	4	7	3	11	4	4	2	1	6
OTU_1148	Metazoa	Nematoda	Enoplea					0	0	0	0	0	0	0	0	0	0	0	0	0	0	0	0	0	0	0	0	2	0	0	0	0	0	0	0	0	0	0	0	0	0	0	0	0	0	0	0	0	0
OTU_1149	Metazoa	Nematoda	Chromadorea	Rhabditida	Aphelenchoididae	Aphelenchoides		0	0	0	0	0	0	0	0	0	0	0	0	0	0	0	0	0	0	0	0	0	0	0	0	0	0	0	0	0	0	0	0	0	0	0	0	0	0	0	0	0	0
OTU_1150	Metazoa	Nematoda	Enoplea					0	0	0	0	0	0	0	0	0	0	0	0	0	0	0	0	0	0	0	0	0	0	0	0	0	0	0	0	0	0	0	0	0	0	0	0	0	0	0	0	0	0
OTU_115	Metazoa	Nematoda						0	0	0	0	1	0	0	0	0	6	0	0	0	0	7	7	2	0	8	0	1	0	0	23	0	0	0	4	0	0	2	19	0	0	0	0	0	0	0	0	0	2
OTU_1151	Metazoa	Nematoda	Enoplea					0	0	0	0	0	0	0	0	0	0	0	0	0	0	0	0	0	0	0	0	0	0	1	0	0	0	0	0	0	0	0	0	0	0	0	0	0	0	0	0	0	0
OTU_1152	Metazoa	Nematoda	Enoplea					0	0	0	0	0	16	0	0	0	0	0	0	0	0	32	0	6	127	5	0	0	0	0	0	0	0	0	0	0	0	0	0	0	0	0	0	0	0	0	0	0	0
OTU_11	Metazoa	Nematoda	Chromadorea	Rhabditida	Meloidogynidae	Meloidogyne	Meloidogyne hapla	52	41	33	17	21	34	33	23	21	0	27	17	24	3	7	0	2	8	1	2	0	1	3	4	7	0	1	53	101	558	36	20206	91378	133	35	114	52	22719	234	183	168	54
OTU_1153	Metazoa	Nematoda						0	0	0	0	0	0	14	0	0	0	0	0	0	0	46	0	0	0	2	0	93	0	8	0	0	0	0	0	0	0	0	0	0	0	0	0	0	0	0	0	0	0
OTU_1154	Metazoa	Nematoda	Enoplea					0	0	0	0	0	0	0	0	0	0	0	0	0	0	0	0	0	0	0	0	0	0	0	0	0	0	0	0	0	0	0	0	0	0	0	0	0	0	0	0	0	0
OTU_1155	Metazoa	Nematoda	Chromadorea	Rhabditida				0	0	3	2	0	0	0	0	0	0	0	0	0	0	0	0	0	0	0	0	0	0	0	0	0	0	0	0	1	0	130	13	0	0	0	0	0	1	0	0	0	0
OTU_1156	Metazoa	Nematoda	Enoplea					0	0	0	0	0	0	0	0	0	0	0	0	0	0	0	0	0	0	0	0	0	0	0	0	0	0	0	0	0	0	0	0	0	0	0	0	0	0	0	0	0	0
OTU_1157	Metazoa	Nematoda						0	0	0	0	0	8	0	0	0	0	0	0	0	0	14	0	0	128	0	0	0	0	0	0	0	0	0	0	0	0	0	0	0	0	0	0	0	0	0	0	0	0
OTU_1158	Metazoa	Nematoda	Enoplea					0	0	0	0	0	0	0	0	0	0	0	0	0	0	0	1	0	0	0	0	0	0	0	0	0	0	0	0	0	0	0	0	0	0	0	0	0	0	0	0	0	0
OTU_1159	Metazoa	Nematoda	Enoplea					0	0	0	0	0	0	0	0	0	0	2	0	0	0	0	0	0	0	0	0	0	0	0	0	0	0	0	0	0	0	0	0	0	0	0	0	0	0	0	0	0	0
OTU_1160	Metazoa	Nematoda	Enoplea	Dorylaimida	Longidoridae			0	0	0	0	0	0	0	0	0	0	0	0	0	0	0	0	0	0	0	0	0	0	0	0	0	0	0	0	0	0	0	0	0	0	0	0	0	0	0	0	0	0
OTU_1161	Metazoa	Nematoda	Enoplea					1	1	0	0	0	0	0	0	0	0	4	170	0	0	0	0	0	1	0	0	0	23	0	0	0	0	0	0	0	0	0	0	0	0	0	0	0	0	0	0	0	0
OTU_1162	Metazoa	Nematoda	Enoplea					0	0	0	0	0	0	0	0	0	1	0	0	0	0	0	0	0	0	0	0	0	0	0	35	0	0	0	0	0	0	0	0	0	0	0	0	0	0	0	0	0	0
OTU_116	Metazoa	Nematoda	Chromadorea	Rhabditida	Rhabditidae	Mesorhabditis	Mesorhabditis sp.	2	1	5824	6	2	0	0	177	4	0	0	1	0	0	0	0	0	0	0	0	0	0	0	167	0	0	0	0	79	4	1	4	0	1	0	1	2	0	4	2	1	3
OTU_1163	Metazoa	Nematoda	Chromadorea	Rhabditida				0	0	0	0	0	0	0	0	0	0	0	0	0	0	0	0	0	0	0	0	0	0	0	0	0	0	0	0	0	0	0	0	0	0	0	0	0	0	0	0	0	0
OTU_1164	Metazoa	Nematoda	Enoplea					0	0	0	0	0	0	0	0	0	0	0	0	0	0	0	0	0	0	0	0	0	0	0	0	0	0	0	0	0	0	0	0	0	0	0	0	0	0	0	0	0	0
OTU_1165	Metazoa	Nematoda	Chromadorea	Rhabditida				0	0	0	0	0	0	0	0	0	0	0	22	0	0	0	39	0	0	0	0	173	0	0	0	0	0	0	0	0	0	0	0	0	0	0	0	0	0	0	0	0	0
OTU_1166	Metazoa	Nematoda	Enoplea					1	0	4	0	0	0	0	0	0	61	0	1	0	0	7	1	0	0	0	0	0	0	0	0	0	0	0	18	2	0	0	4	0	0	0	0	0	0	29	4	0	0
OTU_1167	Metazoa	Nematoda	Enoplea					0	0	0	0	0	0	0	0	0	0	0	0	0	0	0	0	0	0	0	0	0	0	0	0	0	0	0	0	0	0	0	0	0	0	0	0	0	0	0	0	0	0
OTU_1168	Metazoa	Nematoda	Enoplea					0	0	0	0	0	0	0	0	0	0	0	0	0	0	0	0	0	0	0	0	0	0	0	0	0	0	0	0	0	0	0	0	0	0	0	0	0	0	0	0	0	0
OTU_1169	Metazoa	Nematoda	Enoplea					0	0	0	0	0	0	0	0	0	0	0	0	0	0	0	0	0	0	0	0	0	0	0	0	0	0	0	0	0	0	0	0	0	0	0	0	0	0	0	0	0	0
OTU_1170	Metazoa	Nematoda	Chromadorea	Rhabditida	Panagrolaimidae	Panagrolaimus		0	0	0	0	0	0	0	0	0	0	0	0	0	0	0	0	0	0	0	0	0	0	0	0	0	0	0	0	0	0	0	0	0	0	0	0	0	0	0	0	0	0
OTU_117	Metazoa	Nematoda						0	0	0	0	0	0	0	0	0	8	0	0	0	0	0	10	0	18	0	0	0	0	3	0	0	0	0	0	0	0	0	0	0	0	0	0	0	0	0	0	0	0
OTU_1171	Metazoa	Nematoda						0	0	0	0	0	0	0	0	0	0	0	0	0	0	0	0	0	0	0	0	0	0	0	0	0	0	0	0	0	0	0	0	0	0	0	0	0	0	0	0	0	0
OTU_1172	Metazoa	Nematoda	Enoplea					0	0	0	0	0	0	0	0	0	0	0	0	0	0	0	0	0	0	0	0	0	0	0	0	0	6	15	0	98	0	0	0	0	0	0	0	0	0	0	0	0	0
OTU_1173	Metazoa	Nematoda	Chromadorea	Rhabditida				0	0	0	0	0	0	0	0	0	85	0	0	0	0	0	0	0	0	0	0	0	60	75	1	0	0	0	0	0	0	0	0	0	0	0	0	1	0	0	0	0	0
OTU_1174	Metazoa	Nematoda	Enoplea					0	0	0	0	0	0	0	0	0	0	0	0	0	0	0	0	0	0	0	0	0	0	0	0	0	0	2	0	0	2	0	0	0	5	0	0	1	20	0	0	1	0
OTU_1175	Metazoa	Nematoda	Enoplea					0	0	0	2	0	0	0	0	2	0	0	0	0	0	0	0	0	0	0	0	0	0	0	0	0	0	0	0	0	0	2	11	18	0	0	0	0	0	0	0	0	22
OTU_1176	Metazoa	Nematoda	Enoplea					0	0	0	0	0	0	0	0	0	0	18	0	0	0	0	0	0	0	0	0	0	0	0	0	0	0	0	3	0	0	0	0	0	0	0	0	0	0	0	0	0	0
OTU_1177	Metazoa	Nematoda	Enoplea					0	0	0	0	0	0	0	0	0	0	0	0	0	0	0	0	0	0	0	0	0	0	0	0	0	0	0	0	2	0	0	0	0	0	0	0	0	0	0	0	0	0
OTU_1178	Metazoa	Nematoda	Chromadorea	Rhabditida				0	0	0	0	0	0	0	0	0	0	0	0	0	0	0	0	0	0	0	0	0	0	0	0	0	0	0	0	0	0	0	0	3	0	0	0	0	0	0	0	0	0
OTU_1179	Metazoa	Nematoda	Enoplea	Dorylaimida	Longidoridae			0	0	0	0	0	0	0	0	0	0	0	0	0	0	0	0	0	0	0	0	0	0	0	0	0	0	0	0	0	1	0	35	6	0	0	2	0	11	0	0	0	0
OTU_1180	Metazoa	Nematoda	Enoplea					0	0	0	0	0	7	0	0	0	0	0	0	0	0	61	0	16	53	0	1	0	0	0	0	0	0	0	0	0	0	0	0	0	0	0	0	0	0	0	0	0	0
OTU_118	Metazoa	Nematoda	Enoplea	Trichinellida	Trichinellidae	Trichinella	Trichinella pseudospiralis	1	1	3	3	5	8	1	0	0	161	34	15	0	14	338	379	15	26	25	28	23	25	29	6	49	5	6	41	4	8	3	41	17	5	0	34	0	1	1	32	32	8
OTU_1181	Metazoa	Nematoda	Chromadorea	Rhabditida	Panagrolaimidae	Panagrolaimus		2	3	38	3752	1	8	1	4436	57	2	0	0	1	0	0	3	0	0	0	0	0	0	0	0	0	0	0	0	1306	13	21	25	12	1	3	19	649	2143	2	1	0	1
OTU_1182	Metazoa	Nematoda						0	0	0	0	0	0	0	0	0	0	0	0	0	0	0	0	0	0	0	0	0	0	0	0	0	0	0	0	0	0	0	0	0	0	0	0	0	0	0	0	0	0
OTU_1183	Metazoa	Nematoda						0	0	0	0	0	0	0	0	0	0	0	0	0	0	3	0	0	146	0	0	0	0	0	0	0	0	0	0	1	0	0	0	0	0	0	0	0	0	0	0	0	0
OTU_1184	Metazoa	Nematoda						0	0	0	0	0	0	0	0	0	0	0	0	0	0	0	0	0	0	0	0	0	0	0	0	0	0	0	0	0	0	0	0	0	0	0	0	0	0	0	0	0	0
OTU_1185	Metazoa	Nematoda						0	0	0	0	0	0	0	0	0	0	0	0	0	0	0	0	0	0	0	0	0	0	0	0	0	0	0	0	0	0	0	0	0	0	0	0	0	0	0	0	0	0
OTU_1186	Metazoa	Nematoda						0	0	0	0	0	0	0	0	0	0	0	0	0	0	0	0	0	0	0	0	0	0	0	0	0	0	0	0	0	0	0	0	0	0	0	0	0	0	0	0	0	0
OTU_1187	Metazoa	Nematoda						0	0	0	0	0	0	0	0	0	0	0	0	0	0	0	0	0	0	0	0	0	0	0	0	0	0	0	0	0	0	0	0	0	0	0	0	0	0	0	0	0	0
OTU_1188	Metazoa	Nematoda						0	0	0	0	0	0	0	0	0	1	0	0	0	0	0	1	0	0	0	0	0	0	0	0	0	0	0	0	0	0	0	0	0	0	0	0	0	0	0	0	0	0
OTU_1189	Metazoa	Nematoda	Enoplea					0	0	0	0	0	0	0	0	0	0	0	0	0	0	0	0	0	0	0	0	0	0	0	0	0	0	0	0	0	0	0	0	0	0	0	0	0	0	0	0	0	0
OTU_1190	Metazoa	Nematoda	Enoplea					0	0	0	0	0	41	9	0	0	0	0	0	0	0	49	0	2	34	0	0	0	0	0	0	0	0	0	0	0	0	0	0	0	0	0	0	0	0	0	0	0	0
OTU_1	Metazoa	Nematoda	Chromadorea	Strongylida	Ancylostomatidae	Ancylostoma	Ancylostoma caninum	19000	141	2179	160	96479	29198	674	619	106	3602	53171	55529	1525	113187	840	63655	100496	11353	65596	83275	58989	739	34455	4019	18657	5059	25537	16250	429	58975	566	64749	11068	33230	2049	35196	2764	17693	64105	83822	94058	20288
OTU_119	Metazoa	Nematoda	Enoplea	Dorylaimida	Longidoridae			0	0	1	0	0	0	0	0	0	1	0	0	0	1	2	8	0	13	0	1	1	1	0	0	0	1	0	1	0	0	0	0	1	0	0	0	0	19	0	0	0	20
OTU_1191	Metazoa	Nematoda						0	0	0	0	0	0	0	0	0	0	0	0	0	0	5	0	0	145	0	0	0	0	0	0	0	0	0	0	0	0	0	0	0	0	0	0	0	0	0	0	0	0
OTU_1192	Metazoa	Nematoda	Enoplea					0	0	0	0	0	0	0	0	0	95	0	0	0	0	0	48	0	0	0	0	0	0	0	0	0	0	0	0	0	0	0	0	0	0	0	0	0	0	0	0	0	0
OTU_1193	Metazoa	Nematoda	Enoplea					0	0	0	0	0	0	0	0	0	0	0	0	0	0	0	0	0	0	0	0	0	0	0	0	0	0	0	0	0	0	0	0	0	0	0	0	0	0	0	0	0	0
OTU_1194	Metazoa	Nematoda	Enoplea					0	0	0	0	0	0	0	0	0	0	0	0	0	0	17	0	0	143	0	0	0	0	0	0	0	0	0	0	0	0	0	0	0	0	0	0	0	2	0	0	0	23
OTU_1195	Metazoa	Nematoda	Enoplea					0	0	0	0	0	0	0	0	0	0	0	0	0	0	0	0	0	0	0	0	0	0	0	0	0	0	0	0	0	0	0	0	0	0	0	0	0	0	0	0	0	0
OTU_1196	Metazoa	Nematoda	Chromadorea	Rhabditida				0	0	0	0	0	0	0	0	0	0	0	0	0	0	0	0	0	0	0	0	0	0	0	0	0	0	2	0	0	0	4	6	13	0	0	0	0	15	0	0	0	54
OTU_1197	Metazoa	Nematoda	Chromadorea					0	0	0	0	0	0	0	0	0	0	0	0	0	0	0	0	0	0	0	0	0	0	0	0	0	0	0	70	0	0	0	0	0	0	0	0	0	0	0	0	0	0
OTU_1198	Metazoa	Nematoda	Chromadorea					0	0	0	0	0	0	0	0	0	148	0	0	0	0	0	1	0	0	0	0	0	0	0	0	0	0	0	0	0	0	0	0	0	0	0	0	0	0	0	0	0	0
OTU_1199	Metazoa	Nematoda	Enoplea					0	0	0	0	0	0	0	0	0	0	0	0	0	0	0	0	0	0	0	0	0	0	4	0	0	0	0	0	0	0	0	0	0	0	0	0	0	0	0	0	0	0
OTU_1200	Metazoa	Nematoda	Enoplea					0	0	0	0	0	0	0	0	0	0	0	0	0	0	0	0	0	0	0	0	0	0	0	0	0	0	0	0	0	0	0	0	0	0	0	0	0	0	0	0	0	0
OTU_120	Metazoa	Nematoda	Chromadorea					0	0	0	0	0	14	1	0	0	1	0	4	0	4	0	0	337	11	31	0	0	10	0	74	0	7	33	20	10	1	0	10	2	0	0	0	3	1	1	0	0	14
OTU_1201	Metazoa	Nematoda						0	0	0	0	0	0	0	0	0	256	0	0	0	0	0	0	0	0	0	0	0	0	0	0	0	0	0	0	0	0	0	0	0	0	0	0	0	0	0	0	0	0
OTU_1202	Metazoa	Nematoda	Enoplea					0	0	0	0	0	0	0	0	0	4	0	0	0	0	0	19	0	0	0	0	0	0	0	0	0	0	0	0	0	0	0	0	0	0	0	0	0	0	0	0	0	0
OTU_1203	Metazoa	Nematoda	Enoplea					0	0	8	0	0	0	0	0	0	0	0	0	0	0	0	0	0	0	0	0	0	0	0	0	0	0	0	0	0	0	0	0	0	0	0	0	0	0	0	0	0	0
OTU_1204	Metazoa	Nematoda	Enoplea					0	0	0	0	0	0	0	0	0	0	0	0	0	0	0	0	0	0	0	0	0	0	0	0	0	0	0	0	0	0	0	0	0	0	0	0	0	0	0	0	0	0
OTU_1205	Metazoa	Nematoda	Enoplea					0	1	0	0	0	0	0	0	0	0	0	0	0	0	0	0	0	0	0	0	0	0	0	0	0	0	0	0	0	0	0	82	5	4	0	0	0	29	0	0	0	0
OTU_1206	Metazoa	Nematoda	Chromadorea	Rhabditida				0	0	0	0	0	0	0	0	0	0	0	0	0	0	0	0	0	0	0	0	0	0	0	0	3	0	0	0	0	0	0	0	0	0	0	0	0	9	0	0	0	0
OTU_1207	Metazoa	Nematoda	Enoplea					0	0	0	0	0	0	0	0	0	0	0	0	0	0	0	0	0	0	0	0	0	0	0	0	0	0	0	0	0	0	0	0	0	0	0	0	0	0	0	0	0	0
OTU_1208	Metazoa	Nematoda	Enoplea					0	0	0	0	0	0	0	0	0	0	0	0	0	0	0	0	0	0	0	0	0	0	0	0	0	0	0	0	0	0	0	0	0	0	0	0	0	0	0	0	0	0
OTU_1209	Metazoa	Nematoda	Enoplea					0	0	0	6	0	0	0	0	0	0	0	0	0	0	0	0	0	0	0	0	0	0	0	0	0	2	28	0	76	0	0	0	0	0	0	0	50	0	0	0	0	0
OTU_1210	Metazoa	Nematoda	Enoplea					0	0	0	0	0	0	0	0	0	0	0	0	0	0	0	0	0	0	0	0	0	0	0	0	0	0	0	0	0	0	0	0	1	0	0	0	0	0	0	0	0	0
OTU_121	Metazoa	Nematoda	Enoplea					0	0	0	0	284	1116	247	1	0	0	1	0	0	2	3999	1	143	2325	373	1	0	0	153	25	2	18	41	12	0	0	1	0	0	0	1	1	0	1	0	0	0	0
OTU_12	Metazoa	Nematoda						108	529	47	26	3426	6201	2551	53	33	7104	1628	937	305	53	17190	1773	945	8323	4726	105	84	52	2883	1300	262	318	821	14441	149	650	557	6259	893	361	69	156	552	4782	622	308	3429	19555
OTU_1211	Metazoa	Nematoda	Chromadorea	Rhabditida				0	0	0	0	0	0	0	0	0	0	0	0	0	0	2	0	0	0	4	0	0	0	0	0	0	0	0	2	0	0	0	0	0	0	0	11	0	0	0	0	0	0
OTU_1212	Metazoa	Nematoda						0	135	20	0	0	1	0	0	0	0	0	0	0	0	0	0	0	0	0	0	0	0	0	0	0	0	0	0	0	0	0	6	0	0	1	0	0	0	0	0	0	0
OTU_1213	Metazoa	Nematoda	Enoplea					0	0	0	0	0	0	0	0	0	0	0	0	0	0	0	0	0	0	0	0	0	0	0	0	0	0	0	0	0	0	0	0	0	0	0	0	0	0	0	0	0	0
OTU_1214	Metazoa	Nematoda	Chromadorea	Rhabditida				0	0	0	0	0	0	0	0	0	0	0	0	0	0	0	0	0	0	0	0	0	0	0	0	0	0	0	0	0	0	0	0	0	0	0	0	0	0	0	0	0	0
OTU_1215	Metazoa	Nematoda	Enoplea					0	0	0	0	0	0	0	0	0	0	0	0	0	0	0	0	4	0	0	1	0	1	0	0	0	2	0	0	0	0	0	0	0	0	0	0	0	0	0	0	0	0
OTU_1216	Metazoa	Nematoda	Enoplea					0	0	0	0	0	0	0	0	0	0	0	0	0	0	0	0	0	0	0	0	0	0	0	0	0	0	0	0	0	0	0	0	0	0	0	0	0	0	0	0	0	0
OTU_1217	Metazoa	Nematoda	Chromadorea					0	0	0	0	0	25	0	0	0	0	0	0	0	0	0	0	0	0	0	0	0	0	0	0	0	0	0	0	0	0	0	0	0	0	0	0	0	0	0	0	0	0
OTU_1218	Metazoa	Nematoda	Chromadorea	Rhabditida				0	0	0	0	0	0	0	0	0	0	0	0	0	3	0	0	0	0	0	1	0	0	0	0	0	0	1	2	0	0	0	0	1	0	0	0	0	0	0	2	0	0
OTU_1219	Metazoa	Nematoda						0	0	0	0	0	4	2	0	0	105	0	0	1	0	4	31	1	11	12	0	0	0	3	0	0	0	0	0	0	0	0	0	0	0	0	0	0	0	0	0	0	0
OTU_1220	Metazoa	Nematoda	Enoplea					0	30	0	3	0	0	0	14	0	0	0	0	0	0	0	0	0	0	0	0	0	0	0	0	0	0	0	0	0	0	0	0	0	0	0	0	0	0	1	0	0	0
OTU_1221	Metazoa	Nematoda	Enoplea					0	0	0	0	0	0	0	0	0	0	0	0	0	0	0	0	0	0	0	0	0	0	0	0	0	0	0	0	1	0	0	0	0	0	0	0	0	1	0	0	0	0
OTU_1222	Metazoa	Nematoda	Enoplea					0	0	0	0	0	0	0	0	0	0	0	0	0	0	0	1	0	0	0	0	0	0	0	0	0	0	0	0	0	0	0	0	0	0	0	0	0	0	0	0	0	0
OTU_1223	Metazoa	Nematoda	Enoplea					0	0	1	0	0	1	0	2	0	0	0	0	0	0	0	0	0	0	0	0	0	0	0	0	0	0	0	0	43	72	10	11	1	5	1	0	6	0	0	0	0	0
OTU_122	Metazoa	Nematoda						3	0	2	1	1	3	0	4	1	0	2	2	1	0	0	0	0	0	0	0	0	0	0	0	0	0	0	0	35	2	4	49	146	2	8	69	2	4	0	0	462	31
OTU_1224	Metazoa	Nematoda	Enoplea					0	0	3	0	0	0	8	0	0	0	0	0	0	0	0	0	0	22	0	0	0	0	0	0	0	0	1	0	0	0	0	0	0	0	0	0	4	0	0	0	1	0
OTU_1225	Metazoa	Nematoda	Chromadorea	Rhabditida				0	0	0	0	0	0	0	0	0	0	0	0	0	0	0	0	0	0	0	0	0	0	0	0	0	0	0	0	0	0	0	0	0	0	0	0	0	0	0	0	0	0
OTU_1226	Metazoa	Nematoda	Enoplea					0	0	0	0	0	0	0	0	0	0	0	0	0	0	0	0	0	0	0	0	0	0	0	0	0	0	0	0	0	0	0	0	0	0	0	0	0	0	0	0	0	0
OTU_1227	Metazoa	Nematoda	Enoplea					0	0	0	0	0	0	0	0	0	0	0	0	0	0	0	0	0	0	0	0	0	0	0	0	0	0	0	0	0	0	0	0	0	0	0	0	0	0	0	0	0	0
OTU_1228	Metazoa	Nematoda	Chromadorea	Rhabditida				0	0	0	0	0	0	0	0	0	0	0	0	0	0	0	0	0	0	0	0	0	0	0	6	0	0	0	0	0	0	0	0	0	0	0	0	0	0	0	0	0	4
OTU_1229	Metazoa	Nematoda	Chromadorea	Rhabditida	Panagrolaimidae	Panagrolaimus		0	0	1	103	0	0	0	354	0	0	0	0	0	0	0	0	0	0	0	0	0	0	0	0	0	0	5	2	5	0	133	0	0	0	0	0	2	8	0	0	0	0
OTU_1230	Metazoa	Nematoda	Enoplea					0	0	0	0	0	0	0	0	0	0	0	0	0	0	0	0	0	0	0	0	0	0	0	0	0	0	0	0	0	0	0	0	0	0	0	0	0	0	0	0	0	0
OTU_1231	Metazoa	Nematoda	Enoplea					0	0	0	0	0	0	0	0	0	2	0	0	0	0	0	53	0	28	0	0	0	0	0	0	0	0	0	0	0	0	0	0	0	0	0	0	0	0	0	0	0	7
OTU_1232	Metazoa	Nematoda	Chromadorea	Rhabditida				0	0	0	0	0	0	0	0	0	0	0	0	0	0	0	0	0	0	0	0	0	0	0	0	0	0	0	0	0	0	0	0	0	0	0	0	0	0	0	0	0	0
OTU_123	Metazoa	Nematoda	Chromadorea					2	0	0	0	0	0	0	0	0	0	0	0	8	1	9	0	4	5	2	2	0	1	4	3	4	0	1	2	6	0	0	14	36	0	0	0	0	0	0	71	6	0
OTU_1233	Metazoa	Nematoda	Enoplea	Dorylaimida				0	0	0	0	0	0	0	0	0	0	0	0	0	0	0	0	0	0	0	0	0	0	0	0	0	0	0	0	0	0	0	0	0	0	0	0	0	0	0	0	0	0
OTU_1234	Metazoa	Nematoda	Enoplea					0	0	0	0	0	0	0	0	0	0	0	0	0	0	0	0	9	0	0	0	0	0	0	0	0	0	0	0	0	0	0	0	0	0	0	0	0	0	0	0	0	0
OTU_1235	Metazoa	Nematoda	Enoplea					0	0	0	0	0	0	0	0	0	0	0	0	0	0	0	0	0	0	0	0	0	0	0	0	0	0	1	0	0	0	0	0	0	0	0	0	0	0	0	0	0	0
OTU_1236	Metazoa	Nematoda	Chromadorea	Rhabditida				0	0	0	0	0	0	0	0	0	0	0	0	0	0	0	0	0	0	0	0	0	0	0	0	0	0	0	0	0	0	0	0	0	0	0	0	0	0	0	0	0	0
OTU_1237	Metazoa	Nematoda						0	0	0	0	10	0	0	0	0	0	0	0	0	0	0	0	11	0	85	0	0	0	78	11	1	2	10	0	0	0	0	0	0	0	0	6	0	0	0	0	0	1
OTU_1238	Metazoa	Nematoda	Enoplea					0	0	0	0	0	0	0	0	0	0	0	0	0	0	0	0	0	0	0	0	0	0	0	0	0	0	0	0	0	0	0	0	0	0	0	0	0	0	0	0	0	0
OTU_1239	Metazoa	Nematoda	Enoplea					0	0	0	0	0	0	0	0	0	0	0	0	0	0	0	0	0	0	0	152	0	0	0	0	0	0	0	0	0	0	0	0	0	0	0	0	0	0	0	0	0	0
OTU_124	Metazoa	Nematoda	Chromadorea	Rhabditida	Meloidogynidae	Meloidogyne	Meloidogyne hapla	0	0	0	0	0	0	0	0	0	0	0	0	0	0	5	0	1	1	2	1	0	0	1	2	3	3	2	0	0	0	0	0	0	0	0	0	0	0	0	0	0	0
OTU_1240	Metazoa	Nematoda	Enoplea					0	0	0	0	0	0	0	0	0	2	0	0	0	0	0	119	0	0	0	0	0	0	0	0	0	0	0	0	0	1	0	0	0	0	0	0	0	0	0	0	0	0
OTU_1241	Metazoa	Nematoda	Enoplea					0	0	0	0	0	0	0	0	0	0	0	0	0	0	0	0	0	0	0	0	0	0	0	0	0	0	0	0	0	0	0	0	0	0	0	0	0	0	0	0	0	0
OTU_1242	Metazoa	Nematoda	Enoplea					0	0	0	0	0	0	0	0	0	0	0	0	0	0	0	0	0	0	0	0	0	0	0	0	0	0	0	0	0	0	0	0	0	0	0	0	0	0	0	0	0	0
OTU_1243	Metazoa	Nematoda	Enoplea					0	0	0	0	0	0	0	0	0	0	0	0	0	0	0	0	0	0	0	0	0	0	0	0	0	0	0	0	0	0	0	0	0	0	0	0	0	0	0	0	0	0
OTU_1244	Metazoa	Nematoda	Chromadorea	Monhysterida	Monhysteridae	Monhystera	Monhystera paludicola	0	0	0	0	0	145	0	0	0	0	0	0	0	0	0	0	0	0	0	0	0	0	0	0	0	0	0	0	0	0	0	0	0	0	0	0	0	0	0	0	0	0
OTU_1245	Metazoa	Nematoda	Chromadorea	Rhabditida	Meloidogynidae	Meloidogyne	Meloidogyne hapla	0	0	0	0	0	0	0	0	0	0	0	0	0	0	0	0	0	2	0	0	0	0	0	0	0	0	0	0	0	0	0	0	0	0	0	0	0	0	0	0	0	0
OTU_1246	Metazoa	Nematoda	Enoplea					0	0	0	0	0	0	0	0	0	0	0	0	0	0	0	0	0	0	0	0	0	0	0	0	0	0	0	0	0	0	0	0	0	0	0	0	0	0	0	0	0	6
OTU_1247	Metazoa	Nematoda	Enoplea					0	0	0	1	0	0	0	9	0	0	0	0	0	0	0	0	0	0	0	0	0	0	0	0	0	0	0	0	29	1	0	0	0	0	1	0	60	0	0	0	0	0
OTU_1248	Metazoa	Nematoda	Enoplea					0	0	0	11	0	0	0	0	0	0	0	0	0	0	0	0	0	0	0	0	0	0	0	0	0	0	0	0	0	0	0	0	0	16	0	0	1	0	0	1	0	0
OTU_1249	Metazoa	Nematoda	Chromadorea	Rhabditida	Panagrolaimidae	Panagrolaimus		0	0	2	4	0	0	0	5	0	0	0	0	0	0	0	0	0	0	0	0	0	0	0	0	0	0	0	0	0	0	0	0	0	0	0	0	0	1	0	0	0	0
OTU_125	Metazoa	Nematoda						0	0	0	0	0	0	0	0	0	0	0	0	0	1	3	0	0	5	3	3	0	2	4	2912	5	4	4	1	0	0	0	17	0	0	0	0	0	0	0	0	0	0
OTU_1250	Metazoa	Nematoda						0	0	0	0	0	28	0	0	0	0	0	0	0	0	56	0	0	18	0	0	0	0	0	0	0	0	0	0	0	0	0	0	0	0	0	0	0	0	0	0	0	0
OTU_1251	Metazoa	Nematoda	Enoplea					0	0	0	0	0	0	0	0	0	0	0	0	0	0	0	0	0	0	0	0	0	0	0	0	0	0	0	0	0	0	0	0	0	0	0	0	0	0	0	0	0	0
OTU_1252	Metazoa	Nematoda						0	0	0	0	0	0	0	0	0	0	0	0	0	0	0	0	0	0	0	1	0	0	0	0	0	0	0	0	0	0	0	0	0	0	0	0	0	0	0	0	0	0
OTU_1253	Metazoa	Nematoda	Enoplea					0	0	0	0	0	0	0	0	0	0	0	0	0	0	0	0	0	0	0	0	0	1	0	0	0	0	0	0	0	0	0	0	0	0	0	0	0	0	0	0	0	0
OTU_1254	Metazoa	Nematoda	Enoplea					0	0	0	0	0	0	0	0	0	0	0	0	0	0	0	0	0	0	0	0	0	0	0	0	0	0	0	0	0	0	0	0	0	0	0	0	0	0	0	0	0	0
OTU_1255	Metazoa	Nematoda	Enoplea					0	0	0	0	0	83	0	0	0	0	0	0	0	0	0	0	32	0	52	1	0	0	1	0	0	0	0	0	0	0	0	0	2	0	0	0	0	0	0	0	0	0
OTU_1256	Metazoa	Nematoda						0	0	0	0	0	17	0	0	0	0	0	0	0	0	61	0	0	0	103	0	0	0	0	1	0	0	0	0	0	0	0	0	0	0	0	0	0	0	0	0	0	0
OTU_1257	Metazoa	Nematoda	Enoplea	Dorylaimida				0	0	0	0	0	0	0	0	0	0	0	0	0	0	65	0	0	0	4	0	0	0	0	0	0	0	0	0	0	0	0	0	0	0	0	0	0	0	0	0	0	0
OTU_1258	Metazoa	Nematoda	Enoplea					0	0	0	0	0	0	0	0	0	0	0	0	0	0	0	0	0	0	0	0	0	0	0	0	0	0	0	0	0	0	0	0	0	0	0	0	0	0	0	0	0	0
OTU_1259	Metazoa	Nematoda	Enoplea					0	0	0	0	0	0	0	0	0	0	0	0	0	0	0	0	0	0	0	0	0	0	0	0	3	0	0	0	0	0	0	0	0	0	0	3	0	0	0	0	0	0
OTU_1260	Metazoa	Nematoda	Chromadorea					0	0	0	0	0	0	0	0	0	0	0	0	0	0	0	0	0	0	0	0	0	0	0	0	0	0	0	0	0	0	0	0	0	0	0	0	0	0	0	0	0	0
OTU_126	Metazoa	Nematoda	Enoplea	Dorylaimida				0	0	0	0	45	88	17	0	0	1500	3	0	195	23	262	5987	54	679	632	1	0	8	70	0	6	21	12	48	0	2	0	0	1	1	0	0	0	0	0	0	0	3
OTU_1261	Metazoa	Nematoda						0	0	0	0	6	34	0	0	0	0	0	0	0	0	54	0	0	50	4	0	0	0	0	1	0	0	0	0	0	0	0	0	0	0	0	0	0	0	0	0	0	0
OTU_1262	Metazoa	Nematoda	Enoplea					0	0	0	0	0	0	0	0	0	0	0	0	0	0	0	0	0	0	0	0	0	0	0	0	0	0	0	0	0	0	0	0	0	0	0	0	0	0	0	0	0	0
OTU_1263	Metazoa	Nematoda	Chromadorea					0	0	0	0	0	0	0	0	0	0	0	0	0	0	0	0	0	109	0	0	0	0	0	0	0	0	0	0	0	0	0	0	0	0	0	0	0	0	0	0	0	0
OTU_1264	Metazoa	Nematoda	Enoplea					0	0	0	0	0	6	0	0	0	0	0	0	0	0	0	3	0	44	0	0	0	0	0	0	0	0	0	0	0	0	0	0	0	0	0	0	0	0	0	0	0	0
OTU_1265	Metazoa	Nematoda						0	0	0	0	11	0	0	0	0	0	0	0	0	0	3	29	0	72	6	0	0	0	0	9	0	0	0	9	0	0	0	0	0	0	0	0	0	0	0	0	0	0
OTU_1266	Metazoa	Nematoda	Enoplea					0	0	0	0	0	0	0	0	0	0	0	0	0	0	0	0	0	0	0	0	0	0	0	0	0	0	0	0	0	0	0	0	0	0	0	0	0	0	0	0	0	0
OTU_1267	Metazoa	Nematoda	Enoplea					0	0	0	0	0	0	0	0	0	0	1	0	0	0	0	0	10	0	0	0	0	0	0	1	0	1	0	0	25	0	0	0	0	0	0	0	0	0	0	0	0	0
OTU_1268	Metazoa	Nematoda	Enoplea					0	0	0	0	0	0	0	0	0	0	0	0	0	0	14	0	0	0	26	0	0	0	0	0	0	0	0	0	0	0	0	0	0	0	0	0	0	0	0	0	0	0
OTU_1269	Metazoa	Nematoda	Enoplea					0	0	0	0	0	0	0	0	0	1	0	0	0	0	0	0	0	0	0	0	0	0	0	0	0	0	0	0	0	0	0	0	0	0	0	0	0	0	0	0	0	0
OTU_1270	Metazoa	Nematoda	Enoplea					0	0	0	0	0	0	0	0	0	0	0	0	0	0	0	49	0	0	0	0	0	0	0	0	0	0	0	0	1	0	0	0	0	0	0	0	4	0	0	0	0	0
OTU_1271	Metazoa	Nematoda						0	0	0	0	0	0	0	0	0	0	0	0	0	0	0	0	0	0	0	0	0	0	0	0	0	0	0	0	0	0	0	0	0	0	0	0	0	0	0	0	0	0
OTU_127	Metazoa	Nematoda						1	2661	407	68	7	0	2	202	0	0	5	3	0	0	0	0	0	0	0	0	0	0	1	0	0	0	0	0	1	3	5	3	1	4	5	0	1451	7	0	0	0	0
OTU_1272	Metazoa	Nematoda						0	0	0	0	0	0	0	0	0	159	0	0	0	0	0	4	0	0	0	0	0	0	0	0	0	0	0	0	1	0	0	0	0	0	0	0	0	0	0	0	0	0
OTU_1273	Metazoa	Nematoda	Enoplea					0	0	0	0	0	0	0	0	0	0	0	0	0	0	0	0	0	21	0	0	0	0	0	0	0	0	0	0	0	0	0	0	0	0	0	0	0	0	0	0	0	36
OTU_1274	Metazoa	Nematoda	Chromadorea	Rhabditida				0	0	0	0	0	0	0	0	0	0	0	0	0	0	0	0	0	0	0	0	0	0	0	0	0	0	0	0	0	0	0	0	0	0	0	0	0	0	0	0	0	0
OTU_1275	Metazoa	Nematoda						0	0	0	0	0	0	0	0	0	2	0	0	0	0	0	0	0	0	0	0	0	0	0	0	0	0	0	0	0	0	0	0	0	0	0	0	0	0	0	0	0	0
OTU_1276	Metazoa	Nematoda						0	0	0	0	0	0	0	0	0	0	0	0	0	0	0	0	0	0	0	0	0	0	0	0	0	0	0	0	0	0	0	0	0	0	0	0	0	0	0	0	0	0
OTU_1277	Metazoa	Nematoda	Enoplea					0	0	0	0	0	0	0	0	0	0	0	0	0	0	0	0	0	0	0	0	0	0	0	0	0	0	0	0	0	0	0	0	0	0	0	0	0	0	0	0	0	0
OTU_1278	Metazoa	Nematoda	Enoplea					0	2	0	0	0	0	0	0	0	0	0	0	0	0	0	0	0	0	0	0	0	0	0	0	0	0	0	0	1	5	15	22	0	3	0	0	0	0	0	0	0	1
OTU_1279	Metazoa	Nematoda						0	0	0	0	0	0	0	0	0	0	0	0	0	0	0	1	0	0	0	0	0	0	0	0	0	0	0	0	0	0	0	0	0	0	0	0	0	0	0	0	0	0
OTU_128	Metazoa	Nematoda	Chromadorea	Rhabditida	Meloidogynidae	Meloidogyne	Meloidogyne hapla	0	0	0	0	0	0	0	0	0	0	0	0	0	3	4	0	1	48	2	0	1	0	2	3	1	0	0	0	0	0	0	0	0	0	0	0	0	0	0	0	0	0
OTU_1280	Metazoa	Nematoda	Chromadorea	Rhabditida	Aphelenchoididae	Aphelenchoides	Aphelenchoides sp. ex Grus americana W324	0	0	0	0	0	0	0	51	0	0	0	0	0	0	0	0	0	0	0	0	0	0	0	0	0	0	0	0	0	0	0	182	0	14	0	0	0	0	0	0	1	0
OTU_1281	Metazoa	Nematoda	Enoplea					0	0	0	0	0	0	0	0	0	0	0	0	0	0	0	0	0	1	1	0	0	0	0	0	0	0	0	0	0	0	0	0	0	0	0	0	0	0	0	0	0	0
OTU_1282	Metazoa	Nematoda	Enoplea					0	0	0	0	0	458	0	0	0	0	0	0	0	0	0	0	0	0	0	0	0	0	0	0	0	0	0	0	0	0	0	0	0	0	0	0	0	0	0	0	0	0
OTU_1283	Metazoa	Nematoda	Enoplea					0	0	0	0	0	0	0	0	0	0	0	0	0	0	9	0	0	108	0	0	0	0	0	0	0	0	0	0	0	0	0	0	0	0	0	0	0	0	0	0	0	0
OTU_1284	Metazoa	Nematoda	Enoplea					0	0	7	7	0	0	0	0	0	0	0	2	0	0	0	0	27	0	0	0	1	0	2	11	0	2	1	0	0	0	0	10	0	2	2	0	0	0	0	0	0	2
OTU_1285	Metazoa	Nematoda	Enoplea					0	0	0	0	0	69	0	0	0	0	0	0	0	0	47	0	2	36	0	0	0	0	0	0	0	0	0	0	0	1	0	0	0	0	0	0	0	0	0	0	0	0
OTU_1286	Metazoa	Nematoda						0	0	0	0	0	0	0	0	0	11	0	0	0	0	0	0	0	0	0	0	23	0	0	0	0	0	0	1	0	0	0	0	0	0	0	0	0	0	0	0	0	0
OTU_1287	Metazoa	Nematoda	Enoplea					0	0	0	0	0	0	0	0	0	1	0	0	63	0	0	72	0	0	0	0	0	0	0	0	0	0	0	0	1	0	0	0	0	0	0	0	0	0	0	0	0	0
OTU_1288	Metazoa	Nematoda	Enoplea					0	0	0	0	0	0	0	0	0	0	0	0	0	0	0	0	1	0	0	0	0	0	0	0	0	0	0	0	0	0	0	0	0	0	0	0	0	0	0	0	0	0
OTU_1289	Metazoa	Nematoda						0	0	0	0	0	95	0	0	0	0	0	0	0	0	11	0	18	0	0	0	0	0	0	0	0	0	0	0	0	0	0	0	0	0	0	0	0	0	0	0	0	0
OTU_129	Metazoa	Nematoda	Enoplea					0	0	0	0	0	0	0	0	0	0	0	0	0	0	0	0	0	0	0	0	0	0	0	7	0	0	0	1	2	0	0	0	0	0	0	0	0	0	0	0	0	0
OTU_1290	Metazoa	Nematoda	Chromadorea	Rhabditida	Meloidogynidae	Meloidogyne	Meloidogyne hapla	0	0	0	0	0	0	0	0	0	0	0	0	0	0	0	0	0	0	3	0	0	0	0	0	0	0	0	0	0	0	0	0	0	0	0	0	0	0	0	0	0	0
OTU_1291	Metazoa	Nematoda						0	0	0	0	0	0	0	0	0	0	0	0	0	0	0	0	0	1	0	0	0	0	0	0	0	0	0	0	0	0	0	0	0	0	0	0	0	0	0	0	0	0
OTU_1292	Metazoa	Nematoda	Enoplea					0	0	0	0	0	0	0	0	0	0	0	0	0	0	0	0	0	0	0	0	0	0	0	0	0	0	0	0	0	0	0	0	0	0	0	0	0	0	0	0	0	0
OTU_1293	Metazoa	Nematoda	Chromadorea	Rhabditida	Bunonematidae	Bunonema	Bunonema franzi	0	0	0	0	0	0	0	0	0	0	0	0	0	0	0	0	0	0	0	0	0	0	0	0	0	0	0	0	0	0	0	0	0	0	0	0	0	0	0	0	0	0
OTU_1294	Metazoa	Nematoda						0	0	0	0	0	46	0	0	0	0	0	0	0	0	0	0	0	85	0	0	0	0	0	0	0	0	0	0	0	0	0	0	0	0	0	0	0	0	0	0	0	0
OTU_1295	Metazoa	Nematoda	Chromadorea	Rhabditida				0	0	0	0	0	0	0	0	0	0	0	0	0	0	0	0	0	0	0	0	0	0	0	0	0	0	0	1	0	0	0	0	0	0	0	0	0	0	0	1	0	0
OTU_1296	Metazoa	Nematoda						0	0	0	0	0	0	0	0	0	0	0	0	0	0	0	0	0	0	0	0	0	0	0	0	0	0	0	0	0	0	0	0	0	0	0	0	0	0	0	0	0	0
OTU_1297	Metazoa	Nematoda	Enoplea	Dorylaimida				0	0	0	0	0	0	0	0	0	0	0	0	0	0	0	0	3	0	0	0	0	0	0	15	0	0	0	0	0	0	0	0	0	0	0	0	0	0	0	0	0	0
OTU_1298	Metazoa	Nematoda	Chromadorea	Rhabditida				2	3	1	0	316	1312	60	4	0	1	5	110	3	0	1801	17	80	1169	1873	2	7	9	732	88	8	28	193	10	2	3	25	8	0	1	1	0	0	1	2	1	3	9
OTU_1299	Metazoa	Nematoda	Enoplea	Dorylaimida				0	0	0	0	0	0	0	0	0	0	0	137	0	0	0	0	0	0	0	0	0	0	0	0	0	0	0	0	0	0	0	0	0	0	0	0	0	0	0	0	0	0
OTU_1300	Metazoa	Nematoda						0	0	0	0	9	0	0	0	0	0	0	0	0	0	127	0	13	463	0	0	0	0	0	0	0	0	0	0	0	0	0	0	0	0	0	0	0	0	0	0	0	0
OTU_1301	Metazoa	Nematoda	Enoplea					0	0	0	0	2	0	0	0	0	0	0	0	0	0	14	37	0	140	0	0	0	0	0	3	0	0	0	0	0	0	0	0	0	0	0	0	0	0	0	0	0	0
OTU_130	Metazoa	Nematoda	Enoplea	Trichinellida	Trichinellidae	Trichinella	Trichinella pseudospiralis	1	9	3	21	0	52	0	4	0	166	105	20	28	12	16	69	23	12	12	26	4	10	11	57	77	72	8	20	16	20	11	26	1	133	6	0	8	0	6	6	94	14
OTU_1302	Metazoa	Nematoda	Enoplea					0	0	0	0	0	0	0	0	0	0	0	0	0	0	0	0	0	0	0	0	0	0	0	0	0	0	0	0	0	0	0	0	0	0	0	0	0	0	0	0	0	0
OTU_1303	Metazoa	Nematoda						0	0	0	0	0	0	0	0	0	0	0	0	0	0	0	0	8	0	0	0	0	0	0	0	0	0	0	0	0	0	0	0	0	0	0	0	0	0	0	0	0	0
OTU_1304	Metazoa	Nematoda	Enoplea					0	0	0	0	0	0	0	0	0	0	158	0	0	0	0	0	0	0	0	0	0	0	0	0	0	0	0	0	0	0	0	0	0	0	0	0	0	0	0	0	0	0
OTU_1305	Metazoa	Nematoda	Enoplea					0	0	0	0	0	0	16	0	0	0	0	0	0	0	129	0	0	1	0	0	0	0	0	0	0	0	0	0	0	0	0	0	0	0	0	0	0	0	0	0	0	0
OTU_1306	Metazoa	Nematoda	Enoplea					0	0	0	0	0	0	0	4	0	0	0	0	0	0	0	0	0	0	0	0	0	0	0	0	0	0	0	0	8	0	0	0	0	0	0	0	5	0	0	0	0	0
OTU_1307	Metazoa	Nematoda	Enoplea					0	0	0	0	0	0	0	0	0	0	0	0	0	0	0	0	0	0	0	0	0	0	0	0	0	0	0	0	0	0	0	0	0	0	0	0	0	0	0	0	0	0
OTU_1308	Metazoa	Nematoda						0	0	0	0	0	0	0	0	0	0	0	0	0	0	0	0	0	0	0	0	0	0	0	0	0	0	0	0	0	0	0	0	0	0	0	0	0	0	0	0	0	0
OTU_1309	Metazoa	Nematoda	Enoplea					0	0	0	0	2	19	0	0	0	0	0	0	0	0	0	0	0	0	0	0	0	0	0	5	0	0	0	0	0	0	0	0	0	0	0	0	0	0	0	0	0	0
OTU_1310	Metazoa	Nematoda	Enoplea					0	0	0	0	0	0	0	0	0	0	0	0	0	0	0	0	0	0	0	0	0	0	0	0	0	0	0	0	0	0	0	0	0	0	0	0	0	0	0	0	0	0
OTU_131	Metazoa	Nematoda	Chromadorea	Rhabditida				0	0	0	0	0	0	0	0	0	530	0	1	0	0	0	0	0	1	1	1	0	0	0	0	0	0	0	0	0	0	0	0	0	0	0	0	0	0	0	0	0	0
OTU_13	Metazoa	Nematoda	Chromadorea	Rhabditida				1	0	0	2	0	0	0	0	0	0	2	0	0	0	0	0	0	1	0	0	0	0	0	0	0	0	0	0	0	0	0	0	0	0	0	0	0	0	0	0	96	9
OTU_1311	Metazoa	Nematoda						0	0	0	0	0	0	0	0	0	0	0	0	0	0	0	0	0	0	2	0	0	0	1	0	0	1	1	0	0	0	0	0	0	0	0	0	0	0	0	0	0	0
OTU_1312	Metazoa	Nematoda	Chromadorea	Rhabditida				0	0	0	0	0	0	0	0	0	0	0	0	0	0	0	0	0	0	0	0	0	0	0	0	0	0	0	0	0	0	0	0	0	0	0	0	0	0	0	0	0	0
OTU_1313	Metazoa	Nematoda						0	0	0	0	0	0	0	0	0	0	0	0	0	0	30	0	0	90	0	0	0	0	0	0	2	0	0	0	0	0	0	0	0	0	0	0	0	0	0	0	0	0
OTU_1314	Metazoa	Nematoda						0	0	0	0	0	0	0	0	0	0	0	0	0	0	0	0	0	0	0	0	0	0	0	109	0	0	1	0	0	0	2	0	0	1	0	0	4	0	0	0	0	0
OTU_1315	Metazoa	Nematoda						0	0	0	0	0	0	0	0	0	0	0	0	0	0	0	0	0	0	0	0	0	0	0	0	0	0	0	0	0	0	0	0	0	0	0	0	0	0	0	0	0	0
OTU_1316	Metazoa	Nematoda	Enoplea					0	0	0	0	0	0	0	0	0	0	0	0	0	0	0	0	0	0	0	0	0	0	0	0	0	0	0	0	0	0	0	0	0	0	0	0	0	0	0	0	0	0
OTU_1317	Metazoa	Nematoda	Chromadorea	Rhabditida				0	0	0	0	0	0	0	0	0	1	0	0	0	0	0	0	0	0	0	0	0	0	0	0	0	0	0	0	0	0	0	0	0	0	0	0	0	0	0	0	0	0
OTU_1318	Metazoa	Nematoda						0	0	0	0	0	0	0	0	0	0	0	0	0	0	0	0	2	0	0	0	0	0	0	0	0	0	0	0	0	0	0	0	0	0	0	0	0	0	0	0	0	0
OTU_1319	Metazoa	Nematoda	Enoplea					0	0	0	0	0	0	0	0	0	0	0	0	0	0	0	0	42	0	0	0	0	0	0	0	0	0	1	0	0	0	0	0	0	0	0	0	0	0	0	0	0	0
OTU_1320	Metazoa	Nematoda	Enoplea					0	0	0	0	0	0	0	0	0	0	0	0	0	0	0	0	74	76	0	1	0	0	0	0	0	0	0	0	0	0	0	0	0	0	0	0	0	0	0	0	0	0
OTU_1321	Metazoa	Nematoda						0	0	0	0	0	0	0	0	0	0	0	9	0	0	0	0	0	0	0	0	0	0	0	12	0	13	0	0	0	0	0	0	0	0	0	0	0	0	0	0	0	0
OTU_132	Metazoa	Nematoda	Chromadorea	Rhabditida	Panagrolaimidae	Panagrolaimus		1	1	9	713	0	1	0	1211	1	1	0	0	0	0	0	6	0	0	0	0	0	0	0	0	0	0	9	4	11	2	210	0	0	0	0	0	1	14	0	0	0	0
OTU_1322	Metazoa	Nematoda	Enoplea					0	0	0	0	0	0	0	0	0	0	0	0	0	0	0	0	0	0	0	0	0	0	0	0	0	0	0	0	0	0	0	0	0	0	0	0	0	0	0	0	0	0
OTU_1323	Metazoa	Nematoda	Enoplea	Trichinellida	Trichinellidae	Trichinella	Trichinella pseudospiralis	0	1	0	0	2	26	0	1	0	1	0	0	0	0	0	8	0	13	0	0	0	0	0	28	0	0	0	0	9	0	3	2	0	5	0	0	0	0	10	0	0	4
OTU_1324	Metazoa	Nematoda	Enoplea	Dorylaimida				0	0	0	0	0	0	0	0	0	0	0	0	0	0	0	0	0	0	0	0	0	0	0	0	0	0	0	0	0	0	0	0	0	0	0	0	0	0	0	0	0	0
OTU_1325	Metazoa	Nematoda						0	0	0	0	0	0	0	0	0	0	0	0	0	0	0	0	0	0	0	0	0	0	0	0	0	0	0	0	0	0	0	0	0	0	0	0	0	0	0	0	0	0
OTU_1326	Metazoa	Nematoda	Enoplea					0	0	0	0	0	0	0	0	0	0	0	0	0	0	0	0	0	0	0	0	0	0	0	0	0	0	0	0	0	0	0	0	0	0	0	0	0	0	0	0	0	0
OTU_1327	Metazoa	Nematoda						0	0	0	0	0	0	0	0	0	0	0	0	0	0	0	121	0	0	0	0	0	0	0	0	0	0	0	0	0	0	0	0	0	0	0	0	0	0	0	0	0	0
OTU_1328	Metazoa	Nematoda	Enoplea					0	0	0	0	0	0	0	0	0	0	0	0	0	0	0	0	0	0	0	0	0	0	0	0	0	0	0	0	0	0	0	0	0	0	0	0	0	0	0	0	0	0
OTU_1329	Metazoa	Nematoda	Enoplea					1	1	0	0	0	0	0	0	0	0	0	131	0	0	0	0	0	0	0	0	0	0	0	0	0	0	0	0	0	0	0	0	0	0	1	0	0	0	0	0	0	0
OTU_133	Metazoa	Nematoda	Enoplea					0	0	0	0	0	0	0	0	0	0	0	0	0	0	0	0	0	0	0	0	0	0	0	0	0	0	0	0	0	0	0	0	0	0	0	0	0	0	0	0	0	0
OTU_1330	Metazoa	Nematoda	Enoplea					0	0	0	0	0	0	0	0	0	0	0	0	0	0	1	0	1	0	0	0	0	0	0	0	0	0	0	0	0	0	0	0	0	0	0	0	0	0	0	0	0	0
OTU_1331	Metazoa	Nematoda	Enoplea	Dorylaimida	Longidoridae			0	0	0	0	0	0	0	0	0	0	0	0	0	0	0	1	0	0	0	0	0	0	0	0	0	0	0	0	0	0	0	0	0	0	0	0	0	0	0	0	0	0
OTU_1332	Metazoa	Nematoda	Enoplea					0	0	0	0	0	0	0	0	0	0	0	0	0	0	0	0	0	0	0	0	0	0	0	0	0	0	0	0	0	0	0	0	0	0	0	0	0	0	0	0	0	0
OTU_1333	Metazoa	Nematoda	Enoplea					0	0	0	0	0	0	0	0	0	0	0	0	0	0	0	0	0	0	0	0	0	0	0	0	0	0	0	0	0	0	0	0	0	0	0	0	0	0	0	0	0	0
OTU_1334	Metazoa	Nematoda	Enoplea					0	0	0	22	0	0	0	0	0	0	0	0	0	9	0	0	0	0	0	0	0	0	0	0	0	1	0	0	0	0	0	2	0	0	4	0	20	0	0	0	0	0
OTU_1335	Metazoa	Nematoda	Chromadorea	Rhabditida				0	0	0	0	0	0	0	0	0	0	0	0	0	0	0	0	0	0	0	0	0	0	0	0	0	0	0	0	0	0	0	0	0	0	0	0	0	0	0	0	0	0
OTU_1336	Metazoa	Nematoda	Enoplea					0	0	0	0	0	0	0	0	0	1	0	0	0	0	0	0	0	0	0	0	0	0	0	0	0	0	0	0	0	0	0	0	0	0	0	0	0	0	0	0	0	0
OTU_1337	Metazoa	Nematoda						0	0	0	0	0	0	0	0	0	0	0	0	0	0	0	0	0	0	0	0	0	0	0	0	0	0	0	0	0	0	0	0	0	0	0	0	0	0	0	0	0	0
OTU_1338	Metazoa	Nematoda	Enoplea	Dorylaimida	Longidoridae			0	0	0	0	0	0	0	0	0	2	0	0	0	0	0	4	0	0	0	0	0	0	0	0	0	0	0	0	0	0	0	0	0	0	0	0	0	0	0	0	0	0
OTU_1339	Metazoa	Nematoda	Chromadorea	Rhabditida				0	0	0	0	0	0	0	0	0	0	0	0	0	0	2	16	0	0	0	0	0	0	0	0	1	0	0	15	0	0	0	0	0	0	0	0	0	0	0	0	0	0
OTU_1340	Metazoa	Nematoda	Enoplea					0	0	0	0	0	0	0	0	0	5	0	0	0	0	0	4	0	0	0	0	0	0	0	0	0	0	0	0	0	0	0	0	0	0	0	0	0	0	0	0	0	0
OTU_1341	Metazoa	Nematoda	Enoplea					0	0	0	0	0	2	1	1	0	0	0	0	0	0	0	0	2	0	10	0	0	1	0	0	0	0	0	0	3	12	2	0	0	5	0	0	0	0	0	0	0	0
OTU_134	Metazoa	Nematoda	Enoplea					11	199	1390	165	0	0	1	289	1	0	76	0	61	25	0	0	35	0	0	0	0	12	0	58	0	4	0	0	255	11	34	31	0	7	2	0	159	62	0	0	18	0
OTU_1342	Metazoa	Nematoda	Enoplea	Dorylaimida	Longidoridae			0	0	0	0	0	0	0	0	0	0	0	0	0	0	2	0	0	0	0	0	0	0	0	0	0	0	0	0	0	0	0	0	0	0	0	0	0	0	0	0	0	0
OTU_1343	Metazoa	Nematoda	Enoplea					0	0	0	0	0	0	0	0	0	0	0	0	0	0	0	0	0	0	0	0	0	2	0	5	0	0	0	0	0	0	0	0	0	4	0	0	0	0	0	0	0	0
OTU_1344	Metazoa	Nematoda	Enoplea					0	0	0	0	0	0	0	0	0	0	0	0	0	0	0	0	0	0	0	0	0	0	0	0	0	0	0	0	0	0	0	0	0	1	0	0	0	0	0	0	0	0
OTU_1345	Metazoa	Nematoda	Enoplea					0	0	0	0	0	0	0	0	0	0	0	0	0	0	0	0	0	0	0	0	0	0	0	0	0	0	0	0	0	0	0	0	0	0	0	0	0	0	0	0	0	0
OTU_1346	Metazoa	Nematoda	Enoplea					0	0	0	0	0	0	0	0	0	0	0	0	0	0	1	0	0	0	0	0	0	0	0	0	0	0	0	4	0	0	0	0	0	0	0	0	0	0	0	0	0	0
OTU_1347	Metazoa	Nematoda						0	0	0	0	0	0	0	0	0	0	0	0	0	0	0	0	0	0	0	0	0	0	0	2	0	0	4	0	0	0	0	0	0	0	0	0	0	0	0	0	0	0
OTU_1348	Metazoa	Nematoda	Enoplea					0	0	0	0	0	0	0	0	0	0	0	0	0	0	0	0	0	0	0	0	0	0	0	0	0	0	0	0	0	0	0	0	0	0	0	0	0	0	0	0	0	0
OTU_1349	Metazoa	Nematoda						0	0	0	0	0	0	0	0	0	0	0	0	0	0	0	0	0	0	0	0	0	0	0	0	0	1	0	0	0	0	0	0	0	0	0	0	0	0	0	0	0	0
OTU_135	Metazoa	Nematoda						0	0	0	0	0	0	0	0	0	11	0	0	0	0	0	8	0	0	0	0	0	0	0	0	1	0	0	0	0	0	0	0	0	0	0	0	0	0	0	0	0	0
OTU_1350	Metazoa	Nematoda	Enoplea					1	0	0	0	0	0	5	0	0	0	1	11	0	0	0	0	0	1	98	0	0	0	0	15	3	46	27	0	40	0	0	0	0	1	0	0	0	0	22	0	0	0
OTU_1351	Metazoa	Nematoda	Enoplea					0	0	0	0	0	0	0	0	0	0	0	0	0	0	0	0	0	0	0	0	0	1	0	41	0	0	183	0	0	0	0	0	0	0	0	0	0	0	0	0	0	0
OTU_1352	Metazoa	Nematoda	Enoplea					0	0	0	0	0	0	0	0	0	0	0	0	0	0	28	16	0	1	0	0	0	0	0	0	0	0	0	0	0	0	0	0	0	0	0	0	0	7	0	0	0	0
OTU_1353	Metazoa	Nematoda	Enoplea					0	0	0	0	0	0	2	0	0	0	0	0	0	0	0	0	19	0	28	1	0	0	0	0	0	0	0	32	0	0	0	0	0	0	0	0	0	5	23	0	0	0
OTU_1354	Metazoa	Nematoda	Enoplea	Trichinellida	Trichinellidae	Trichinella	Trichinella pseudospiralis	0	0	0	0	0	0	0	0	0	0	0	0	0	0	0	0	0	0	0	0	0	0	0	0	0	0	0	0	0	0	0	0	0	0	0	0	0	0	0	0	0	0
OTU_1355	Metazoa	Nematoda						0	0	0	0	4	0	0	0	0	0	0	0	0	0	0	0	0	32	1	0	0	0	0	8	0	0	0	0	0	0	0	0	0	0	0	0	0	0	0	0	0	0
OTU_1356	Metazoa	Nematoda	Enoplea	Dorylaimida				0	0	0	0	0	0	0	0	0	0	0	0	0	0	0	0	0	0	0	0	0	0	0	0	0	0	0	0	0	0	0	0	0	0	0	0	0	0	0	0	0	0
OTU_1357	Metazoa	Nematoda	Enoplea					0	0	0	0	0	0	0	0	0	0	0	0	0	0	0	0	0	0	0	0	0	0	0	0	0	0	0	0	0	0	0	0	0	0	0	0	0	0	0	0	0	0
OTU_1358	Metazoa	Nematoda						0	0	0	0	0	0	0	0	0	0	0	0	0	0	0	0	0	0	0	0	0	0	0	0	0	0	0	0	0	0	0	0	0	0	0	0	0	0	0	0	0	0
OTU_1359	Metazoa	Nematoda	Enoplea					0	0	0	0	0	0	0	0	0	0	0	0	0	0	0	0	0	0	0	0	0	0	0	0	0	0	0	0	5	0	0	0	0	0	0	0	0	0	0	0	0	0
OTU_1360	Metazoa	Nematoda	Enoplea					0	0	0	0	0	0	0	0	0	0	0	0	0	0	0	0	0	0	0	0	0	0	0	1	0	0	0	0	0	0	0	0	0	0	0	0	0	0	0	0	0	0
OTU_136	Metazoa	Nematoda	Enoplea					0	0	2	45	0	0	0	0	0	0	0	0	0	0	0	0	0	0	0	0	0	0	0	29	0	0	0	0	7	0	1	0	1	0	0	0	145	0	0	0	0	0
OTU_1361	Metazoa	Nematoda	Chromadorea					0	0	0	0	0	0	0	0	0	0	0	0	0	0	0	0	0	0	3	0	0	0	16	0	0	0	0	0	0	0	0	0	0	0	0	0	0	0	0	0	0	0
OTU_1362	Metazoa	Nematoda	Enoplea					0	0	0	0	0	0	0	0	0	0	0	0	0	0	0	0	0	0	0	0	0	0	0	0	0	0	0	0	0	0	0	0	0	0	0	0	0	0	0	0	0	0
OTU_1363	Metazoa	Nematoda	Enoplea					0	0	0	0	0	0	0	0	0	0	0	0	0	0	0	0	0	0	0	0	0	0	0	0	0	0	0	0	0	0	0	0	0	0	0	0	0	0	0	0	0	0
OTU_1364	Metazoa	Nematoda	Enoplea					0	0	0	0	0	0	0	0	0	0	0	0	0	0	0	0	0	0	0	0	0	0	0	0	0	0	0	0	0	0	0	0	0	0	0	0	0	0	0	0	0	0
OTU_1365	Metazoa	Nematoda	Chromadorea	Rhabditida				0	0	0	0	0	0	0	0	0	0	2	0	0	0	0	0	0	0	0	0	0	0	2	0	6	0	10	0	0	0	0	0	0	0	0	5	0	0	0	0	0	0
OTU_1366	Metazoa	Nematoda	Enoplea					0	0	0	0	0	0	0	0	0	0	0	0	0	0	0	0	0	0	0	0	0	0	0	0	0	0	0	0	0	0	0	0	0	0	0	0	0	0	0	0	0	0
OTU_1367	Metazoa	Nematoda	Enoplea					0	0	0	0	0	0	0	0	0	0	0	0	0	0	0	0	1	0	0	0	0	0	0	27	0	0	0	0	1	0	0	0	0	0	0	0	0	0	0	0	0	0
OTU_1368	Metazoa	Nematoda	Enoplea	Dorylaimida	Longidoridae			0	0	0	0	0	0	0	0	0	0	0	0	0	0	0	0	0	0	0	0	0	0	0	0	0	0	0	0	0	0	0	0	0	0	0	0	0	0	0	0	0	0
OTU_1369	Metazoa	Nematoda	Chromadorea	Rhabditida				0	0	0	0	0	0	0	0	0	0	0	0	0	0	0	0	0	0	0	0	0	0	0	0	0	0	0	0	0	0	0	0	0	0	0	0	0	0	0	0	0	0
OTU_1370	Metazoa	Nematoda						0	0	0	0	0	0	0	0	0	0	0	0	0	0	5	0	0	105	0	0	0	0	0	0	0	0	0	0	0	0	0	0	0	0	0	0	0	0	0	0	0	0
OTU_137	Metazoa	Nematoda	Chromadorea	Rhabditida				0	0	0	0	0	0	5	0	0	0	0	0	61	0	0	0	18	0	0	0	0	0	0	0	0	0	0	0	2	0	2	1	0	1	1	0	53	0	0	0	0	0
OTU_1371	Metazoa	Nematoda	Enoplea					0	0	0	0	0	0	0	4	0	0	0	0	0	0	0	102	0	0	0	0	0	0	0	0	0	0	0	0	0	0	0	0	0	0	0	0	0	0	0	0	0	0
OTU_1372	Metazoa	Nematoda	Enoplea					0	0	0	0	0	0	0	0	0	0	0	0	0	0	60	0	0	46	0	0	0	15	0	0	0	1	0	0	0	0	0	0	0	0	0	0	0	0	0	0	0	0
OTU_1373	Metazoa	Nematoda						0	0	0	0	0	0	0	0	0	0	0	0	0	0	1	0	0	0	1	0	0	0	0	0	0	0	0	0	0	0	0	0	0	0	0	0	0	0	0	0	0	0
OTU_1374	Metazoa	Nematoda	Enoplea	Dorylaimida				0	0	0	0	0	0	0	0	0	0	0	0	0	0	0	0	0	0	1	0	0	0	0	0	0	0	0	0	0	0	0	0	0	0	0	0	0	0	0	0	0	0
OTU_1375	Metazoa	Nematoda	Enoplea					0	0	0	0	1	0	0	0	0	0	0	0	0	0	0	0	0	0	0	0	0	0	0	0	0	0	0	0	0	0	0	0	0	0	0	0	90	0	0	0	0	0
OTU_1376	Metazoa	Nematoda	Enoplea					0	0	0	0	0	0	0	0	0	0	12	54	7	0	0	0	0	0	0	0	0	0	0	0	0	0	0	0	0	0	0	0	0	0	0	0	0	0	0	0	0	0
OTU_1377	Metazoa	Nematoda	Enoplea					0	0	0	0	0	0	0	0	0	0	0	0	0	0	0	29	0	0	0	0	0	0	0	0	0	0	0	0	0	0	0	0	0	0	0	0	0	0	0	0	0	0
OTU_1378	Metazoa	Nematoda	Enoplea					0	0	0	0	0	0	0	0	0	0	0	0	0	0	0	0	0	0	0	0	0	0	0	0	0	0	0	0	0	0	0	0	0	0	0	0	0	0	0	0	0	0
OTU_1379	Metazoa	Nematoda						0	0	0	0	0	0	0	0	0	0	0	0	0	0	0	0	0	0	0	0	0	0	0	0	0	0	0	0	0	0	0	0	0	0	0	0	0	0	0	0	0	0
OTU_1380	Metazoa	Nematoda						0	0	0	0	0	0	0	0	0	0	0	0	0	0	0	0	0	0	0	0	0	0	0	0	0	0	0	0	0	0	92	0	0	0	0	0	0	0	0	0	0	0
OTU_138	Metazoa	Nematoda	Chromadorea	Rhabditida				0	0	0	0	0	0	0	0	0	5085	0	0	0	0	0	0	0	0	0	0	0	0	0	0	0	0	0	0	0	0	0	0	0	0	0	0	0	0	0	0	0	0
OTU_1381	Metazoa	Nematoda	Chromadorea	Rhabditida				0	0	0	0	0	0	1	0	0	0	0	0	0	0	0	0	0	0	0	0	5	0	10	0	0	1	1	0	0	0	0	0	0	0	0	0	0	0	0	0	0	0
OTU_1382	Metazoa	Nematoda	Enoplea					0	0	0	0	0	0	0	0	0	0	0	0	0	0	0	0	0	0	0	0	0	0	0	0	0	0	0	0	0	0	0	0	0	0	0	0	0	0	0	0	0	0
OTU_1383	Metazoa	Nematoda	Enoplea					0	0	0	0	0	0	0	0	0	0	0	0	0	0	0	0	0	0	0	0	0	0	0	5	0	2	0	0	17	0	0	78	0	0	0	2	0	0	0	0	0	0
OTU_1384	Metazoa	Nematoda	Enoplea					0	0	0	0	0	0	0	0	0	0	0	0	0	0	0	0	0	0	0	0	0	0	0	0	0	0	0	0	0	0	0	0	0	0	0	0	0	0	0	0	0	0
OTU_1385	Metazoa	Nematoda	Chromadorea	Rhabditida	Meloidogynidae	Meloidogyne	Meloidogyne hapla	0	0	0	0	0	0	0	0	0	0	0	0	0	0	0	0	0	0	0	0	0	0	0	0	0	0	0	19	0	0	0	0	0	0	0	0	0	0	0	0	0	0
OTU_1386	Metazoa	Nematoda						6	0	5	0	0	0	0	0	0	0	0	23	0	0	0	0	0	0	0	0	0	0	0	0	0	0	37	0	0	0	0	0	0	0	0	0	0	0	0	0	0	2
OTU_1387	Metazoa	Nematoda	Enoplea					0	0	0	0	0	0	0	0	0	3	0	0	0	0	0	148	0	0	0	0	0	0	0	0	0	0	0	0	0	0	0	0	0	0	0	0	0	0	0	0	0	0
OTU_1388	Metazoa	Nematoda	Chromadorea	Rhabditida	Meloidogynidae	Meloidogyne	Meloidogyne hapla	0	0	0	0	0	0	0	0	0	0	0	0	0	0	0	0	0	0	0	0	0	0	0	0	0	0	0	0	0	0	0	66	0	0	0	0	0	0	0	0	0	0
OTU_1389	Metazoa	Nematoda	Enoplea					0	0	0	0	0	0	0	0	0	0	0	0	0	0	0	0	0	0	0	0	0	0	0	0	0	0	0	0	0	0	0	0	0	0	0	0	0	0	0	0	0	0
OTU_1390	Metazoa	Nematoda	Enoplea					0	0	0	0	0	0	0	0	0	0	0	0	0	0	0	0	0	78	0	0	0	0	0	0	0	0	0	0	0	0	0	0	0	0	0	0	0	0	0	0	0	0
OTU_1391	Metazoa	Nematoda	Enoplea	Dorylaimida	Longidoridae			0	0	0	0	0	0	0	0	0	0	0	0	0	0	0	2	4	0	0	0	0	0	0	0	0	0	0	0	1	0	0	0	0	0	0	0	0	0	0	0	0	0
OTU_139	Metazoa	Nematoda	Chromadorea					1	0	2	0	0	16	0	0	0	2	0	0	0	0	15	17	1	90	16	0	0	5	0	0	0	0	0	68	1	31	8	382	140	0	1	1	0	312	21	57	0	12
OTU_1392	Metazoa	Nematoda	Chromadorea	Rhabditida				0	0	0	0	117	0	0	0	0	0	0	0	0	0	0	0	0	0	0	0	0	0	0	0	0	0	0	0	0	0	0	0	0	0	0	0	0	0	0	0	0	0
OTU_1393	Metazoa	Nematoda	Enoplea					0	0	0	0	0	0	0	0	0	0	0	0	0	0	0	69	0	0	0	0	0	0	0	0	0	0	0	0	0	0	0	0	0	0	0	0	0	0	0	0	0	0
OTU_1394	Metazoa	Nematoda	Enoplea					0	0	0	0	0	0	0	0	0	0	0	0	0	0	0	0	0	0	0	0	0	0	0	0	0	0	0	0	0	0	0	0	0	0	0	0	0	0	0	0	0	0
OTU_1395	Metazoa	Nematoda	Enoplea					0	0	0	0	0	0	0	0	0	0	0	0	0	0	0	0	0	0	0	0	0	0	0	0	0	0	0	0	0	0	0	0	0	0	0	0	0	0	0	0	0	0
OTU_1396	Metazoa	Nematoda	Chromadorea					0	0	0	0	0	0	0	0	0	0	19	0	0	0	0	0	0	0	1	0	0	0	0	0	0	0	0	0	0	0	0	0	0	0	0	0	0	0	0	0	0	0
OTU_1397	Metazoa	Nematoda						0	0	0	0	0	0	0	0	0	0	0	0	0	0	0	0	0	0	0	0	0	0	0	0	0	0	0	0	0	0	0	0	0	0	0	0	0	0	0	0	0	0
OTU_1398	Metazoa	Nematoda	Enoplea					0	0	0	0	0	0	0	0	0	0	0	0	0	0	0	0	0	0	0	0	0	0	0	0	0	0	0	0	0	0	0	0	0	0	0	0	0	0	0	0	0	0
OTU_1399	Metazoa	Nematoda	Enoplea					0	0	0	0	0	0	0	0	0	165	1	0	0	0	0	1	0	0	0	0	0	0	0	1	0	0	1	0	2	0	0	0	0	0	0	0	0	0	0	3	3	0
OTU_1400	Metazoa	Nematoda						0	0	0	0	0	0	0	0	0	0	0	0	0	0	0	0	0	0	0	0	0	0	0	0	0	0	0	0	0	0	0	0	0	0	0	0	0	0	0	0	0	0
OTU_140	Metazoa	Nematoda	Chromadorea	Rhabditida	Meloidogynidae	Meloidogyne	Meloidogyne hapla	0	0	0	0	0	0	0	0	0	0	0	1	0	0	0	0	1	0	0	0	0	0	0	1	0	0	0	0	1	0	0	0	0	0	0	0	0	0	0	0	0	0
OTU_1401	Metazoa	Nematoda	Enoplea					0	0	0	0	0	0	0	0	0	0	0	0	0	0	0	0	0	0	0	0	0	0	0	0	0	0	0	0	0	0	0	0	0	0	0	0	0	0	0	0	0	0
OTU_1402	Metazoa	Nematoda	Enoplea					0	1	0	0	0	115	0	0	0	0	0	0	0	0	0	0	0	0	0	0	0	0	0	0	0	0	0	0	0	0	0	0	0	0	0	0	0	0	0	0	0	0
OTU_1403	Metazoa	Nematoda	Chromadorea	Rhabditida	Rhabditidae	Mesorhabditis	Mesorhabditis sp. LY_2016	0	0	99	0	0	0	0	5	0	0	0	0	0	0	0	0	0	0	0	0	0	0	0	14	0	0	0	0	0	0	0	0	0	0	0	0	0	0	0	0	0	0
OTU_1404	Metazoa	Nematoda	Enoplea					0	0	0	0	0	0	0	0	0	0	0	0	0	0	0	0	0	0	0	0	0	0	0	0	0	0	0	0	0	0	0	1	0	0	0	0	0	0	0	0	0	0
OTU_1405	Metazoa	Nematoda						0	0	0	0	0	0	0	0	0	231	0	0	0	0	0	3	0	0	0	0	0	0	0	0	0	0	0	0	0	0	0	0	0	0	0	0	0	0	0	0	0	0
OTU_1406	Metazoa	Nematoda						0	0	0	0	0	0	0	0	0	0	0	0	0	0	0	1	0	0	0	0	0	0	0	0	0	0	0	0	0	0	0	0	0	0	0	0	0	0	0	0	0	0
OTU_1407	Metazoa	Nematoda	Enoplea					0	0	0	0	0	0	0	0	0	0	0	0	0	0	0	0	0	0	0	0	0	0	0	0	0	0	0	0	0	0	0	0	0	0	0	0	0	0	0	0	0	0
OTU_1408	Metazoa	Nematoda						0	0	0	0	0	0	0	0	0	2	0	0	0	0	0	1	0	0	0	0	0	0	0	0	0	0	0	0	0	0	0	0	0	0	0	0	0	0	0	0	0	0
OTU_1409	Metazoa	Nematoda	Enoplea					0	0	0	0	0	0	0	0	0	0	0	0	0	0	0	0	0	0	0	0	0	0	0	0	0	0	0	0	0	0	0	0	0	0	0	0	0	0	0	0	0	0
OTU_1410	Metazoa	Nematoda	Enoplea					0	0	2	0	0	0	13	0	0	0	0	0	0	0	0	0	0	0	12	0	0	0	0	49	0	0	21	0	1	0	0	0	0	0	0	0	0	0	0	0	0	0
OTU_141	Metazoa	Nematoda	Chromadorea					0	0	2	43	0	99	0	0	0	0	0	0	0	6	39	0	6	231	6	2	3384	2	0	4	2	1	46	56	2	1	53	0	2	50	0	2	44	0	0	0	0	1
OTU_1411	Metazoa	Nematoda	Enoplea					0	0	0	0	0	0	0	0	0	0	0	0	0	0	0	0	0	0	0	0	0	0	0	0	0	0	0	0	0	0	0	0	0	0	0	0	1	0	0	0	0	0
OTU_1412	Metazoa	Nematoda	Enoplea					0	0	0	0	0	0	0	0	0	0	0	0	0	0	0	0	0	0	0	0	0	0	0	0	0	0	0	0	0	0	0	0	0	0	0	0	0	0	0	0	0	0
OTU_1413	Metazoa	Nematoda	Chromadorea	Rhabditida				0	0	0	0	0	0	0	0	0	0	0	0	0	0	2	0	0	0	0	0	0	0	0	0	0	0	2	0	0	0	0	0	0	0	0	0	0	0	0	0	0	0
OTU_1414	Metazoa	Nematoda	Enoplea					0	0	0	0	0	0	0	0	0	0	0	0	0	0	0	0	0	0	0	0	0	0	0	0	0	0	0	0	0	0	0	0	0	0	0	0	0	0	0	0	0	0
OTU_1415	Metazoa	Nematoda	Enoplea					0	0	0	0	0	0	0	0	0	0	0	0	0	0	0	1	0	0	0	0	0	0	0	0	0	0	0	0	0	0	2	0	0	0	0	0	0	0	0	0	0	0
OTU_1416	Metazoa	Nematoda	Enoplea	Dorylaimida				0	1	0	0	0	0	0	0	0	0	0	1	0	0	0	0	0	0	0	0	0	0	0	0	0	0	0	0	0	0	0	157	0	4	0	0	0	0	0	0	0	0
OTU_1417	Metazoa	Nematoda	Enoplea					0	0	0	0	0	0	0	0	0	0	0	0	0	0	0	0	3	0	0	0	0	0	0	0	0	0	0	0	0	0	0	0	0	0	0	0	0	0	0	0	0	0
OTU_1418	Metazoa	Nematoda	Enoplea					0	0	0	0	0	0	0	0	0	0	0	0	0	0	0	0	0	0	0	0	0	0	0	0	0	0	0	0	0	0	0	0	0	0	0	0	0	0	0	0	0	0
OTU_1419	Metazoa	Nematoda						0	0	0	0	0	0	0	0	0	0	0	0	0	0	0	0	0	0	0	0	0	0	0	0	0	0	0	0	0	0	0	0	0	0	0	0	0	0	0	0	0	0
OTU_1420	Metazoa	Nematoda						0	0	0	0	0	111	0	0	0	0	0	0	0	0	0	0	0	0	0	0	0	0	0	0	0	0	0	0	0	0	0	0	0	0	0	0	0	0	0	0	0	0
OTU_1421	Metazoa	Nematoda	Chromadorea	Rhabditida				0	0	0	0	0	0	0	0	0	0	0	0	0	0	0	0	0	0	0	0	0	0	0	0	0	0	0	0	0	0	0	0	0	0	0	0	0	0	0	0	0	0
OTU_14	Metazoa	Nematoda	Chromadorea	Rhabditida	Heterocheilidae	Ortleppascaris	Ortleppascaris gigantea	217	1	1	5	0	3	5764	0	0	9	21	0	2	19	1	56	19	4	28	30	429	3042	16	65	2	10	7	8	1	0	4	1	1	4	0	6	1	2	1570	1	3	180
OTU_1422	Metazoa	Nematoda	Chromadorea	Rhabditida	Meloidogynidae	Meloidogyne	Meloidogyne hapla	0	0	0	0	0	0	0	0	0	0	0	0	0	0	0	0	0	0	0	0	0	0	83	0	0	0	0	0	0	0	0	0	0	0	0	0	0	0	0	0	0	0
OTU_1423	Metazoa	Nematoda	Enoplea					0	0	0	0	0	0	0	0	0	0	0	0	0	0	52	0	0	0	4	0	0	0	0	0	0	1	0	0	0	0	0	0	0	0	0	0	0	0	0	0	0	0
OTU_1424	Metazoa	Nematoda						0	0	0	0	0	0	0	0	0	0	0	0	0	0	0	0	0	0	0	0	0	0	0	0	0	0	0	0	0	0	0	0	0	0	0	0	0	0	0	0	0	0
OTU_1425	Metazoa	Nematoda	Enoplea					0	0	0	0	0	0	0	0	0	0	0	0	0	0	0	19	0	0	0	0	0	0	0	0	0	1	0	0	0	0	1	0	0	0	0	0	0	0	0	0	0	0
OTU_1426	Metazoa	Nematoda	Chromadorea	Rhabditida				0	0	0	0	0	0	0	0	0	87	0	0	0	0	0	0	0	0	0	0	0	0	0	0	0	0	0	0	0	0	0	0	0	0	0	0	0	0	0	0	0	0
OTU_1427	Metazoa	Nematoda	Enoplea					0	0	0	0	0	0	0	0	0	0	0	0	0	0	0	0	0	0	0	0	0	0	0	0	0	0	0	0	0	0	0	0	0	0	0	0	0	0	0	0	0	0
OTU_1428	Metazoa	Nematoda	Enoplea					0	0	0	0	0	0	0	0	0	0	0	0	0	0	34	0	0	92	0	0	0	0	0	0	0	0	0	0	0	0	0	0	0	0	0	0	0	0	0	0	0	0
OTU_1429	Metazoa	Nematoda	Enoplea					0	0	0	0	0	0	0	0	0	0	0	0	0	0	0	0	0	0	0	0	0	0	0	0	0	0	0	0	0	72	0	0	0	0	0	0	0	0	0	0	0	0
OTU_142	Metazoa	Nematoda						92	3	189	0	0	0	1	0	0	0	55	90	0	0	6	16	3	0	0	0	176	0	0	100	0	0	0	0	0	0	0	0	0	2	0	0	3	4	0	0	130	7
OTU_143	Metazoa	Nematoda	Enoplea	Dorylaimida				0	0	0	0	0	0	0	0	0	0	0	0	0	0	4	0	0	3	3	2	0	0	2	2	1	1	3	0	0	0	0	0	0	0	0	0	0	0	0	0	0	0
OTU_1430	Metazoa	Nematoda	Enoplea	Dorylaimida	Longidoridae			0	0	0	0	0	0	0	0	0	5	0	1	0	0	1	2	0	0	0	0	0	1	0	0	0	0	0	14	0	0	3	0	0	0	0	0	0	0	2	0	42	5
OTU_1431	Metazoa	Nematoda	Enoplea					0	0	0	0	0	0	0	0	0	0	0	0	0	0	0	0	0	0	0	0	0	0	0	7	0	0	0	0	0	0	0	0	0	0	0	0	0	0	0	0	0	0
OTU_1432	Metazoa	Nematoda	Enoplea					0	0	0	0	0	0	0	0	0	0	0	0	0	0	0	0	0	0	0	0	0	0	0	0	0	0	0	0	0	0	0	0	0	0	0	0	0	0	0	0	0	0
OTU_1433	Metazoa	Nematoda	Enoplea					0	0	0	0	0	0	0	0	0	0	0	0	0	0	0	0	0	0	0	0	0	0	0	0	0	0	0	2	0	0	0	0	0	0	0	0	0	0	0	0	0	0
OTU_1434	Metazoa	Nematoda						0	0	0	0	0	0	0	0	0	0	0	0	0	0	0	149	0	0	0	0	0	0	0	0	0	0	0	0	0	0	0	0	0	0	0	0	0	0	0	0	0	0
OTU_1435	Metazoa	Nematoda	Enoplea					0	0	0	0	0	0	0	0	0	0	4	0	0	0	0	0	0	0	0	0	0	0	0	0	0	0	0	0	0	0	0	0	0	0	0	0	0	0	0	0	0	0
OTU_1436	Metazoa	Nematoda	Enoplea					0	0	0	0	0	0	0	0	0	0	0	0	0	0	0	0	0	0	0	0	0	0	0	0	0	0	0	0	0	0	0	0	0	0	0	0	0	0	0	0	0	1
OTU_1437	Metazoa	Nematoda	Enoplea					0	0	0	0	0	0	0	0	0	0	0	0	0	0	0	0	0	7	79	0	0	0	0	0	0	0	0	0	0	0	0	0	0	0	0	0	0	0	0	0	0	0
OTU_1438	Metazoa	Nematoda						0	0	0	0	0	0	0	0	0	0	0	0	0	0	0	0	0	105	0	0	0	0	0	0	0	0	0	0	0	0	0	0	0	0	0	0	0	0	0	0	0	0
OTU_1439	Metazoa	Nematoda	Enoplea	Trichinellida	Trichinellidae	Trichinella	Trichinella pseudospiralis	0	0	0	0	0	0	0	0	0	0	0	0	0	0	0	0	0	0	0	0	0	0	0	0	0	0	0	0	0	0	0	0	0	0	0	0	0	0	0	0	0	0
OTU_1440	Metazoa	Nematoda	Enoplea	Trichinellida	Trichinellidae	Trichinella	Trichinella pseudospiralis	0	0	0	0	0	0	0	0	0	0	0	0	0	0	0	0	0	0	0	0	0	0	0	0	0	0	0	0	0	0	0	0	0	0	0	0	0	0	0	0	0	0
OTU_144	Metazoa	Nematoda	Enoplea					0	0	0	0	0	0	0	0	0	1	0	0	0	0	0	1	0	0	0	0	0	0	0	0	0	1	0	0	0	0	0	0	0	0	0	0	0	0	0	0	0	0
OTU_1441	Metazoa	Nematoda	Enoplea					0	0	0	0	0	0	0	0	0	0	0	0	0	0	0	0	0	0	0	0	0	0	0	0	0	0	0	0	0	0	0	0	0	0	0	0	0	0	0	0	0	0
OTU_1442	Metazoa	Nematoda	Enoplea					0	0	0	0	0	0	0	0	0	0	0	0	0	0	0	0	0	0	0	0	0	0	0	0	0	0	0	0	0	0	0	0	0	0	0	0	0	0	0	0	0	0
OTU_1443	Metazoa	Nematoda	Enoplea					0	0	0	0	0	0	0	0	0	0	0	0	0	0	0	0	0	0	0	0	0	0	0	0	0	0	0	0	0	0	0	0	0	0	0	0	0	0	0	0	0	0
OTU_1444	Metazoa	Nematoda						0	0	0	0	0	16	0	0	1	0	0	0	0	0	19	16	0	17	0	0	0	0	0	0	0	0	0	9	0	2	0	0	8	0	0	0	0	0	0	8	0	2
OTU_1445	Metazoa	Nematoda						0	0	0	0	0	0	0	0	0	0	0	0	0	0	24	0	0	67	0	0	0	0	0	0	0	0	0	0	0	0	0	0	0	0	0	0	0	0	0	0	0	0
OTU_1446	Metazoa	Nematoda						0	0	0	0	0	17	0	0	0	0	0	0	0	2	13	0	0	82	0	0	0	0	0	0	0	1	0	0	0	0	0	0	0	0	0	0	0	0	0	0	0	0
OTU_1447	Metazoa	Nematoda						0	0	0	0	0	0	0	0	0	0	0	0	0	0	10	0	0	0	0	0	0	0	0	8	0	0	0	0	0	0	0	0	0	0	0	0	0	0	0	0	0	0
OTU_1448	Metazoa	Nematoda	Enoplea					0	0	0	0	0	0	0	0	0	0	0	0	0	0	0	0	0	83	0	0	0	0	0	0	0	0	0	0	0	0	0	0	13	0	0	0	0	0	0	0	2	0
OTU_1449	Metazoa	Nematoda						0	0	0	0	0	0	0	0	0	0	0	0	0	0	0	0	0	0	0	0	0	0	0	0	0	0	0	0	0	0	0	0	0	0	0	0	0	0	0	0	0	0
OTU_1450	Metazoa	Nematoda						0	0	0	0	13	7	0	0	0	0	0	0	0	0	0	0	0	0	28	0	0	0	0	0	0	0	0	0	0	0	0	0	0	0	0	0	0	0	0	0	0	0
OTU_1451	Metazoa	Nematoda	Enoplea					0	0	0	0	0	0	0	0	0	0	0	0	0	0	60	0	0	20	0	0	0	0	0	0	0	0	0	0	0	0	0	0	0	0	0	0	0	0	0	0	0	0
OTU_145	Metazoa	Nematoda	Enoplea					1	9	3	48	0	102	8	19	0	156	74	19	493	11	4	129	30	22	18	7	5	2	5	13	6	25	10	32	8	70	3	78	10	25	0	0	5	12	19	8	0	34
OTU_1452	Metazoa	Nematoda	Enoplea					0	0	0	0	0	0	0	0	0	0	0	0	0	0	0	0	0	0	0	0	0	0	0	0	0	0	0	0	0	0	0	0	0	0	0	0	0	0	0	0	0	0
OTU_1453	Metazoa	Nematoda	Enoplea					0	0	0	0	11	0	0	0	0	0	0	0	0	0	0	0	0	0	0	0	0	0	0	18	0	0	0	0	0	0	0	0	0	0	0	0	0	0	0	0	0	0
OTU_1454	Metazoa	Nematoda	Enoplea					0	0	0	0	0	0	0	0	0	0	0	0	0	0	0	0	0	0	0	0	0	0	0	0	0	0	0	0	0	0	0	0	0	0	0	0	0	0	0	0	0	0
OTU_1455	Metazoa	Nematoda						0	0	0	0	0	0	0	0	0	0	0	0	0	1	0	0	0	0	32	0	0	0	59	0	0	0	0	2	0	0	0	0	0	0	0	0	0	0	0	0	0	0
OTU_1456	Metazoa	Nematoda	Enoplea					0	0	0	0	0	0	0	0	0	127	0	0	0	0	0	0	0	0	0	0	0	0	0	0	0	0	0	0	0	0	0	0	0	0	0	0	0	0	0	0	0	0
OTU_1457	Metazoa	Nematoda						0	0	0	0	0	0	0	0	0	139	0	0	0	0	0	0	0	0	0	0	0	0	0	0	0	0	0	0	0	0	0	0	0	0	0	0	0	0	0	0	0	0
OTU_1458	Metazoa	Nematoda	Chromadorea					0	0	1	0	0	0	0	0	0	0	0	0	0	0	0	0	0	0	0	0	0	0	0	0	0	0	0	0	0	0	0	0	0	0	0	0	0	0	0	0	0	0
OTU_1459	Metazoa	Nematoda	Enoplea					0	0	0	0	0	0	0	0	0	0	0	1	0	0	0	0	0	0	0	0	0	0	0	0	0	0	0	0	0	0	0	0	0	0	0	0	0	0	0	0	0	0
OTU_146	Metazoa	Nematoda	Enoplea					0	0	0	0	0	0	0	0	0	7	0	0	0	0	0	6	0	0	0	0	0	0	0	0	0	0	0	0	0	0	0	0	0	0	0	0	0	0	0	0	0	4
OTU_1460	Metazoa	Nematoda	Enoplea					0	0	0	0	0	59	0	0	0	0	0	0	0	0	0	51	0	0	0	0	0	0	0	0	0	0	0	0	0	0	0	0	0	0	0	0	0	0	0	0	0	0
OTU_1461	Metazoa	Nematoda	Enoplea					0	0	0	0	0	27	0	0	0	0	0	0	0	0	9	0	43	62	55	0	0	0	10	0	0	0	0	0	0	0	0	0	0	0	0	0	0	0	0	0	0	0
OTU_1462	Metazoa	Nematoda	Enoplea	Dorylaimida				0	0	0	0	0	8	0	0	0	0	0	0	0	0	0	0	0	0	0	0	0	0	0	0	0	0	0	0	0	0	0	0	0	0	0	0	0	0	0	0	0	0
OTU_1463	Metazoa	Nematoda	Chromadorea	Rhabditida				0	0	0	0	9	0	0	0	0	0	0	0	0	0	0	0	0	0	0	0	0	0	0	0	0	0	0	0	0	0	0	0	0	0	0	0	0	0	0	0	0	0
OTU_1464	Metazoa	Nematoda	Enoplea	Dorylaimida				0	0	0	0	0	0	0	0	0	0	0	0	0	0	0	0	0	0	0	0	0	0	0	0	0	0	0	0	21	0	0	0	0	0	0	0	0	0	4	0	0	38
OTU_1465	Metazoa	Nematoda	Chromadorea	Rhabditida				0	0	0	0	17	5	0	0	0	0	0	0	0	0	74	0	0	39	10	0	0	0	0	0	0	3	1	0	0	0	0	0	0	0	0	0	0	0	0	0	0	0
OTU_1466	Metazoa	Nematoda	Chromadorea	Rhabditida				0	0	0	0	0	1	1	0	0	0	3	0	0	0	0	0	0	0	0	0	0	0	7	0	0	0	0	3	0	0	0	0	0	0	0	0	0	0	0	0	0	0
OTU_1467	Metazoa	Nematoda	Chromadorea	Rhabditida				0	0	0	0	0	0	4	0	0	0	0	0	0	0	0	0	0	0	0	0	0	0	0	0	0	0	0	0	0	0	0	0	0	0	0	0	8	0	0	0	0	0
OTU_1468	Metazoa	Nematoda	Enoplea					0	0	0	0	0	0	0	0	0	0	0	0	0	0	0	0	5	0	0	0	0	0	0	30	0	0	0	0	6	0	0	0	1	0	0	0	0	0	0	0	0	0
OTU_1469	Metazoa	Nematoda	Enoplea					0	0	0	0	0	0	0	0	0	0	0	0	0	0	2	0	0	6	0	0	0	0	0	0	0	0	0	3	0	2	5	112	42	0	0	0	0	26	2	0	0	1
OTU_1470	Metazoa	Nematoda	Enoplea					0	0	0	0	0	0	0	0	0	0	0	0	0	0	0	0	0	0	0	0	0	0	0	0	0	0	0	0	0	0	0	0	0	0	0	0	0	0	0	0	0	0
OTU_147	Metazoa	Nematoda	Enoplea					0	0	0	0	9	14	0	0	0	18	0	0	0	0	0	12	4	0	0	0	0	0	0	0	0	0	0	0	0	0	0	0	0	0	0	0	0	0	0	0	0	0
OTU_1471	Metazoa	Nematoda	Chromadorea	Rhabditida				0	0	0	0	0	0	0	0	0	0	0	0	0	0	0	0	0	0	0	0	0	0	0	0	0	0	0	0	0	0	0	0	0	0	0	0	0	0	0	0	0	0
OTU_1472	Metazoa	Nematoda	Enoplea					0	0	0	0	0	0	0	0	0	0	0	0	0	0	0	0	0	0	0	0	0	0	0	48	0	0	0	0	0	0	0	0	0	0	0	0	0	0	0	0	0	0
OTU_1473	Metazoa	Nematoda	Enoplea	Trichinellida	Trichinellidae	Trichinella	Trichinella pseudospiralis	0	0	0	0	0	0	0	0	0	0	0	0	0	0	0	0	0	0	0	0	0	0	0	0	2	1	0	0	0	0	0	0	0	0	0	0	0	0	0	0	0	0
OTU_1474	Metazoa	Nematoda	Enoplea	Dorylaimida				0	0	0	0	0	0	0	0	0	0	77	0	0	0	0	0	0	0	0	0	0	0	0	0	0	0	0	0	0	0	0	0	0	0	0	0	0	0	0	0	0	0
OTU_1475	Metazoa	Nematoda						0	0	0	0	4	0	0	0	0	0	0	0	0	0	0	0	0	0	0	0	0	0	0	0	0	0	0	0	0	0	0	0	0	0	0	0	0	0	0	0	0	0
OTU_1476	Metazoa	Nematoda	Enoplea					0	0	0	0	0	0	0	0	0	0	0	0	0	0	0	0	0	0	0	0	0	0	0	0	0	0	0	0	0	0	0	0	0	0	0	0	0	0	0	0	0	0
OTU_1477	Metazoa	Nematoda	Enoplea					0	0	0	0	0	0	0	0	0	0	0	0	0	0	0	0	0	0	0	0	0	1	0	0	0	0	0	0	0	0	0	0	0	0	0	0	0	0	0	0	0	0
OTU_1478	Metazoa	Nematoda	Enoplea					0	0	0	0	0	0	0	0	0	0	0	0	0	0	0	0	0	0	0	0	0	0	0	0	0	0	0	0	0	0	0	0	0	0	0	0	0	0	0	0	0	0
OTU_1479	Metazoa	Nematoda	Enoplea					0	0	0	0	0	0	0	0	0	0	0	0	0	0	2	0	0	75	0	0	0	0	0	0	0	0	0	0	0	0	0	0	0	0	0	0	0	0	0	0	0	0
OTU_1480	Metazoa	Nematoda						0	0	0	0	0	6	0	0	0	0	0	0	0	0	0	0	0	0	0	0	0	0	0	0	0	0	0	0	0	0	0	0	0	0	0	0	0	0	0	0	0	0
OTU_148	Metazoa	Nematoda	Enoplea	Trichinellida	Trichinellidae	Trichinella	Trichinella pseudospiralis	0	0	0	0	0	1	0	2	0	88	29	8	0	10	2	20	2	115	1	0	0	7	0	3	0	0	0	0	19	0	3	0	0	0	0	0	0	0	17	10	0	5
OTU_1481	Metazoa	Nematoda	Chromadorea					74	10	31	0	0	0	0	0	0	0	34	39	0	0	0	0	6	0	0	0	0	0	0	11	0	0	0	0	7	0	0	0	0	3	0	0	9	0	0	0	0	0
OTU_1482	Metazoa	Nematoda	Enoplea					0	0	0	0	0	0	0	0	0	0	0	0	0	0	0	0	7	0	0	0	0	0	0	0	0	0	0	0	0	0	0	0	0	0	0	0	0	0	0	0	0	0
OTU_1483	Metazoa	Nematoda	Enoplea					0	0	0	0	0	0	0	0	0	103	0	0	0	0	0	2	0	0	0	0	0	0	0	0	0	0	0	0	0	0	8	0	0	0	0	0	0	0	0	0	0	0
OTU_1484	Metazoa	Nematoda	Enoplea	Trichinellida	Trichinellidae	Trichinella	Trichinella pseudospiralis	0	0	0	0	0	0	0	0	0	0	0	0	0	0	0	0	0	0	0	0	0	0	0	0	0	0	0	0	0	0	0	0	0	0	0	0	0	0	0	0	0	0
OTU_1485	Metazoa	Nematoda	Chromadorea	Rhabditida				0	0	0	0	0	0	0	0	0	0	0	0	0	0	0	0	0	0	0	0	0	0	0	0	0	0	0	2	0	0	0	0	0	0	0	0	0	0	0	0	0	0
OTU_1486	Metazoa	Nematoda	Enoplea					0	0	0	0	0	0	0	0	0	0	0	0	0	0	0	0	0	0	0	0	0	0	0	0	0	0	0	0	0	0	0	0	0	0	0	0	0	0	0	0	0	0
OTU_1487	Metazoa	Nematoda	Enoplea					0	0	0	0	0	13	0	0	0	0	0	0	0	0	0	0	0	91	0	0	0	0	0	0	0	0	0	0	0	0	0	0	0	0	0	0	0	0	0	0	0	3
OTU_1488	Metazoa	Nematoda	Enoplea					0	0	0	0	0	0	0	0	0	0	0	0	0	0	0	0	0	0	0	0	0	0	0	0	0	0	0	0	0	0	0	0	0	0	0	0	0	0	0	0	0	0
OTU_1489	Metazoa	Nematoda	Enoplea	Dorylaimida				0	0	0	0	0	0	0	0	0	0	0	0	0	0	0	0	0	0	0	0	0	0	0	0	0	0	0	0	0	0	0	0	0	0	0	0	0	0	0	0	0	0
OTU_1490	Metazoa	Nematoda	Enoplea					0	0	0	0	0	0	0	0	0	0	0	0	0	0	0	0	0	0	0	0	0	0	0	0	0	0	0	0	0	0	0	0	0	0	0	0	0	0	0	0	0	0
OTU_149	Metazoa	Nematoda	Enoplea					0	2	0	33	0	0	1	0	0	0	0	0	0	0	0	0	0	0	0	0	0	0	0	11	0	0	0	0	20	0	0	0	0	0	0	0	5	0	0	0	0	0
OTU_1491	Metazoa	Nematoda	Enoplea					0	0	0	0	0	0	0	0	0	2	0	0	0	0	0	100	0	0	0	0	0	0	0	0	0	0	0	0	0	0	0	0	0	0	0	0	0	0	0	0	0	0
OTU_1492	Metazoa	Nematoda	Enoplea					0	0	0	0	1	38	0	0	0	0	0	0	0	0	12	0	0	81	0	0	0	0	0	0	0	0	0	0	0	0	0	1	0	0	0	0	0	0	0	0	0	0
OTU_1493	Metazoa	Nematoda	Enoplea					0	0	0	0	0	0	0	0	0	0	0	0	0	0	0	0	0	0	0	0	0	0	0	0	0	0	0	0	0	0	0	0	0	0	0	0	0	0	0	0	0	0
OTU_1494	Metazoa	Nematoda	Enoplea					0	0	0	0	0	0	0	0	0	0	0	0	0	0	0	0	0	0	0	0	0	0	0	0	0	0	0	0	0	0	0	0	0	0	0	0	0	0	0	0	0	0
OTU_1495	Metazoa	Nematoda						0	0	0	0	0	0	0	0	0	1	0	0	0	0	0	1	0	0	0	0	0	0	0	0	0	0	0	0	0	0	0	0	0	0	0	0	0	0	0	0	0	0
OTU_1496	Metazoa	Nematoda	Enoplea					0	0	0	0	0	0	0	0	0	0	1	0	0	0	0	0	0	0	0	0	0	0	0	0	0	0	0	0	0	0	0	0	0	0	0	0	0	0	0	0	0	0
OTU_1497	Metazoa	Nematoda						0	0	0	0	0	0	0	0	0	0	0	0	0	0	0	0	0	0	0	0	0	0	0	0	0	0	0	0	0	0	0	0	0	0	0	0	71	0	0	0	0	0
OTU_1498	Metazoa	Nematoda	Enoplea					0	0	0	0	0	0	0	0	0	0	0	0	0	0	0	0	0	0	0	0	0	0	0	0	0	0	0	0	2	0	0	0	0	0	1	0	1	0	0	0	0	0
OTU_1499	Metazoa	Nematoda	Enoplea					0	0	1	0	0	0	0	0	0	0	0	0	0	0	0	0	0	0	0	0	0	0	0	0	0	0	0	0	0	1	0	0	0	0	0	0	0	0	0	0	0	21
OTU_1500	Metazoa	Nematoda	Enoplea					0	0	0	0	0	0	0	0	0	0	0	0	0	0	0	0	0	0	0	0	0	0	0	0	0	0	0	0	1	0	0	0	0	0	0	0	0	0	0	0	0	0
OTU_15	Metazoa	Nematoda	Enoplea	Trichinellida	Trichinellidae	Trichinella	Trichinella pseudospiralis	0	0	0	0	0	0	0	0	0	128	0	0	0	0	0	59	5	2	0	0	0	0	2	0	2	249	2	0	0	0	0	0	0	0	0	0	0	0	0	0	0	0
OTU_150	Metazoa	Nematoda	Chromadorea	Rhabditida	Rhabditidae	Diploscapter	Diploscapter sp. MK_2017	0	0	0	0	0	0	0	3	0	0	0	0	0	0	0	0	0	0	0	0	0	0	0	9	0	0	0	40	0	0	2	0	0	0	0	0	0	0	0	0	0	0
OTU_1501	Metazoa	Nematoda	Chromadorea	Rhabditida				0	0	0	0	0	0	0	0	0	0	0	0	0	0	0	0	0	0	0	0	0	0	0	0	0	4	0	0	3	0	0	0	0	0	0	0	0	0	0	0	0	0
OTU_1502	Metazoa	Nematoda	Enoplea					0	0	1	0	0	0	0	0	0	0	0	0	0	0	0	0	0	0	0	0	0	1	0	0	0	0	0	0	0	0	0	0	0	0	0	0	0	0	0	0	0	0
OTU_1503	Metazoa	Nematoda	Enoplea					0	0	0	0	0	0	0	0	0	0	0	0	0	0	0	0	0	0	0	0	0	0	0	0	0	0	0	0	0	0	0	0	0	0	0	0	0	0	0	0	0	0
OTU_1504	Metazoa	Nematoda	Chromadorea	Rhabditida	Aphelenchoididae	Aphelenchoides	Aphelenchoides sp. 8Asp	0	0	0	0	0	0	0	0	0	0	0	0	0	0	0	0	0	0	0	0	0	0	0	0	0	0	0	0	0	0	0	0	0	0	0	0	0	0	0	0	0	0
OTU_1505	Metazoa	Nematoda	Enoplea	Dorylaimida				0	0	0	0	0	0	0	0	0	0	0	0	0	0	0	0	0	41	0	0	0	30	0	0	0	0	0	0	0	0	0	0	0	0	0	0	0	0	0	0	0	0
OTU_1506	Metazoa	Nematoda	Enoplea					0	0	0	0	0	0	0	0	0	0	0	0	0	0	0	43	0	0	0	0	0	0	0	0	0	0	0	0	0	0	0	0	0	0	0	0	0	0	0	6	0	0
OTU_1507	Metazoa	Nematoda	Enoplea					0	0	0	0	0	0	0	0	0	0	0	1	151	0	0	0	0	0	0	0	0	0	0	0	0	0	0	0	1	0	0	0	0	0	0	0	0	0	0	0	0	0
OTU_1508	Metazoa	Nematoda	Chromadorea	Rhabditida				0	0	0	0	0	12	0	0	0	0	0	0	0	0	0	0	0	0	32	0	0	0	0	0	0	8	5	0	0	0	5	0	0	0	0	0	0	0	0	0	0	0
OTU_1509	Metazoa	Nematoda	Enoplea					0	0	0	0	0	0	0	0	0	0	0	0	0	0	0	0	0	47	0	0	2	0	0	0	0	0	0	0	1	0	0	0	0	0	0	0	0	0	0	0	0	3
OTU_1510	Metazoa	Nematoda	Enoplea					0	0	0	0	0	0	0	0	0	0	0	0	0	0	0	0	0	0	0	0	0	0	0	0	0	0	0	0	0	0	0	0	0	0	0	0	0	0	0	0	0	0
OTU_151	Metazoa	Nematoda	Enoplea					0	0	0	0	0	0	0	0	0	101	0	0	0	0	0	37	0	0	0	0	0	0	0	0	0	0	0	0	0	0	0	0	0	0	0	0	0	0	0	0	0	0
OTU_1511	Metazoa	Nematoda	Enoplea					1	0	0	0	0	12	1	0	0	0	0	0	0	0	5	0	0	97	0	0	0	0	0	0	0	0	0	0	0	0	2	0	0	0	0	0	0	0	0	0	0	0
OTU_1512	Metazoa	Nematoda	Enoplea					0	0	0	0	0	0	0	0	0	0	0	0	0	0	0	0	0	0	0	0	0	0	0	0	0	0	0	0	0	0	0	0	0	0	0	0	0	0	0	0	0	0
OTU_1513	Metazoa	Nematoda	Enoplea					0	0	0	0	0	0	0	0	0	0	0	0	0	0	0	0	0	0	0	0	0	0	0	0	0	0	0	0	0	0	0	0	0	0	0	0	0	0	0	0	0	0
OTU_1514	Metazoa	Nematoda	Enoplea	Dorylaimida	Longidoridae			0	0	0	0	0	0	0	0	0	0	0	0	0	0	0	0	0	0	0	0	0	0	0	0	0	0	0	0	0	0	0	0	0	0	0	0	0	0	0	0	0	0
OTU_1515	Metazoa	Nematoda						0	0	0	0	10	18	0	0	0	0	0	0	0	0	20	0	1	31	0	0	0	0	0	0	0	0	3	0	0	0	0	0	0	0	0	0	0	0	0	0	0	0
OTU_1516	Metazoa	Nematoda	Enoplea					0	0	0	0	0	0	0	0	0	0	0	0	0	0	0	0	0	0	0	0	0	0	0	0	0	0	0	0	0	0	0	0	0	0	0	0	0	0	0	0	0	0
OTU_1517	Metazoa	Nematoda						0	0	0	0	0	0	0	0	0	0	0	0	0	0	0	0	0	0	0	0	0	0	0	0	0	0	0	0	0	0	0	0	0	0	0	0	0	0	0	0	0	0
OTU_1518	Metazoa	Nematoda	Enoplea					0	0	0	0	0	1	0	0	0	36	0	0	0	0	0	1	0	0	0	0	0	0	0	0	0	0	0	0	0	0	0	0	0	0	0	0	0	0	5	0	0	0
OTU_1519	Metazoa	Nematoda	Chromadorea	Rhabditida				0	0	0	0	0	0	0	0	0	0	0	0	0	0	0	0	0	0	0	0	0	0	0	0	0	0	0	0	0	11	0	0	0	0	88	0	0	0	0	0	20	0
OTU_1520	Metazoa	Nematoda						0	0	0	0	0	0	0	0	0	0	0	0	0	0	0	0	0	0	0	0	0	0	0	0	0	0	0	0	0	0	0	0	0	0	0	0	0	0	0	0	0	0
OTU_1521	Metazoa	Nematoda	Chromadorea	Rhabditida				0	0	0	0	0	0	0	0	0	0	0	0	0	0	0	0	0	0	0	0	0	0	0	0	0	0	0	0	0	0	0	0	0	0	0	0	0	0	0	0	0	0
OTU_152	Metazoa	Nematoda	Enoplea					1	0	0	0	194	19	19	0	0	0	0	0	0	0	1174	388	238	1261	1	0	0	0	4	4	4	0	0	3	0	0	1	0	0	0	0	0	1	0	0	0	0	0
OTU_1522	Metazoa	Nematoda	Enoplea					0	0	0	0	0	0	0	0	0	0	0	0	0	0	0	0	0	0	0	0	0	0	0	0	0	0	0	0	0	0	0	0	0	0	0	0	0	0	0	0	0	0
OTU_1523	Metazoa	Nematoda	Enoplea	Dorylaimida				0	0	0	0	0	0	0	0	0	0	0	0	0	0	0	0	0	0	0	0	0	0	0	0	0	0	0	0	0	0	0	0	0	0	0	0	0	0	0	0	0	0
OTU_1524	Metazoa	Nematoda	Enoplea					6	0	0	0	0	0	0	0	0	0	0	0	0	0	0	16	0	0	0	0	0	0	0	0	0	0	0	0	1	0	0	0	0	0	0	0	0	0	11	0	0	0
OTU_1525	Metazoa	Nematoda	Enoplea					0	0	0	7	0	0	0	9	0	0	0	0	0	0	0	0	0	0	0	0	0	0	0	0	0	0	0	0	16	0	0	0	0	0	0	0	0	0	0	0	0	0
OTU_1526	Metazoa	Nematoda						0	0	0	0	0	0	0	0	0	0	0	0	0	0	0	0	0	0	0	0	0	0	0	0	0	0	0	0	0	0	0	0	0	0	0	0	0	0	0	0	0	0
OTU_1527	Metazoa	Nematoda	Enoplea					0	0	0	0	5	0	0	0	0	72	0	0	11	6	62	742	0	2	0	0	86	18	27	2	0	0	0	16	0	0	0	0	18	2	0	0	0	0	0	0	0	0
OTU_1528	Metazoa	Nematoda	Enoplea	Dorylaimida	Longidoridae			0	0	0	0	0	0	0	0	0	1	0	0	0	0	0	0	0	1	0	0	0	0	0	0	0	1	0	0	0	0	0	0	0	0	0	0	0	0	0	0	0	0
OTU_1529	Metazoa	Nematoda	Enoplea					0	0	0	0	0	0	0	0	0	0	0	0	0	0	0	0	0	0	0	0	0	0	0	0	0	0	0	0	0	0	0	0	0	0	0	0	0	0	0	0	0	0
OTU_1530	Metazoa	Nematoda						0	0	0	0	0	0	0	0	0	0	0	0	0	0	0	0	0	0	0	0	0	0	0	0	0	0	0	0	0	0	0	0	0	0	0	0	0	0	0	0	0	0
OTU_153	Metazoa	Nematoda	Enoplea					0	0	0	0	0	0	0	0	0	0	0	0	0	0	4	0	0	0	0	0	0	1	0	0	0	0	3	0	0	0	0	0	0	0	0	0	0	0	0	0	0	0
OTU_1531	Metazoa	Nematoda	Enoplea					0	0	0	0	0	0	0	0	0	0	0	0	0	0	0	0	0	0	0	0	0	1	1	0	0	0	0	0	0	0	0	0	0	0	0	0	0	0	0	0	0	0
OTU_1532	Metazoa	Nematoda	Enoplea					0	0	0	0	0	0	0	0	0	0	0	0	0	0	0	0	0	0	0	0	0	0	0	3	0	0	0	0	0	0	0	0	0	0	0	0	0	0	0	0	0	0
OTU_1533	Metazoa	Nematoda	Enoplea					0	0	0	0	0	0	0	0	0	0	0	0	0	0	0	0	0	0	0	0	0	0	0	0	0	0	0	0	0	0	0	0	0	0	0	0	0	0	0	0	0	0
OTU_1534	Metazoa	Nematoda	Chromadorea	Rhabditida				0	0	0	0	0	0	0	0	0	0	0	0	0	0	0	0	0	0	0	0	0	0	0	0	0	0	0	0	0	0	0	0	0	0	0	0	0	0	0	0	0	0
OTU_1535	Metazoa	Nematoda	Chromadorea					0	0	0	0	0	0	0	0	0	0	0	0	0	0	0	0	0	0	0	0	0	0	0	0	0	0	0	0	0	0	0	0	0	0	0	0	0	0	13	1	0	0
OTU_1536	Metazoa	Nematoda	Chromadorea	Rhabditida				0	0	0	0	0	0	0	0	0	0	0	0	0	0	0	0	0	0	0	0	0	0	0	0	0	0	0	0	0	0	0	0	0	0	0	0	0	0	0	0	0	0
OTU_1537	Metazoa	Nematoda						0	0	0	0	0	0	0	0	0	0	0	0	0	0	0	0	0	0	0	0	0	0	0	0	0	0	0	0	0	0	0	0	0	0	0	0	0	0	0	0	0	0
OTU_1538	Metazoa	Nematoda	Enoplea					0	0	0	0	0	0	0	0	0	0	0	0	0	0	0	0	0	0	0	0	0	0	0	0	0	0	0	0	0	0	0	0	0	0	0	0	0	0	0	0	0	0
OTU_1539	Metazoa	Nematoda						0	0	0	0	5	0	0	0	0	0	0	0	0	0	0	0	8	0	0	0	0	0	0	0	0	0	0	0	0	0	0	0	0	0	0	0	0	0	0	0	0	0
OTU_1540	Metazoa	Nematoda	Enoplea	Dorylaimida				0	0	0	0	0	0	0	0	0	0	0	0	0	0	0	0	0	0	0	0	0	0	0	0	0	0	0	0	0	0	0	5	0	0	0	0	0	0	0	0	0	0
OTU_1541	Metazoa	Nematoda						0	0	0	0	0	0	0	0	0	0	0	0	0	0	0	0	2	0	0	0	0	0	0	0	0	0	0	0	0	0	0	0	0	0	0	0	0	0	0	0	0	0
OTU_1542	Metazoa	Nematoda	Enoplea	Dorylaimida	Longidoridae			0	2	0	0	0	3	0	0	0	0	0	0	225	0	0	0	0	0	0	0	0	0	0	0	0	0	0	0	0	0	0	0	0	1	0	0	0	0	0	0	0	0
OTU_1543	Metazoa	Nematoda						0	0	0	0	0	0	0	0	0	0	0	0	0	0	0	24	0	0	0	0	0	0	0	0	0	0	0	0	0	0	0	0	0	0	0	0	0	0	0	0	0	0
OTU_154	Metazoa	Nematoda	Enoplea					3	4	7	7	8	39	8	6	72	68	31	43	9	33	4	22	7	18	8	31	2	3	32	3	100	1124	2	18	57	74	15	138	0	73	0	0	17	6	7	5	196	26
OTU_1544	Metazoa	Nematoda	Enoplea	Dorylaimida				0	0	0	0	0	0	0	0	0	0	0	0	0	0	0	0	0	0	0	0	0	0	0	0	0	0	0	0	0	0	0	0	0	0	0	0	0	0	0	0	0	0
OTU_1545	Metazoa	Nematoda						0	0	0	0	0	0	0	0	0	0	0	0	0	0	0	0	0	0	0	0	0	0	0	0	0	0	0	0	0	0	0	0	0	0	0	0	0	0	0	0	0	0
OTU_1546	Metazoa	Nematoda	Enoplea					0	0	0	0	0	0	0	0	0	0	0	0	0	0	0	0	0	0	0	0	0	0	0	0	0	0	0	0	0	0	0	0	0	0	0	0	0	0	0	0	0	0
OTU_1547	Metazoa	Nematoda	Chromadorea	Rhabditida				0	0	0	0	0	0	0	0	0	0	0	1	0	0	0	0	0	0	0	0	0	0	0	0	0	0	0	0	2	0	0	0	0	0	0	0	0	0	3	0	5	0
OTU_1548	Metazoa	Nematoda	Enoplea					0	0	0	0	0	42	0	0	0	0	0	0	0	0	0	0	0	68	0	0	0	0	0	0	0	0	0	0	0	0	0	0	0	0	0	0	0	0	0	0	0	0
OTU_1549	Metazoa	Nematoda	Enoplea	Dorylaimida				0	0	0	0	0	0	0	0	0	0	0	0	0	0	0	0	0	0	0	0	0	0	0	0	0	0	0	0	0	0	0	0	0	0	0	0	0	0	0	0	0	0
OTU_1550	Metazoa	Nematoda	Enoplea					0	0	0	0	0	0	0	21	0	0	0	0	0	0	0	0	0	0	0	0	0	0	0	0	0	0	0	0	0	0	0	0	0	0	0	0	18	16	0	0	0	0
OTU_1551	Metazoa	Nematoda						0	0	0	0	0	0	0	0	0	0	0	0	0	0	0	0	0	0	0	0	0	0	1	0	1	0	1	0	0	0	0	0	0	0	0	0	0	0	0	0	0	0
OTU_155	Metazoa	Nematoda	Enoplea					1	2384	1659	5	4	2	1	7	1	0	1	2	1	0	0	0	0	83	0	0	0	0	0	0	0	0	0	0	8	0	1	1	3	2	2	3	1	4	1	1	0	2
OTU_1552	Metazoa	Nematoda	Enoplea					0	0	0	0	0	0	0	0	0	0	0	0	0	0	0	0	0	0	0	0	0	0	0	0	0	0	0	0	2	0	0	3	1	0	0	0	0	0	0	0	0	14
OTU_1553	Metazoa	Nematoda	Enoplea					0	0	0	0	0	0	0	0	0	0	0	0	0	0	0	0	0	0	13	0	0	0	0	0	0	0	0	0	0	0	0	0	0	0	0	0	0	0	0	0	0	0
OTU_1554	Metazoa	Nematoda	Enoplea					0	0	0	1	0	0	0	0	0	0	0	0	0	0	0	0	0	0	0	0	0	0	0	0	0	0	11	0	0	0	0	0	0	0	0	0	0	0	0	0	0	0
OTU_1555	Metazoa	Nematoda						0	0	0	0	0	0	0	0	0	0	0	0	0	0	0	0	0	0	0	0	0	0	0	0	0	0	0	0	0	0	0	0	0	0	0	0	0	0	0	0	0	0
OTU_1556	Metazoa	Nematoda	Enoplea	Trichinellida				0	0	0	0	0	0	0	0	0	0	0	0	0	0	0	0	0	0	0	0	0	0	0	1	0	0	0	0	0	0	0	0	0	0	0	0	0	0	0	0	0	0
OTU_1557	Metazoa	Nematoda	Enoplea					0	0	0	0	0	0	0	0	0	0	0	0	0	0	0	0	0	0	0	0	0	0	0	0	0	0	0	0	0	0	0	0	0	0	0	0	0	0	0	0	0	0
OTU_1558	Metazoa	Nematoda	Enoplea					0	0	0	0	0	0	0	0	0	0	0	0	0	0	0	0	0	0	0	0	0	0	0	0	0	0	0	0	0	0	0	0	0	0	0	0	0	0	0	0	0	0
OTU_1559	Metazoa	Nematoda	Enoplea					0	0	0	0	0	0	0	0	0	0	0	0	0	0	0	0	0	0	0	0	0	0	0	0	0	0	0	0	0	0	0	0	0	0	0	0	0	0	0	0	0	0
OTU_1560	Metazoa	Nematoda	Enoplea					0	0	0	0	0	0	0	0	0	0	0	0	0	0	0	0	0	0	0	0	0	0	0	0	0	0	0	1	0	0	0	0	0	0	0	0	0	0	0	0	0	0
OTU_1561	Metazoa	Nematoda	Enoplea					0	0	55	0	0	0	0	0	0	0	0	0	0	0	0	0	0	0	0	0	0	0	0	0	0	0	0	0	0	0	1	0	0	0	0	0	0	0	0	0	0	0
OTU_1562	Metazoa	Nematoda	Enoplea					0	0	0	0	0	0	0	0	0	0	0	0	0	0	0	88	0	0	0	0	0	0	0	0	0	0	0	0	0	0	0	0	0	0	0	0	0	0	0	0	0	0
OTU_156	Metazoa	Nematoda	Enoplea					22	17	1061	4	2	1	10	11	2	1	2046	755	3	0	0	3	0	0	0	0	0	4	0	0	0	0	0	0	27	6	9	0	1	15	12	1	9	6	5	3	0	2
OTU_1563	Metazoa	Nematoda	Enoplea					0	0	0	0	0	0	0	0	0	0	0	0	0	0	0	0	0	0	0	0	0	0	0	0	0	0	0	0	0	0	0	0	0	0	0	0	0	0	0	0	0	0
OTU_1564	Metazoa	Nematoda	Enoplea					0	0	0	0	0	0	0	0	0	0	0	0	0	0	0	0	0	0	0	0	0	0	0	0	0	0	0	0	0	0	0	0	0	0	0	0	0	0	0	0	0	0
OTU_1565	Metazoa	Nematoda	Enoplea					0	0	0	0	0	0	7	0	0	0	0	0	0	0	1	0	0	0	0	0	0	0	0	0	0	0	0	0	0	0	0	0	0	0	0	0	0	0	0	0	0	0
OTU_1566	Metazoa	Nematoda	Enoplea					0	0	0	0	0	0	0	0	0	0	0	0	0	0	0	0	0	0	12	0	0	0	0	0	0	0	0	0	0	0	0	0	0	0	0	0	0	0	0	0	0	0
OTU_1567	Metazoa	Nematoda	Enoplea					0	0	0	0	0	0	0	0	0	0	0	0	0	0	0	0	0	0	0	0	0	0	0	0	0	0	0	0	0	0	0	0	0	0	0	0	0	0	0	0	0	0
OTU_1568	Metazoa	Nematoda	Chromadorea	Rhabditida				0	0	0	0	0	0	0	0	0	8	0	0	0	0	1	3	0	3	0	0	0	0	0	0	0	1	0	16	0	0	0	0	0	10	0	0	0	0	0	0	0	1
OTU_1569	Metazoa	Nematoda						0	0	0	0	0	0	0	0	0	0	0	0	0	0	0	0	0	0	0	0	0	0	0	0	0	0	0	0	0	0	0	0	0	0	0	0	0	0	0	0	0	0
OTU_1570	Metazoa	Nematoda						0	0	0	0	0	0	0	0	0	0	0	0	0	0	0	0	0	0	0	0	0	0	0	0	0	0	0	0	0	0	0	0	0	0	0	0	0	0	0	0	0	0
OTU_157	Metazoa	Nematoda						0	0	0	0	0	0	0	0	0	1	0	0	0	2	12	61	1	8	5	0	1	0	5	3	1	1	0	2	0	0	0	0	0	0	0	0	0	0	0	0	0	0
OTU_1571	Metazoa	Nematoda	Enoplea					0	0	0	6	0	0	0	1	0	0	0	0	0	0	0	0	0	0	0	0	0	0	0	0	0	0	0	0	0	0	0	0	0	0	0	0	1	0	0	0	0	0
OTU_1572	Metazoa	Nematoda	Chromadorea	Rhabditida				0	0	0	0	0	0	0	0	0	0	0	0	6	0	0	0	0	0	0	0	0	0	0	0	0	0	0	0	0	0	0	0	0	0	0	0	0	0	62	5	0	0
OTU_1573	Metazoa	Nematoda	Enoplea					0	0	0	0	0	0	0	0	0	0	26	3	0	0	0	0	0	0	0	0	0	0	0	0	0	0	0	0	0	0	0	0	0	0	0	0	0	0	0	0	0	0
OTU_1574	Metazoa	Nematoda	Chromadorea					0	0	0	0	0	0	0	0	0	0	0	0	88	0	0	0	0	0	0	0	0	0	0	0	0	0	0	0	0	0	0	0	0	0	0	0	0	0	0	0	0	0
OTU_1575	Metazoa	Nematoda	Enoplea					0	0	0	0	0	0	0	0	0	0	0	0	0	0	0	0	1	143	0	0	0	0	0	0	0	0	0	0	0	0	0	0	0	0	0	0	0	0	0	0	0	0
OTU_1576	Metazoa	Nematoda	Enoplea					0	0	0	0	0	0	0	0	0	0	0	17	0	0	0	0	0	0	0	0	0	0	0	0	0	0	0	0	0	0	0	0	0	0	0	0	0	0	0	0	0	0
OTU_1577	Metazoa	Nematoda						0	0	0	0	0	0	0	0	0	0	0	0	0	0	0	0	0	0	0	0	0	0	0	0	2	1	0	0	0	0	0	0	0	0	0	0	0	0	0	0	0	0
OTU_1578	Metazoa	Nematoda	Enoplea	Trichinellida	Trichinellidae	Trichinella	Trichinella pseudospiralis	0	10	0	0	0	0	0	0	0	0	0	57	4	0	0	0	0	0	0	0	0	0	0	0	0	0	0	0	1	3	0	0	0	0	0	0	0	0	0	0	0	0
OTU_1579	Metazoa	Nematoda	Enoplea					0	0	0	0	0	0	0	0	0	0	0	0	0	0	0	0	0	0	1	0	0	0	0	0	0	0	0	0	1	0	0	63	13	0	0	12	0	7	5	20	0	3
OTU_158	Metazoa	Nematoda						0	0	0	0	0	0	0	0	0	0	0	0	0	0	0	0	0	0	0	0	0	0	0	0	0	0	0	0	0	0	0	0	0	0	0	0	0	0	0	0	0	0
OTU_1580	Metazoa	Nematoda	Enoplea					0	0	0	0	0	1	0	0	0	0	0	0	0	9	0	0	0	0	0	0	0	0	0	0	0	0	0	0	0	0	0	0	0	0	0	0	0	0	0	0	0	0
OTU_1581	Metazoa	Nematoda	Chromadorea	Rhabditida				0	0	0	0	0	0	0	0	0	0	0	0	42	0	0	0	0	0	0	0	0	0	0	0	0	0	0	0	0	0	0	0	0	0	0	0	0	0	0	0	0	0
OTU_1582	Metazoa	Nematoda	Chromadorea					0	0	0	0	0	0	0	0	0	1	0	0	0	0	0	1	0	0	0	0	0	0	0	0	0	0	0	0	0	0	0	0	0	0	0	0	0	0	0	0	0	0
OTU_1583	Metazoa	Nematoda	Enoplea					0	0	0	0	0	0	0	0	0	0	0	0	0	0	0	0	0	0	0	0	0	0	0	0	0	0	0	0	0	0	0	0	0	0	0	0	0	0	0	0	0	0
OTU_1584	Metazoa	Nematoda						0	0	0	0	0	0	0	0	0	1	0	0	0	0	0	0	0	0	0	0	0	0	0	0	0	0	0	0	0	0	0	0	0	0	0	0	0	0	0	0	0	0
OTU_1585	Metazoa	Nematoda						0	0	0	0	0	0	0	0	0	0	0	0	0	0	0	0	0	0	0	0	0	0	0	4	0	0	0	0	0	0	0	0	0	0	0	0	0	0	0	0	0	0
OTU_1586	Metazoa	Nematoda						0	0	0	0	0	0	0	0	0	0	0	0	0	0	0	0	0	0	0	0	0	0	0	0	0	0	0	0	0	0	0	0	0	0	0	0	0	0	0	0	0	0
OTU_1587	Metazoa	Nematoda	Enoplea	Trichinellida	Trichinellidae	Trichinella	Trichinella pseudospiralis	0	0	0	0	0	0	0	0	0	1	0	7	0	0	0	5	0	0	0	0	0	0	0	1	1	0	0	0	0	0	0	0	0	0	0	0	0	0	0	0	0	0
OTU_1588	Metazoa	Nematoda	Enoplea					0	0	0	0	0	0	0	0	0	0	0	0	0	0	0	0	0	0	0	0	0	0	0	0	0	0	0	0	0	0	0	0	0	0	0	0	0	0	0	0	0	0
OTU_1589	Metazoa	Nematoda						0	0	0	0	17	0	0	0	0	0	0	0	0	0	20	4	0	41	0	0	0	0	0	0	0	0	0	38	0	0	0	0	0	0	0	0	0	0	0	0	0	0
OTU_1590	Metazoa	Nematoda	Chromadorea	Rhabditida	Meloidogynidae	Meloidogyne	Meloidogyne hapla	0	0	0	0	0	0	0	0	0	0	0	0	0	0	0	0	0	0	0	0	0	0	0	0	0	0	0	0	0	0	0	0	0	0	0	0	0	0	0	0	0	0
OTU_159	Metazoa	Nematoda	Chromadorea					0	0	0	0	0	0	0	0	0	0	0	0	0	0	0	0	0	0	0	0	0	1	0	1	0	0	0	0	0	0	0	0	0	0	0	0	0	0	0	0	0	0
OTU_1591	Metazoa	Nematoda	Enoplea					1	0	0	0	0	240	0	0	0	0	0	0	0	0	0	0	0	0	0	0	0	0	0	0	0	0	0	0	0	0	0	0	0	0	0	0	0	0	0	0	0	0
OTU_1592	Metazoa	Nematoda	Enoplea					0	0	0	0	0	0	0	0	0	0	0	0	0	0	0	0	0	0	0	0	0	0	0	0	0	0	0	0	0	0	0	0	0	0	0	0	0	0	0	0	0	0
OTU_1593	Metazoa	Nematoda						0	0	0	0	0	0	0	0	0	0	49	0	0	0	0	0	0	0	0	0	0	0	0	0	0	0	0	0	0	0	0	0	0	0	0	0	0	0	0	0	0	0
OTU_1594	Metazoa	Nematoda						0	0	0	0	0	0	0	0	0	0	0	0	0	0	0	0	0	0	0	0	0	0	0	0	0	0	0	0	0	0	0	0	0	0	0	0	0	0	0	0	0	0
OTU_1595	Metazoa	Nematoda	Enoplea					0	0	0	0	7	1	0	0	0	0	0	0	0	0	0	0	0	0	0	0	0	0	0	25	0	0	0	0	4	0	38	0	10	1	1	0	221	23	0	2	0	0
OTU_1596	Metazoa	Nematoda	Enoplea					0	0	0	0	0	0	0	0	0	0	0	0	0	0	0	0	0	0	0	0	0	0	0	0	0	0	0	0	0	0	0	0	0	0	0	0	0	0	0	0	0	0
OTU_1597	Metazoa	Nematoda						0	0	0	0	0	0	0	0	0	0	0	0	0	0	0	0	0	0	0	0	0	0	0	0	0	0	0	0	0	0	0	0	0	0	0	0	0	0	0	0	0	0
OTU_1598	Metazoa	Nematoda	Enoplea					0	0	0	0	0	0	0	0	0	0	0	0	0	0	0	0	0	0	0	0	0	0	0	0	1	0	0	0	0	0	0	0	0	0	0	0	0	0	0	0	0	0
OTU_1599	Metazoa	Nematoda	Enoplea					0	0	0	0	0	0	0	0	0	0	0	0	0	0	0	0	0	0	0	0	0	0	0	0	0	0	0	0	0	0	0	0	0	0	0	0	0	0	0	0	0	0
OTU_1600	Metazoa	Nematoda						0	0	0	0	0	0	0	0	0	0	0	0	0	0	0	0	0	0	0	0	0	0	0	0	0	0	0	0	0	0	0	0	0	0	0	0	0	0	0	0	0	0
OTU_160	Metazoa	Nematoda	Chromadorea	Rhabditida				0	0	0	0	0	0	1	1	0	0	0	0	0	0	0	36	0	0	0	0	0	0	0	0	0	0	0	1	0	0	0	0	0	52	0	0	25	0	0	0	0	33
OTU_1601	Metazoa	Nematoda	Enoplea					0	0	0	0	0	0	0	0	0	0	0	0	0	0	0	0	74	0	0	0	0	0	0	0	0	0	0	0	0	0	0	0	0	0	0	0	0	0	0	0	0	0
OTU_1602	Metazoa	Nematoda	Chromadorea	Rhabditida				0	0	1	0	0	0	0	1	1	0	0	0	0	0	0	0	0	0	0	0	0	0	0	0	0	0	0	0	0	1	0	1	0	0	0	0	0	119	0	0	0	0
OTU_1603	Metazoa	Nematoda						0	0	0	0	0	0	0	0	0	0	0	0	0	0	0	0	0	0	0	0	0	0	0	74	0	0	0	0	0	0	0	0	0	0	0	0	0	0	0	0	0	0
OTU_1604	Metazoa	Nematoda	Enoplea					0	0	0	0	0	0	0	0	0	0	0	0	0	0	2	0	0	90	0	0	0	0	0	0	0	0	0	0	0	0	0	0	0	0	0	0	0	0	0	0	0	0
OTU_1605	Metazoa	Nematoda	Chromadorea	Rhabditida				0	0	0	0	0	0	0	0	0	0	0	0	0	0	0	0	0	0	0	0	0	0	0	0	0	0	0	0	0	0	0	0	0	0	0	0	0	0	0	0	0	0
OTU_1606	Metazoa	Nematoda	Enoplea					0	0	0	0	0	0	0	14	0	0	0	0	0	25	0	0	0	0	0	0	0	0	0	0	0	0	0	0	14	0	0	0	0	0	0	0	0	0	0	0	0	0
OTU_1607	Metazoa	Nematoda	Enoplea	Dorylaimida				0	0	0	0	0	0	0	0	0	0	0	0	0	0	0	0	0	0	0	0	0	0	0	0	0	0	0	0	0	0	0	0	0	0	0	0	0	0	0	0	0	0
OTU_1608	Metazoa	Nematoda						0	0	0	0	0	0	0	0	0	0	0	0	0	0	0	0	0	0	0	0	0	0	0	0	0	0	0	0	0	0	0	0	0	0	0	0	0	0	0	0	0	0
OTU_1609	Metazoa	Nematoda	Chromadorea	Rhabditida				0	0	0	0	0	0	0	0	0	0	0	0	0	0	0	0	0	0	0	0	0	0	0	0	0	0	0	0	0	0	0	1	28	0	0	0	0	0	0	0	0	0
OTU_1610	Metazoa	Nematoda	Enoplea					0	0	0	0	0	0	0	0	0	0	0	0	0	0	0	0	0	0	0	0	0	0	0	0	0	0	0	0	0	0	0	0	0	0	0	0	0	0	0	0	0	0
OTU_161	Metazoa	Nematoda	Enoplea					0	0	0	0	8	0	0	0	0	0	0	0	0	0	0	0	51	3	1	2	0	1199	213	93	1	0	1	0	0	1	0	0	0	0	0	0	0	0	0	0	0	1
OTU_1611	Metazoa	Nematoda						0	0	0	0	0	0	0	0	0	0	0	0	0	0	16	0	0	48	0	1	0	0	0	0	0	1	0	0	0	0	0	0	0	0	0	0	0	0	0	0	0	0
OTU_1612	Metazoa	Nematoda						0	0	0	0	0	0	0	0	0	0	0	0	0	0	0	0	0	0	0	0	0	0	0	0	0	0	0	0	0	0	0	0	0	0	0	0	0	0	0	0	0	0
OTU_1613	Metazoa	Nematoda	Enoplea					0	0	0	0	0	0	0	0	0	0	0	0	0	0	0	0	0	0	0	0	0	0	0	0	0	0	0	0	0	0	0	0	0	0	0	0	0	0	0	0	0	0
OTU_1614	Metazoa	Nematoda						0	0	0	0	0	0	0	0	0	0	0	0	0	0	1	0	0	1	0	0	0	0	0	0	0	0	0	7	0	0	0	0	0	6	0	0	0	0	0	0	0	1
OTU_1615	Metazoa	Nematoda						0	0	0	0	0	0	0	1	0	0	90	0	0	0	0	0	0	0	0	0	0	0	0	0	0	0	0	0	0	0	0	0	0	0	0	0	0	0	0	0	0	0
OTU_16	Metazoa	Nematoda	Enoplea					15	0	0	0	42	0	0	0	0	0	0	0	0	89	11	0	105	14	68	51	53	38836	38	35961	12	10	24	17	0	0	0	0	0	0	0	0	13	0	8	0	0	0
OTU_1616	Metazoa	Nematoda						0	0	0	0	0	0	0	0	0	0	0	0	0	0	0	0	0	0	0	0	0	0	0	0	0	0	0	0	0	0	0	0	0	0	0	0	0	0	0	0	0	0
OTU_1617	Metazoa	Nematoda	Enoplea					0	0	0	0	0	0	0	0	0	2	0	0	0	0	0	0	0	0	0	2	0	0	0	0	0	0	0	0	0	0	0	0	0	0	0	0	0	0	0	0	0	0
OTU_1618	Metazoa	Nematoda						0	0	0	0	0	0	0	0	0	0	0	0	0	0	0	0	0	0	0	0	0	0	0	0	0	0	0	0	0	0	0	0	0	0	0	0	0	0	0	0	0	0
OTU_1619	Metazoa	Nematoda	Enoplea					0	0	0	0	0	0	0	0	0	0	0	0	0	0	0	0	0	52	0	0	0	0	0	0	0	0	0	0	0	0	0	0	0	0	0	0	0	0	0	0	0	0
OTU_1620	Metazoa	Nematoda	Enoplea	Dorylaimida	Longidoridae			0	0	0	0	0	0	0	0	0	0	0	0	0	0	0	0	0	0	0	0	0	0	0	0	0	0	0	0	0	0	0	0	0	0	0	0	0	0	0	0	0	0
OTU_162	Metazoa	Nematoda	Enoplea					0	0	0	16	0	0	0	2	0	23	0	0	0	0	0	23	0	0	0	0	0	0	0	0	0	0	0	3	1	0	0	0	0	5	2	0	1	0	0	0	0	0
OTU_1621	Metazoa	Nematoda	Enoplea					0	0	0	0	0	0	0	0	0	0	0	0	0	0	0	0	0	0	0	0	0	0	0	0	0	0	0	0	0	0	0	0	0	0	0	0	0	0	0	0	0	0
OTU_1622	Metazoa	Nematoda	Enoplea					0	0	0	0	0	0	0	0	0	0	0	0	0	0	0	0	0	0	0	0	0	0	0	0	0	0	0	0	5	0	0	0	0	0	0	0	0	0	0	0	0	0
OTU_1623	Metazoa	Nematoda	Enoplea	Trichinellida	Trichinellidae	Trichinella	Trichinella pseudospiralis	0	0	0	2	0	0	0	0	0	0	0	0	0	0	0	0	0	0	0	0	0	0	0	0	0	0	0	0	0	0	0	0	0	0	0	0	0	0	0	0	0	0
OTU_1624	Metazoa	Nematoda	Enoplea					0	0	0	0	0	0	0	0	0	0	0	0	0	0	3	28	0	0	0	0	0	0	0	0	0	0	0	0	0	0	0	0	0	0	0	0	0	0	0	0	0	0
OTU_1625	Metazoa	Nematoda						0	0	0	0	0	0	0	0	0	0	0	0	0	0	0	0	0	0	1	0	0	0	0	0	0	0	0	0	0	0	0	0	0	0	0	0	0	0	0	0	0	0
OTU_1626	Metazoa	Nematoda	Enoplea					0	0	0	0	0	12	5	0	0	0	0	0	0	0	42	0	0	26	0	0	0	0	0	0	0	0	0	0	0	0	0	0	0	0	0	0	0	0	0	0	0	0
OTU_1627	Metazoa	Nematoda						0	0	0	0	0	0	0	0	0	0	8	0	0	0	0	0	0	0	0	0	0	0	18	0	0	0	0	0	0	0	0	0	0	0	0	0	0	0	6	0	0	15
OTU_1628	Metazoa	Nematoda	Enoplea					0	0	0	0	0	0	0	0	0	0	0	0	0	0	0	0	0	0	0	0	0	0	0	0	0	0	0	0	0	0	0	0	0	0	0	0	12	0	0	0	0	0
OTU_1629	Metazoa	Nematoda	Chromadorea	Rhabditida				0	0	0	0	0	0	0	0	0	27	0	0	0	0	0	0	0	0	0	0	0	0	0	0	0	0	0	0	0	0	0	0	0	0	0	0	0	0	0	0	0	0
OTU_1630	Metazoa	Nematoda	Enoplea					0	0	0	0	0	0	0	0	0	0	0	0	0	0	0	0	0	0	0	0	0	0	0	45	0	0	0	0	0	0	0	0	0	0	0	0	0	0	0	0	0	0
OTU_163	Metazoa	Nematoda	Chromadorea	Rhabditida	Panagrolaimidae	Panagrolaimus		0	0	19	1573	0	0	0	155	0	0	1	0	0	0	0	0	0	0	0	0	0	0	0	0	0	0	0	0	777	30	21	67	246	0	0	6	141	432	0	0	1	0
OTU_1631	Metazoa	Nematoda						0	36	25	0	0	0	0	0	0	0	58	0	0	0	0	0	0	0	0	0	0	0	0	0	0	0	0	0	0	0	0	0	0	0	0	0	0	0	0	0	0	0
OTU_1632	Metazoa	Nematoda	Enoplea					0	0	0	0	0	0	0	0	0	0	0	0	0	0	0	0	0	0	0	0	0	0	0	0	0	0	0	0	0	0	0	0	0	0	0	0	0	0	0	0	0	0
OTU_1633	Metazoa	Nematoda						0	0	0	0	0	5	0	0	0	0	0	0	0	0	0	0	0	0	0	0	0	0	0	58	0	0	23	0	0	0	6	0	0	0	0	0	0	0	0	0	0	0
OTU_1634	Metazoa	Nematoda						0	0	0	0	0	0	0	0	0	0	0	0	0	0	56	0	0	28	0	0	0	0	0	0	0	0	0	0	0	0	0	0	0	0	0	0	0	0	0	0	0	0
OTU_1635	Metazoa	Nematoda	Enoplea	Dorylaimida	Longidoridae	Xiphinema		0	0	0	0	0	0	0	0	0	0	0	0	0	0	0	0	1	0	0	0	0	0	0	0	0	0	0	0	0	0	0	0	0	0	0	0	0	0	0	0	0	0
OTU_1636	Metazoa	Nematoda						0	0	0	0	29	0	0	0	0	0	0	0	0	0	0	0	0	0	0	0	0	0	0	0	0	0	0	0	0	0	0	0	0	0	0	0	0	0	0	0	0	0
OTU_1637	Metazoa	Nematoda	Chromadorea	Rhabditida				0	0	0	0	0	0	8	0	0	0	0	0	0	0	1	0	0	0	0	0	0	0	0	1	0	0	1	0	0	0	0	0	0	0	0	0	0	0	0	0	0	0
OTU_1638	Metazoa	Nematoda	Enoplea					0	0	0	0	0	0	0	0	0	0	0	0	0	0	0	0	0	0	0	0	0	0	0	0	0	0	0	0	0	0	0	0	0	0	0	0	0	0	0	0	0	0
OTU_1639	Metazoa	Nematoda	Enoplea					0	0	0	0	0	0	0	0	0	0	0	0	0	0	0	0	0	101	0	0	0	0	0	0	0	0	0	0	0	0	0	0	0	0	0	0	0	0	0	0	0	0
OTU_1640	Metazoa	Nematoda	Enoplea					0	0	0	0	0	0	0	0	0	0	0	0	0	0	0	0	0	0	0	0	0	0	0	0	0	0	0	0	0	0	0	0	0	0	0	0	0	0	0	0	0	0
OTU_164	Metazoa	Nematoda						0	0	0	4	0	0	0	1	0	541	2	2	0	12	34	181	7	3	0	0	1	0	4	2	1	0	0	1	0	0	0	0	0	0	0	0	0	0	0	0	0	0
OTU_1641	Metazoa	Nematoda	Chromadorea	Rhabditida				0	0	0	0	0	0	0	0	0	0	0	2	0	0	0	0	0	0	0	0	0	4	2	0	1	0	0	0	0	0	0	0	0	0	0	0	0	0	0	0	0	0
OTU_1642	Metazoa	Nematoda	Enoplea					0	0	0	0	0	0	0	0	0	0	0	0	0	0	0	0	0	0	0	0	0	0	0	0	0	0	0	0	0	0	0	0	0	0	0	0	0	0	0	0	0	0
OTU_1643	Metazoa	Nematoda	Enoplea					0	0	0	0	0	0	0	0	0	0	0	0	0	0	0	0	0	0	0	0	0	0	0	0	0	0	0	0	0	0	0	0	0	0	0	0	0	0	0	0	0	0
OTU_1644	Metazoa	Nematoda						0	0	0	0	0	0	0	0	0	0	0	0	0	0	0	0	0	0	0	0	0	0	0	0	0	0	0	0	0	0	0	0	0	0	0	0	0	0	0	0	0	0
OTU_1645	Metazoa	Nematoda	Enoplea	Dorylaimida	Longidoridae			0	0	0	0	0	0	0	0	0	0	0	0	0	0	0	0	0	0	0	0	0	0	0	0	0	0	0	0	0	0	0	0	0	0	0	0	0	0	0	0	0	0
OTU_1646	Metazoa	Nematoda	Enoplea					1	27	1	0	0	59	0	0	0	0	0	0	0	0	0	0	0	0	0	0	0	0	0	0	0	0	0	0	0	0	0	0	0	0	0	0	0	0	0	0	0	0
OTU_1647	Metazoa	Nematoda	Enoplea					572	51	30	3	2	1	1979	15	7	0	4	5	8	0	1	0	2	0	2	1	1	4	29	1152	2	342	16	0	341	119	337	29	0	892	2119	0	659	4	14	3	0	8
OTU_1648	Metazoa	Nematoda	Chromadorea					0	0	7	15	0	0	0	12	0	0	0	0	0	0	0	0	0	0	0	0	0	0	0	0	0	0	0	0	0	0	0	0	0	0	0	0	0	0	0	0	0	0
OTU_1649	Metazoa	Nematoda	Enoplea					0	0	0	0	0	0	0	0	0	0	0	0	0	0	0	0	0	0	0	0	0	0	0	0	0	0	0	0	0	0	0	0	0	0	0	0	0	0	0	0	0	0
OTU_1650	Metazoa	Nematoda	Enoplea					0	0	0	0	0	0	0	0	0	0	0	0	0	0	0	0	0	0	0	0	0	0	0	0	0	0	0	0	0	0	0	0	0	0	0	0	0	0	0	0	0	0
OTU_165	Metazoa	Nematoda	Chromadorea	Rhabditida				0	0	0	1	1	26	0	0	0	1	18	7	0	13	37	0	0	11	0	0	0	0	5	0	3	3	3	52	0	0	0	0	5	0	0	73	1	13	2	16	0	1
OTU_1651	Metazoa	Nematoda	Enoplea					0	0	0	0	0	0	0	0	0	0	0	0	0	0	39	0	0	80	0	0	0	0	0	0	0	0	0	0	0	0	0	0	0	0	0	0	0	0	0	0	0	0
OTU_1652	Metazoa	Nematoda	Enoplea					0	0	0	0	0	0	0	0	0	0	0	0	0	0	4	0	0	77	0	0	0	0	0	0	0	0	0	0	0	0	0	0	0	0	0	0	0	0	0	0	0	0
OTU_1653	Metazoa	Nematoda						0	0	0	0	0	0	0	0	0	0	0	0	0	0	0	0	0	0	0	0	0	0	0	0	0	0	0	0	0	0	0	0	0	0	0	0	0	0	0	0	0	0
OTU_1654	Metazoa	Nematoda	Enoplea					0	0	0	0	0	0	0	0	0	0	0	0	0	0	0	0	19	0	9	0	0	0	0	0	0	0	12	0	0	0	0	0	0	0	0	0	0	0	0	0	0	0
OTU_1655	Metazoa	Nematoda	Enoplea					0	0	0	0	0	0	0	0	0	0	0	0	0	0	0	0	0	0	0	0	0	0	0	0	0	0	0	0	0	0	0	0	0	0	0	0	0	0	0	0	0	0
OTU_1656	Metazoa	Nematoda	Enoplea					0	0	0	0	0	0	0	0	0	0	0	0	0	0	0	0	0	0	0	0	0	0	0	0	0	0	0	0	0	0	0	0	0	0	0	0	0	0	0	0	0	0
OTU_1657	Metazoa	Nematoda	Enoplea					0	0	0	0	0	0	0	0	0	1	0	0	0	0	0	60	0	0	0	0	0	0	0	0	0	0	0	0	0	0	0	0	0	0	0	0	0	0	0	0	0	0
OTU_1658	Metazoa	Nematoda						0	0	0	0	0	0	0	0	0	0	0	0	0	0	0	0	0	0	0	0	0	0	0	0	0	0	0	0	0	0	0	0	0	0	0	0	0	0	0	0	0	0
OTU_1659	Metazoa	Nematoda	Enoplea	Dorylaimida	Longidoridae			0	0	0	0	0	0	0	0	0	0	0	0	0	0	0	0	0	0	0	0	0	0	0	0	0	0	0	0	0	0	0	0	0	0	0	0	0	0	0	0	0	0
OTU_166	Metazoa	Nematoda	Enoplea	Dorylaimida	Longidoridae			0	0	0	0	0	0	0	0	0	2	0	0	0	0	438	1	0	0	0	0	0	0	0	0	0	0	0	0	0	0	0	0	0	0	0	0	0	0	0	0	0	0
OTU_1660	Metazoa	Nematoda	Enoplea	Trichinellida	Trichinellidae	Trichinella	Trichinella pseudospiralis	3	0	0	0	0	0	2	0	0	5	9	0	211	0	0	0	1	0	0	0	0	0	0	5	0	27	4	7	24	66	1	0	0	258	0	0	1	0	0	0	9	0
OTU_1661	Metazoa	Nematoda						0	0	0	0	0	0	0	0	0	0	0	0	0	0	0	0	0	0	0	0	0	0	0	0	0	0	0	0	0	0	0	0	0	0	0	0	0	0	0	0	0	0
OTU_1662	Metazoa	Nematoda						0	0	0	0	0	0	0	0	0	0	0	0	0	0	0	0	0	0	0	0	0	0	0	0	0	0	0	0	0	0	0	0	0	0	0	0	0	0	0	0	0	0
OTU_1663	Metazoa	Nematoda	Enoplea					0	0	0	0	0	0	0	0	0	0	0	0	0	0	0	0	0	0	0	0	0	0	0	0	0	0	0	0	0	0	0	0	0	0	0	0	0	0	0	0	0	0
OTU_1664	Metazoa	Nematoda						0	0	0	0	0	0	0	0	0	0	0	0	0	0	0	0	0	0	0	0	0	0	0	0	0	0	0	0	0	0	0	29	0	0	0	0	8	0	0	0	0	0
OTU_1665	Metazoa	Nematoda						1	0	2	0	0	0	0	0	0	7	0	0	0	0	0	0	0	0	0	0	0	0	0	0	0	0	0	0	1	0	0	3	0	0	0	0	110	0	0	0	0	0
OTU_1666	Metazoa	Nematoda	Enoplea					0	0	0	0	0	0	0	0	0	0	0	0	0	0	0	0	0	0	0	0	0	0	0	0	0	0	0	0	0	0	0	0	0	0	0	0	0	0	0	0	0	0
OTU_1667	Metazoa	Nematoda	Chromadorea	Rhabditida				0	0	0	0	0	0	0	0	0	0	0	0	0	0	0	0	0	0	0	0	0	0	0	0	0	0	0	0	0	0	0	0	0	0	0	0	0	0	0	0	0	0
OTU_1668	Metazoa	Nematoda	Enoplea					0	0	0	0	0	0	0	0	0	74	0	0	0	0	0	0	0	0	0	0	0	0	0	0	0	0	0	0	0	0	0	0	0	0	0	0	0	0	0	0	0	0
OTU_1669	Metazoa	Nematoda	Enoplea					0	0	0	0	0	0	0	0	0	0	0	0	0	0	0	0	0	0	0	0	0	0	0	0	0	0	0	0	0	0	0	0	0	0	0	0	0	0	0	0	0	0
OTU_1670	Metazoa	Nematoda						0	0	0	0	61	0	0	0	0	0	0	0	0	0	0	46	0	0	0	0	0	0	0	5	0	0	0	0	0	0	0	0	0	0	0	0	0	0	0	0	0	0
OTU_1671	Metazoa	Nematoda	Enoplea					0	0	2	0	0	3	0	0	0	0	17	0	0	0	0	0	0	1	4	0	0	0	0	0	0	0	0	0	1	5	0	0	0	0	0	0	3	0	4	3	0	2
OTU_1672	Metazoa	Nematoda	Enoplea					0	0	0	0	0	0	0	0	0	0	0	0	0	0	0	0	0	0	0	0	0	0	0	0	0	0	0	0	0	0	0	0	0	0	0	0	0	0	0	0	0	0
OTU_1673	Metazoa	Nematoda	Enoplea					0	0	0	0	0	0	0	0	0	0	0	0	0	0	0	2	0	0	0	0	0	0	0	0	0	4	0	0	0	0	0	0	0	0	0	0	0	0	0	0	0	0
OTU_1674	Metazoa	Nematoda						0	0	0	0	0	0	0	0	0	0	0	0	0	0	0	6	0	0	0	0	0	0	0	0	0	0	0	0	0	0	0	0	0	0	0	0	0	0	0	0	0	0
OTU_1675	Metazoa	Nematoda	Enoplea					0	0	0	0	0	0	0	0	0	0	0	0	0	0	0	0	0	0	0	0	0	0	0	0	0	0	0	0	0	0	0	0	0	0	0	0	0	0	0	0	0	0
OTU_1676	Metazoa	Nematoda	Enoplea					0	0	0	0	0	0	0	0	0	0	0	0	0	0	0	0	0	0	0	0	0	0	0	0	0	0	0	0	0	0	0	0	0	0	0	0	0	0	0	0	0	0
OTU_1677	Metazoa	Nematoda	Enoplea					0	0	0	0	0	0	0	0	0	0	0	0	0	0	0	0	0	0	0	0	0	0	0	0	0	0	0	0	0	0	0	0	0	0	0	0	0	0	0	0	0	0
OTU_1678	Metazoa	Nematoda						0	0	0	0	0	0	0	0	0	0	0	0	0	0	0	0	0	0	0	0	0	0	0	0	0	0	0	0	0	0	0	0	0	0	0	0	0	0	0	0	0	0
OTU_1679	Metazoa	Nematoda	Enoplea					0	0	0	0	0	0	0	0	0	0	0	0	0	0	0	0	0	0	0	0	0	0	0	0	0	0	0	0	0	0	0	0	0	0	0	0	0	0	0	0	0	0
OTU_167	Metazoa	Nematoda	Enoplea					9	0	0	0	361	436	259	0	0	870	53	4	0	29	3726	1040	132	1448	374	4	1	1	97	25	46	36	30	20	0	1	21	13	19	0	3	5	0	6	0	0	0	18
OTU_168	Metazoa	Nematoda	Chromadorea	Rhabditida				0	0	0	0	0	0	0	0	0	0	0	0	0	0	0	0	0	0	0	0	0	0	0	0	0	0	0	0	0	0	0	0	0	0	0	0	0	0	0	0	0	0
OTU_1680	Metazoa	Nematoda	Enoplea					0	0	0	0	0	0	0	0	0	8	0	0	0	0	1	7	0	0	0	0	0	0	0	0	0	0	0	0	0	0	0	0	0	0	0	0	0	0	0	0	0	0
OTU_1681	Metazoa	Nematoda	Enoplea					0	0	0	0	0	0	0	0	0	0	0	0	21	0	0	0	0	0	0	0	0	0	0	0	0	0	0	0	0	0	0	0	0	0	0	0	0	0	0	0	0	0
OTU_1682	Metazoa	Nematoda	Enoplea					0	0	0	0	0	0	0	0	0	0	0	0	0	0	0	0	0	0	0	0	0	0	0	0	0	0	0	0	0	0	0	0	0	0	0	0	0	0	0	0	0	0
OTU_1683	Metazoa	Nematoda	Enoplea					0	0	0	0	0	0	0	0	0	0	0	0	0	0	0	0	0	0	0	0	0	0	0	0	0	0	0	0	0	0	0	0	0	0	0	0	0	0	0	0	0	0
OTU_1684	Metazoa	Nematoda	Enoplea					0	0	0	0	0	0	0	0	0	0	0	0	0	0	0	0	0	0	0	0	0	0	0	0	0	0	0	0	0	0	0	0	0	0	0	0	0	0	0	0	0	0
OTU_1685	Metazoa	Nematoda	Enoplea					0	0	0	0	0	0	0	0	0	0	0	0	0	0	0	0	0	0	0	0	0	0	0	0	0	0	0	0	0	0	0	0	0	0	0	0	0	0	0	0	0	0
OTU_1686	Metazoa	Nematoda	Enoplea					0	0	0	0	0	0	0	0	0	0	0	0	0	0	0	0	0	4	0	0	0	0	0	0	0	0	0	0	0	0	0	0	0	0	0	0	0	0	0	0	0	0
OTU_1687	Metazoa	Nematoda	Chromadorea					0	0	0	0	0	0	0	0	0	0	0	0	0	0	0	0	0	0	0	0	0	0	0	0	0	0	0	0	0	0	0	0	0	0	0	0	0	0	0	0	0	0
OTU_1688	Metazoa	Nematoda	Enoplea					0	0	1	0	0	0	0	0	0	0	0	0	0	0	0	0	0	0	0	0	0	0	0	0	0	0	0	0	0	0	0	0	0	0	0	0	0	0	23	0	0	1
OTU_1689	Metazoa	Nematoda	Enoplea					0	0	0	0	0	0	0	0	0	0	4	0	0	0	0	0	0	0	0	0	0	0	0	0	0	0	0	0	0	0	0	6	3	0	1	0	0	0	0	0	0	0
OTU_1690	Metazoa	Nematoda	Chromadorea	Rhabditida				1	0	0	2	0	0	0	0	0	0	0	0	0	0	0	0	0	0	0	0	0	0	0	0	0	0	0	0	33	0	13	0	0	0	0	0	0	0	0	0	0	0
OTU_1691	Metazoa	Nematoda	Enoplea					0	0	0	0	0	0	0	0	0	0	0	0	0	0	0	0	0	0	0	0	0	0	0	0	0	0	0	0	0	0	0	0	0	0	0	0	0	0	0	0	0	0
OTU_1692	Metazoa	Nematoda	Enoplea					0	0	0	0	0	0	0	0	0	0	0	0	0	0	0	0	0	0	0	0	0	0	0	0	0	0	0	0	0	0	0	0	0	0	0	0	2	0	0	0	0	0
OTU_169	Metazoa	Nematoda	Enoplea					2	13	3	625	0	0	57	23	0	0	127	0	0	0	0	0	0	1	0	0	0	0	0	0	0	0	0	0	136	0	1	0	0	0	1	0	12	4	0	0	0	0
OTU_1693	Metazoa	Nematoda	Enoplea					0	0	0	0	0	0	0	0	0	0	0	0	0	0	0	0	0	0	0	0	0	0	0	0	0	0	0	0	0	0	0	0	0	0	0	0	0	0	0	0	0	0
OTU_1694	Metazoa	Nematoda						0	0	0	0	0	0	0	0	0	0	0	0	0	0	0	0	0	0	0	0	0	0	0	0	0	0	0	0	0	0	0	0	0	0	0	0	0	0	0	0	0	0
OTU_1695	Metazoa	Nematoda	Chromadorea	Rhabditida	Heterocheilidae	Ortleppascaris	Ortleppascaris gigantea	2	0	0	0	0	0	31	0	0	0	0	0	0	0	0	0	0	0	1	1	0	4	0	0	0	0	0	0	0	0	0	0	0	0	0	0	0	0	8	0	0	0
OTU_1696	Metazoa	Nematoda						0	0	0	0	0	0	0	0	0	0	0	0	0	0	0	0	0	0	0	0	0	0	0	0	0	0	0	0	0	0	0	0	0	0	0	0	0	0	0	0	0	0
OTU_1697	Metazoa	Nematoda	Enoplea					0	0	0	0	0	0	0	0	0	0	0	0	0	0	0	0	0	0	0	0	0	0	0	0	0	0	0	0	0	0	0	0	0	0	0	0	0	0	0	0	0	0
OTU_1698	Metazoa	Nematoda	Chromadorea	Rhabditida				0	0	0	0	0	0	0	0	0	0	0	0	0	0	0	0	0	0	0	0	0	0	0	0	0	0	0	0	0	0	0	0	0	0	0	0	0	0	0	0	0	0
OTU_1699	Metazoa	Nematoda	Enoplea					0	0	0	0	0	0	0	0	0	0	0	0	0	0	0	0	0	0	0	0	0	0	0	0	0	0	0	0	0	0	0	0	0	0	0	0	0	0	0	0	0	0
OTU_1700	Metazoa	Nematoda	Chromadorea	Rhabditida	Aphelenchoididae	Aphelenchoides		0	0	0	0	0	0	0	0	0	0	0	0	0	0	0	0	0	0	0	0	0	0	0	0	0	0	0	0	0	0	0	0	0	0	0	0	0	0	0	0	0	0
OTU_17	Metazoa	Nematoda	Enoplea					0	0	0	0	0	0	1	0	0	107	0	0	0	0	12	64	8	0	0	0	0	0	1	5	0	4	0	0	0	0	0	0	0	0	0	0	0	0	0	0	0	0
OTU_170	Metazoa	Nematoda	Enoplea					0	20	7	0	0	18	15	0	0	27	64	15	0	3	13	10	64	19	17	1	88	51	1	912	6	60	743	1	10	0	0	13	0	0	0	0	0	0	0	0	0	0
OTU_1701	Metazoa	Nematoda	Chromadorea	Rhabditida				0	0	0	0	0	0	0	0	0	0	0	0	0	0	0	0	0	0	0	0	0	0	0	0	0	0	0	0	0	0	0	0	0	0	0	0	0	0	0	0	0	0
OTU_1702	Metazoa	Nematoda	Chromadorea	Rhabditida				0	0	0	0	0	0	0	0	0	0	0	0	0	0	0	0	0	0	0	0	0	0	0	0	0	0	0	0	0	0	0	0	0	0	0	0	0	0	0	0	0	0
OTU_1703	Metazoa	Nematoda	Chromadorea					0	0	0	0	0	0	0	0	0	1	0	0	0	0	0	48	0	0	0	0	0	0	0	0	0	0	0	0	0	0	0	50	31	0	0	0	0	0	0	0	0	0
OTU_1704	Metazoa	Nematoda						0	0	0	0	0	0	0	0	0	0	0	0	0	0	0	0	0	0	0	0	0	0	0	1	0	0	0	0	0	0	0	0	0	0	0	0	0	0	0	0	0	0
OTU_1705	Metazoa	Nematoda						0	0	0	0	0	0	0	0	0	0	0	0	0	0	0	15	0	0	0	0	0	0	0	0	0	0	0	0	0	0	0	0	0	0	0	0	0	0	0	0	0	0
OTU_1706	Metazoa	Nematoda	Enoplea					0	0	0	0	0	0	0	0	0	1	0	0	0	0	0	0	0	0	0	0	0	0	0	0	0	0	0	0	0	0	0	0	0	0	0	0	0	0	0	0	0	0
OTU_1707	Metazoa	Nematoda	Enoplea					0	0	0	0	0	0	0	0	0	0	0	0	0	0	0	0	0	0	0	0	0	0	0	0	0	0	0	0	0	0	0	0	0	0	0	0	0	0	0	0	0	0
OTU_1708	Metazoa	Nematoda	Chromadorea					0	0	0	0	0	0	0	0	0	0	0	0	0	0	0	0	0	0	0	0	0	0	0	0	0	0	0	0	0	0	0	0	0	0	0	0	0	0	0	0	0	0
OTU_1709	Metazoa	Nematoda	Enoplea					0	0	0	0	0	0	0	0	0	0	0	0	0	0	0	0	0	0	0	0	0	0	0	0	0	0	0	0	0	0	0	0	0	0	0	0	0	0	0	0	0	0
OTU_1710	Metazoa	Nematoda	Enoplea					0	0	0	0	0	0	0	0	0	0	0	0	0	0	0	0	0	0	0	0	0	0	0	0	0	0	0	0	0	0	0	0	0	0	0	0	0	0	0	0	0	0
OTU_171	Metazoa	Nematoda	Enoplea					0	1	0	0	0	0	0	1	0	2	0	0	0	0	0	0	38	61	0	0	0	0	0	0	0	1	0	0	13	0	0	11	13	0	0	0	0	44	0	0	0	0
OTU_1711	Metazoa	Nematoda	Enoplea					0	0	0	0	0	0	0	0	0	0	0	0	0	0	0	0	0	0	0	0	0	0	0	0	0	0	0	0	0	0	0	0	0	0	0	0	0	0	0	0	0	0
OTU_1712	Metazoa	Nematoda						0	0	0	0	1	0	0	0	0	0	0	0	0	0	0	0	0	0	0	0	0	0	0	0	0	0	0	0	0	0	0	0	0	0	0	0	0	0	0	0	0	0
OTU_1713	Metazoa	Nematoda	Chromadorea	Rhabditida	Aphelenchoididae	Aphelenchoides		0	0	0	0	0	0	0	0	0	0	0	0	0	0	0	0	0	0	0	0	0	0	0	0	0	0	0	0	0	0	0	0	0	0	0	0	0	0	0	0	0	0
OTU_1714	Metazoa	Nematoda	Enoplea					0	0	0	0	0	0	0	0	0	0	0	0	0	0	0	0	0	0	0	0	0	0	0	0	0	0	0	0	0	0	0	0	0	0	0	0	0	0	0	0	0	0
OTU_1715	Metazoa	Nematoda						0	0	0	0	0	0	0	0	0	0	0	0	0	0	0	0	0	0	0	0	0	0	1	0	0	0	0	0	0	0	0	0	0	0	0	0	0	0	0	0	0	0
OTU_1716	Metazoa	Nematoda						0	0	0	0	0	0	0	0	0	0	0	0	0	0	0	0	0	0	0	0	0	0	0	0	0	0	0	0	0	1	0	55	0	0	0	0	0	1	0	0	0	0
OTU_1717	Metazoa	Nematoda	Enoplea					0	0	0	0	0	0	0	0	0	0	0	0	0	0	0	0	0	0	0	0	0	0	0	0	0	0	0	0	0	0	0	0	0	0	0	0	0	0	0	0	0	0
OTU_1718	Metazoa	Nematoda						0	0	0	0	0	0	0	0	0	0	0	0	0	0	0	0	0	0	0	0	0	0	0	0	0	0	0	0	0	0	0	0	0	0	0	0	0	0	0	0	0	0
OTU_1719	Metazoa	Nematoda	Enoplea					0	0	0	0	0	0	0	0	0	0	0	0	0	0	0	0	0	0	0	0	0	0	0	0	0	0	0	0	0	0	0	0	0	0	0	0	0	0	0	0	0	0
OTU_1720	Metazoa	Nematoda	Chromadorea	Rhabditida				0	0	0	0	0	0	0	0	0	0	0	0	0	0	0	0	0	0	0	0	0	0	0	0	0	0	0	2	0	0	0	0	0	0	0	0	0	2	0	0	0	0
OTU_1721	Metazoa	Nematoda	Enoplea					0	0	0	0	0	0	0	0	0	73	0	0	0	0	0	0	0	0	0	0	0	0	0	0	0	0	0	0	0	0	0	0	0	0	0	0	0	0	0	0	0	0
OTU_172	Metazoa	Nematoda	Enoplea					1	47	6	0	1	0	0	2	1	1	0	2	0	1	0	0	0	0	0	0	0	0	0	0	0	0	0	1	1944	7	3	79	2	13	1	0	288	18	2	1	1	0
OTU_1722	Metazoa	Nematoda	Enoplea					0	0	0	0	1	0	0	0	0	2	61	0	0	0	0	0	0	0	0	0	0	0	0	0	0	0	0	0	0	0	0	0	0	0	0	0	0	0	0	0	0	0
OTU_1723	Metazoa	Nematoda	Enoplea					0	0	0	0	0	0	0	0	0	0	0	0	0	0	0	0	0	57	0	0	0	0	0	0	0	0	0	32	0	0	3	0	0	8	0	0	0	0	0	0	0	2
OTU_1724	Metazoa	Nematoda	Enoplea					0	0	0	0	0	0	0	0	0	0	0	0	0	0	0	0	0	96	0	0	0	0	0	0	0	0	0	0	0	0	0	0	0	0	0	0	0	0	0	0	0	0
OTU_1725	Metazoa	Nematoda	Enoplea					0	0	0	0	2	0	0	0	0	0	0	0	0	0	0	0	0	0	0	0	0	0	0	0	0	0	0	0	0	0	0	0	0	0	0	0	0	0	0	0	0	0
OTU_1726	Metazoa	Nematoda						0	0	0	0	0	0	0	0	0	0	0	0	0	0	0	0	0	0	0	0	0	0	0	0	0	0	0	0	0	0	0	0	0	0	0	0	0	0	0	0	0	0
OTU_1727	Metazoa	Nematoda	Enoplea	Dorylaimida	Longidoridae			0	0	0	0	0	0	0	0	0	0	0	0	0	0	20	0	6	48	0	0	0	0	0	0	0	0	0	0	0	0	0	0	0	0	0	0	0	0	0	0	0	0
OTU_1728	Metazoa	Nematoda	Chromadorea					0	0	0	0	1	0	0	0	0	0	0	0	0	4	0	0	21	0	0	0	0	0	0	1	0	0	0	0	0	0	0	0	0	0	0	0	0	0	0	0	0	0
OTU_1729	Metazoa	Nematoda	Enoplea					0	0	0	0	0	0	0	0	0	0	0	0	0	0	0	0	0	0	0	0	0	0	0	0	0	0	0	0	0	0	0	0	0	0	0	0	0	0	0	0	0	0
OTU_1730	Metazoa	Nematoda	Enoplea					0	0	0	0	0	0	0	0	0	0	0	0	0	0	0	0	0	0	0	0	0	0	0	0	0	0	0	0	0	0	0	0	0	0	0	0	0	0	0	0	0	0
OTU_173	Metazoa	Nematoda						0	0	0	0	0	0	0	0	0	0	0	1	0	0	75	0	0	62	1	1	0	4	8	0	1	0	0	3	0	0	0	0	0	1	0	0	0	0	17	64	0	0
OTU_1731	Metazoa	Nematoda	Enoplea	Dorylaimida	Longidoridae			0	0	0	0	0	0	0	0	0	0	0	0	0	0	0	0	0	0	0	0	0	0	0	0	0	0	0	0	0	0	0	0	0	0	0	0	0	0	0	0	0	0
OTU_1732	Metazoa	Nematoda	Enoplea					0	0	0	0	0	0	0	0	0	0	0	0	0	0	0	0	0	0	0	0	0	0	0	0	0	0	0	0	0	0	0	0	0	0	0	0	0	0	0	0	0	0
OTU_1733	Metazoa	Nematoda	Enoplea					0	0	0	0	0	20	0	0	0	0	0	0	0	0	0	0	0	0	0	0	0	0	0	0	0	0	0	0	0	0	0	0	0	0	0	0	0	0	0	0	0	0
OTU_1734	Metazoa	Nematoda	Enoplea					0	0	0	0	0	0	5	0	0	0	0	4	0	0	0	0	0	0	0	0	0	0	0	0	0	0	0	0	0	0	0	0	0	0	0	0	0	0	0	0	0	0
OTU_1735	Metazoa	Nematoda	Chromadorea	Rhabditida				0	0	0	0	0	31	0	3	0	0	0	0	0	0	0	0	0	0	0	0	0	0	0	10	0	0	0	0	22	0	0	20	0	4	0	0	1	0	0	2	0	2
OTU_1736	Metazoa	Nematoda	Enoplea					0	0	0	0	0	0	0	0	0	0	0	0	0	0	0	0	0	0	0	0	0	0	0	8	0	0	0	0	0	0	0	0	0	0	0	0	0	0	0	0	0	0
OTU_1737	Metazoa	Nematoda	Enoplea					0	0	0	0	0	0	0	0	0	0	0	0	0	0	0	0	0	0	0	0	0	0	0	0	0	0	0	0	0	0	0	0	0	0	0	0	0	0	0	0	0	0
OTU_1738	Metazoa	Nematoda	Enoplea					0	0	0	0	0	0	0	0	0	0	0	0	0	0	0	0	0	0	0	0	0	0	0	0	0	0	0	0	0	0	0	0	0	0	0	0	0	0	0	0	0	0
OTU_1739	Metazoa	Nematoda	Enoplea					0	0	0	0	0	0	0	0	0	0	67	0	0	0	0	0	0	0	0	0	0	0	0	0	0	0	0	0	0	0	0	0	0	0	0	0	0	0	0	0	0	0
OTU_1740	Metazoa	Nematoda	Enoplea	Dorylaimida	Longidoridae			0	0	0	0	0	0	0	0	0	0	0	0	0	0	0	0	0	0	0	0	0	0	0	0	0	0	0	4	0	0	0	0	0	0	0	0	0	0	0	0	0	0
OTU_174	Metazoa	Nematoda						0	2	1	0	0	100	0	0	1	0	1	1	0	0	11	1	2	0	0	2	0	0	0	4	0	0	0	22	58	49	1458	806	21	31	1	17	1	83	2	0	77	0
OTU_1741	Metazoa	Nematoda	Enoplea	Trichinellida	Trichinellidae	Trichinella	Trichinella pseudospiralis	0	0	0	0	0	0	0	0	0	0	0	0	0	0	0	0	0	0	0	0	0	0	0	0	0	0	0	0	0	0	0	0	0	0	0	0	0	0	0	0	0	0
OTU_1742	Metazoa	Nematoda	Chromadorea	Rhabditida	Rhabditidae	Caenorhabditis	Caenorhabditis elegans	0	0	0	0	0	0	0	0	0	80	1	0	0	0	0	0	0	0	0	0	0	0	0	0	0	0	0	1	0	0	0	0	0	0	0	0	0	0	0	0	0	0
OTU_1743	Metazoa	Nematoda	Enoplea					0	0	0	0	0	0	0	0	0	0	0	0	0	0	53	0	0	0	0	0	0	0	0	0	0	0	0	0	0	0	0	0	0	0	0	0	0	0	0	0	0	0
OTU_1744	Metazoa	Nematoda	Enoplea	Dorylaimida	Longidoridae			0	0	0	0	0	0	0	0	0	0	0	0	0	0	0	0	0	0	0	1	0	0	0	0	0	0	0	0	0	0	0	0	0	0	0	0	0	0	0	0	0	0
OTU_1745	Metazoa	Nematoda						0	0	0	0	0	0	0	0	0	0	0	0	0	0	0	0	31	0	0	0	0	0	0	0	0	0	0	8	0	0	0	0	0	0	0	0	0	0	0	0	0	4
OTU_1746	Metazoa	Nematoda	Enoplea					0	0	0	0	0	0	0	0	0	2	0	0	0	0	0	89	0	0	0	0	0	0	0	0	0	0	0	0	0	0	0	0	0	0	0	0	0	0	0	0	0	0
OTU_1747	Metazoa	Nematoda	Enoplea	Dorylaimida	Longidoridae			0	0	0	0	0	38	0	0	0	0	0	0	0	0	0	0	0	0	24	0	0	0	0	0	0	0	0	0	0	0	0	0	0	0	0	0	0	0	0	0	0	0
OTU_1748	Metazoa	Nematoda	Enoplea					0	0	0	0	1	0	0	0	0	0	0	0	0	0	2	0	0	44	0	0	0	0	0	0	0	0	0	0	2	0	0	0	0	0	0	0	0	0	0	0	0	0
OTU_1749	Metazoa	Nematoda	Chromadorea	Rhabditida				0	0	0	0	0	0	0	0	0	0	0	0	0	0	0	0	2	0	0	0	0	0	0	0	0	0	2	0	0	0	0	0	0	0	0	3	0	0	0	0	0	0
OTU_1750	Metazoa	Nematoda	Enoplea					0	0	0	0	0	0	0	0	0	0	0	0	0	0	3	0	0	66	0	0	0	0	0	0	0	0	0	0	0	0	0	0	0	0	0	0	0	0	0	0	0	0
OTU_175	Metazoa	Nematoda						0	0	36	0	0	26	1	0	0	0	7	36	0	0	0	1	0	0	1	0	0	100	0	0	0	0	0	0	0	0	0	0	0	0	0	0	0	0	0	0	0	0
OTU_1751	Metazoa	Nematoda						0	0	0	0	0	0	0	0	0	0	0	0	0	0	0	0	0	0	0	0	0	0	0	0	0	0	0	0	0	0	0	0	0	0	0	0	0	0	0	0	0	0
OTU_1752	Metazoa	Nematoda	Enoplea					0	0	0	0	0	0	0	0	0	0	0	0	0	0	0	0	0	0	0	0	0	0	0	0	0	0	0	0	0	0	0	0	0	0	0	0	0	0	0	0	0	0
OTU_1753	Metazoa	Nematoda	Chromadorea	Rhabditida				0	0	0	0	1	0	0	0	0	0	0	0	0	0	0	0	0	0	0	0	0	0	0	0	0	0	0	0	0	0	0	0	0	0	0	0	0	0	0	0	0	0
OTU_1754	Metazoa	Nematoda						0	0	0	0	0	0	0	0	0	0	0	0	0	0	0	0	0	0	0	0	0	0	0	0	0	0	0	0	0	0	0	0	0	0	0	0	0	0	0	0	0	0
OTU_1755	Metazoa	Nematoda	Enoplea	Trichinellida	Trichinellidae	Trichinella	Trichinella pseudospiralis	0	0	0	0	0	0	0	0	0	0	0	0	0	0	0	0	4	0	0	0	0	0	0	0	1	0	0	0	0	0	0	0	0	0	0	0	0	0	0	0	0	0
OTU_1756	Metazoa	Nematoda	Chromadorea	Rhabditida				0	0	0	0	0	0	0	0	0	0	0	0	0	0	0	0	0	0	0	0	0	0	0	0	0	0	3	0	0	0	0	0	0	0	0	0	0	0	2	9	0	0
OTU_1757	Metazoa	Nematoda	Enoplea					0	0	0	0	0	0	0	0	0	0	0	0	0	0	0	0	0	0	0	0	0	0	0	0	0	0	0	0	0	0	0	0	0	0	0	0	0	0	0	0	0	0
OTU_1758	Metazoa	Nematoda	Enoplea					0	0	0	0	0	0	0	0	0	0	0	0	0	0	0	0	0	0	0	0	0	0	0	0	0	0	0	0	0	0	0	0	0	0	0	0	0	0	0	0	0	0
OTU_1759	Metazoa	Nematoda						0	0	0	0	0	0	2	0	0	0	0	0	0	0	0	0	0	0	0	0	0	0	0	0	0	0	0	0	0	0	0	0	0	0	0	0	0	0	0	0	0	0
OTU_1760	Metazoa	Nematoda	Enoplea					0	0	0	0	0	0	0	0	0	0	0	0	0	0	0	0	0	0	0	0	0	0	0	0	0	0	0	0	0	0	0	0	0	0	0	0	0	0	0	0	0	0
OTU_176	Metazoa	Nematoda	Enoplea	Trichinellida	Trichinellidae	Trichinella	Trichinella pseudospiralis	0	0	0	0	0	20	0	0	0	12	0	0	0	0	0	10	0	0	1	0	0	0	0	0	2	1	3	10	60	0	0	0	0	0	1	0	1	0	5	0	0	0
OTU_1761	Metazoa	Nematoda	Enoplea					0	0	11	0	0	19	0	0	0	0	0	0	0	0	0	0	0	0	0	0	0	0	0	0	0	0	0	0	0	0	0	0	0	0	0	0	0	0	0	0	0	0
OTU_1762	Metazoa	Nematoda	Enoplea					0	0	0	0	0	0	0	0	0	0	0	0	0	0	0	0	0	0	110	0	0	0	8	0	0	0	0	0	0	0	0	0	0	0	0	0	0	0	0	0	0	0
OTU_1763	Metazoa	Nematoda						0	0	0	0	0	0	0	1	0	0	0	0	0	0	0	0	0	0	0	0	0	0	0	0	0	0	0	0	0	0	0	0	0	0	0	0	79	4	0	0	0	0
OTU_1764	Metazoa	Nematoda						0	0	0	0	4	57	4	0	0	0	0	0	0	0	0	0	0	0	0	0	0	0	0	15	0	0	0	0	0	0	0	0	0	0	0	0	0	0	0	0	0	0
OTU_1765	Metazoa	Nematoda	Enoplea					0	0	0	0	0	2	0	0	0	0	0	0	0	0	0	0	0	35	0	0	0	0	0	0	0	0	0	0	2	0	0	0	0	0	0	0	0	0	0	0	0	3
OTU_1766	Metazoa	Nematoda						0	0	0	0	0	0	0	0	0	0	0	0	0	0	2	0	0	1	0	0	0	0	0	0	0	0	0	0	0	0	0	0	0	0	0	0	0	0	0	0	0	0
OTU_1767	Metazoa	Nematoda						0	0	0	0	0	0	0	0	0	0	0	0	0	0	0	0	0	0	0	0	0	0	0	0	0	0	0	0	0	0	0	0	0	0	0	0	0	0	0	0	0	0
OTU_1768	Metazoa	Nematoda	Chromadorea	Rhabditida				0	0	0	0	0	0	0	0	0	0	6	0	0	0	0	0	0	0	0	0	0	0	0	0	0	0	0	0	0	0	0	0	1	0	0	0	0	0	0	0	0	0
OTU_1769	Metazoa	Nematoda	Enoplea					0	0	0	0	0	0	0	0	0	0	0	0	0	0	0	0	0	67	0	0	0	0	0	0	0	0	0	0	0	0	0	0	0	0	0	0	0	0	0	0	0	0
OTU_1770	Metazoa	Nematoda	Enoplea					0	0	0	0	0	0	0	0	0	0	0	0	0	0	0	0	0	0	0	0	0	0	0	0	0	0	0	0	0	0	0	0	0	0	0	0	0	0	0	0	0	0
OTU_177	Metazoa	Nematoda	Enoplea					0	0	0	149	0	0	20	0	0	0	0	0	0	0	2	0	0	6	0	0	0	0	0	1	0	0	0	2	37	0	3	4	0	4	0	0	21	2	0	0	0	0
OTU_1771	Metazoa	Nematoda	Enoplea					0	1	0	0	0	0	1	1	0	1	0	0	0	0	0	3	0	0	0	0	0	0	0	0	0	0	0	0	75	0	1	0	0	0	0	0	16	1	0	0	0	0
OTU_1772	Metazoa	Nematoda	Enoplea					0	0	0	0	0	0	0	0	0	0	0	0	0	0	0	0	0	0	0	0	0	0	0	0	0	0	0	0	0	0	0	0	0	0	0	0	0	0	0	0	0	0
OTU_1773	Metazoa	Nematoda						0	0	0	0	0	0	0	0	0	0	0	0	0	0	0	3	0	0	0	0	0	0	0	0	0	0	0	0	0	0	0	0	0	0	0	0	0	0	0	0	0	0
OTU_1774	Metazoa	Nematoda	Chromadorea	Rhabditida				0	0	0	0	0	0	0	0	0	0	0	0	0	0	1	9	0	20	0	0	0	0	14	0	0	0	0	0	0	0	0	0	0	0	0	0	0	0	0	0	0	0
OTU_1775	Metazoa	Nematoda	Chromadorea	Rhabditida				0	0	0	0	0	0	0	0	0	0	0	0	0	0	0	0	0	0	0	0	0	0	0	0	0	0	0	0	0	0	0	0	0	0	0	0	0	0	0	0	0	0
OTU_1776	Metazoa	Nematoda						0	0	0	0	0	0	0	0	0	0	0	0	0	0	0	0	0	0	0	0	0	0	0	0	0	0	0	0	0	0	0	0	0	0	0	0	0	0	0	0	0	0
OTU_1777	Metazoa	Nematoda						0	0	0	0	0	0	0	0	0	0	0	0	0	0	0	0	0	0	0	0	0	0	0	0	0	0	0	0	0	0	0	0	0	0	0	0	0	0	0	0	0	0
OTU_1778	Metazoa	Nematoda	Enoplea					0	0	0	0	0	0	0	0	0	0	0	0	0	0	0	0	0	0	0	0	0	0	0	0	0	0	0	0	0	0	0	0	0	0	0	0	0	0	0	0	0	0
OTU_1779	Metazoa	Nematoda	Enoplea					0	0	0	0	0	0	0	0	0	0	0	0	0	0	0	0	0	0	0	0	0	0	0	0	0	0	0	0	0	0	0	0	0	0	0	0	0	0	0	0	0	0
OTU_1780	Metazoa	Nematoda	Chromadorea	Rhabditida	Aphelenchoididae	Aphelenchoides		0	0	0	0	0	0	0	0	0	0	0	0	0	0	0	0	0	0	0	0	0	0	0	0	0	0	0	0	0	0	0	0	0	0	0	0	0	0	0	0	0	0
OTU_178	Metazoa	Nematoda						0	0	0	0	0	0	0	0	0	37	0	0	0	0	0	22	0	0	0	0	0	0	0	1	0	0	0	0	0	0	0	0	0	0	0	0	0	0	0	0	0	0
OTU_1781	Metazoa	Nematoda	Enoplea					0	0	0	0	0	0	0	0	0	0	0	0	0	0	0	1	0	0	0	0	0	0	0	0	0	0	0	0	0	0	0	0	0	0	0	0	0	0	0	0	0	0
OTU_1782	Metazoa	Nematoda	Enoplea					0	0	0	0	0	0	0	0	0	0	0	0	0	0	0	0	0	0	0	0	0	0	0	0	0	0	0	0	0	0	0	0	0	0	0	0	0	0	0	0	0	0
OTU_1783	Metazoa	Nematoda	Enoplea					0	0	0	0	0	0	0	0	0	0	0	0	0	0	0	0	0	0	0	0	0	0	0	0	0	0	0	0	0	0	0	0	0	0	0	0	0	0	0	0	0	0
OTU_1784	Metazoa	Nematoda	Enoplea	Dorylaimida				0	0	0	0	0	0	0	0	0	0	0	0	0	0	0	0	0	0	0	0	0	0	0	0	0	0	0	0	0	0	0	0	0	0	0	0	0	0	0	0	0	0
OTU_1785	Metazoa	Nematoda	Enoplea					0	0	0	0	0	0	0	0	0	0	0	0	0	0	0	0	0	0	0	0	0	0	0	1	0	0	0	0	33	0	0	0	0	0	0	0	0	0	0	0	0	0
OTU_1786	Metazoa	Nematoda	Enoplea					0	0	0	0	0	0	0	0	0	0	0	0	0	0	0	0	0	0	0	0	0	0	0	0	0	0	0	0	0	0	0	0	0	0	0	0	0	0	0	0	0	0
OTU_1787	Metazoa	Nematoda	Enoplea					0	0	0	0	0	0	0	0	0	0	0	0	0	0	0	0	0	0	0	0	0	0	0	0	0	0	0	0	0	0	0	0	0	0	0	0	0	0	0	0	0	0
OTU_1788	Metazoa	Nematoda	Enoplea					0	0	0	0	0	0	0	0	0	0	0	0	0	0	0	78	0	1	0	0	0	0	0	0	0	0	0	0	0	14	0	0	0	0	0	0	0	0	0	0	0	0
OTU_1789	Metazoa	Nematoda	Enoplea					0	0	0	0	0	0	0	0	0	0	0	0	0	0	0	0	0	0	0	0	0	0	0	0	0	0	0	0	0	0	0	0	0	0	0	0	0	0	0	0	0	0
OTU_1790	Metazoa	Nematoda						0	0	0	0	0	0	0	0	0	0	0	0	0	0	0	0	55	121	0	0	0	0	0	0	0	0	0	0	0	0	0	0	0	0	0	0	0	0	0	0	0	0
OTU_1791	Metazoa	Nematoda	Enoplea					0	0	0	0	0	0	0	0	0	0	0	0	0	0	0	0	0	0	0	0	0	0	0	0	0	0	0	0	0	0	0	0	0	0	0	0	0	0	0	0	0	0
OTU_179	Metazoa	Nematoda	Enoplea					1	1018	2	2	2	0	0	0	1	2	0	0	0	0	0	5	0	21	0	0	0	0	0	1	0	0	0	0	3	0	0	2	0	0	0	0	12	0	0	0	0	0
OTU_1792	Metazoa	Nematoda	Enoplea					0	0	0	0	0	0	0	0	0	0	0	0	0	0	0	0	0	0	0	0	0	0	0	0	0	0	0	0	0	0	0	0	0	0	0	0	0	0	0	0	0	0
OTU_1793	Metazoa	Nematoda	Enoplea	Dorylaimida				0	0	0	0	0	8	0	0	0	0	0	0	0	0	0	0	0	0	0	0	0	0	0	8	0	0	0	0	3	0	0	0	0	0	0	0	1	0	0	0	0	0
OTU_1794	Metazoa	Nematoda	Enoplea					0	0	0	0	0	0	0	0	0	0	0	0	0	0	0	0	0	0	0	0	0	0	0	0	0	0	0	0	57	0	0	0	0	0	0	0	0	0	0	0	0	0
OTU_1795	Metazoa	Nematoda						0	0	0	0	0	0	0	0	0	0	0	0	0	0	0	0	0	0	0	0	0	0	0	0	0	0	0	0	0	0	8	0	0	0	0	0	0	0	0	0	0	0
OTU_1796	Metazoa	Nematoda						0	0	0	0	0	0	0	0	0	0	0	0	0	0	0	0	0	0	0	0	0	0	0	0	0	0	0	0	0	0	0	0	0	0	0	0	0	0	0	0	0	0
OTU_1797	Metazoa	Nematoda	Enoplea					0	0	0	0	0	0	0	0	0	1	0	0	0	0	0	0	0	0	0	0	0	0	0	0	0	0	0	0	0	0	0	0	0	0	0	0	0	0	0	0	0	0
OTU_1798	Metazoa	Nematoda	Enoplea					0	0	0	0	0	0	0	0	0	0	0	0	0	0	0	0	0	0	0	0	0	0	0	0	0	0	0	0	0	0	0	0	0	0	0	0	0	0	0	0	0	0
OTU_1799	Metazoa	Nematoda	Enoplea					0	0	0	0	0	0	0	0	0	0	0	0	0	0	0	0	0	0	0	0	1	0	0	0	0	0	60	0	0	0	0	0	0	0	0	0	0	0	0	0	0	0
OTU_1800	Metazoa	Nematoda	Enoplea					0	0	0	0	0	0	0	0	0	3	0	0	0	0	7	0	2	47	0	0	0	0	0	3	0	0	0	4	4	7	0	0	0	0	0	0	0	0	0	0	0	1
OTU_180	Metazoa	Nematoda	Enoplea					0	0	0	0	0	0	0	2	0	0	0	0	0	0	3	0	2	6	1	0	0	1	1	4	4	3	0	10	0	0	0	0	0	2	0	0	0	0	0	0	0	0
OTU_1801	Metazoa	Nematoda	Chromadorea	Rhabditida				0	0	0	0	0	0	0	0	0	0	0	0	0	0	0	0	0	0	0	0	0	0	0	0	0	0	0	0	0	0	0	0	0	0	0	0	0	0	0	0	0	0
OTU_1802	Metazoa	Nematoda	Enoplea					0	0	0	0	0	0	0	0	0	0	0	0	0	0	0	0	0	0	0	0	0	0	0	0	0	0	0	0	1	0	0	0	0	0	0	0	0	0	0	0	0	0
OTU_1803	Metazoa	Nematoda	Enoplea					0	0	0	0	0	0	0	0	0	2	0	0	0	0	0	5	0	74	0	1	0	0	0	0	1	0	0	0	0	0	0	0	0	0	0	0	0	0	0	0	0	0
OTU_1804	Metazoa	Nematoda	Enoplea					0	0	0	0	0	0	0	0	0	0	0	0	0	0	0	0	0	0	0	0	0	0	0	0	0	0	0	0	1	0	0	0	0	0	0	0	0	0	0	0	0	0
OTU_1805	Metazoa	Nematoda	Enoplea					0	0	0	0	0	0	0	0	0	0	0	0	0	0	30	0	0	42	0	0	0	0	0	0	0	0	0	0	0	0	0	0	0	0	0	0	0	0	0	0	0	0
OTU_1806	Metazoa	Nematoda	Enoplea					0	0	0	0	0	0	0	0	0	0	0	0	0	0	0	0	0	0	0	0	0	0	0	0	0	0	0	0	0	159	0	0	0	0	0	1	0	0	0	0	0	0
OTU_1807	Metazoa	Nematoda	Enoplea	Dorylaimida				0	0	0	0	0	0	0	0	0	0	0	0	0	0	0	0	0	0	1	0	0	0	0	52	0	0	0	0	0	0	0	0	0	0	0	0	0	0	0	0	0	0
OTU_1808	Metazoa	Nematoda	Enoplea					0	0	0	0	0	0	0	0	0	0	0	0	0	0	0	1	0	0	0	0	0	0	0	14	0	0	0	0	0	0	0	0	0	0	0	0	0	0	0	0	0	0
OTU_1809	Metazoa	Nematoda	Enoplea					1	0	0	0	0	0	0	0	0	0	0	0	0	0	0	0	0	0	0	0	0	0	0	0	0	0	0	0	0	0	0	32	5	0	0	0	0	0	11	0	0	0
OTU_1810	Metazoa	Nematoda	Enoplea					0	0	0	0	0	0	0	0	0	0	0	0	0	0	0	0	0	0	0	0	0	0	0	0	0	0	0	0	0	0	0	65	0	0	0	0	0	0	0	0	0	0
OTU_181	Metazoa	Nematoda	Enoplea					0	0	0	0	0	1	0	0	0	0	1	0	0	0	0	0	0	2	0	1	0	0	0	0	1	0	0	1	0	0	0	23	0	0	0	0	0	0	20	0	146	35
OTU_1811	Metazoa	Nematoda	Enoplea					0	0	0	0	0	0	0	0	0	0	0	0	0	0	0	0	0	0	0	0	0	0	0	0	0	0	0	0	0	0	0	0	0	0	0	0	0	0	0	0	0	0
OTU_1812	Metazoa	Nematoda	Enoplea					0	0	0	0	0	0	0	0	0	0	0	0	0	0	0	0	0	0	0	0	0	0	0	0	0	0	0	0	0	0	0	0	0	0	0	0	0	0	0	0	0	0
OTU_1813	Metazoa	Nematoda	Enoplea					0	0	0	1	0	0	0	0	0	0	0	0	0	0	0	0	0	0	0	0	0	0	0	0	0	0	0	0	0	0	0	0	0	0	0	0	0	0	123	0	0	0
OTU_1814	Metazoa	Nematoda						9	0	0	0	0	0	0	0	0	0	67	0	0	0	0	0	2	0	0	0	0	0	0	4	0	0	8	0	0	0	0	0	0	0	0	0	0	0	0	0	0	2
OTU_1815	Metazoa	Nematoda	Enoplea					0	0	0	0	0	20	0	0	0	0	0	0	0	0	0	0	0	0	0	0	0	0	0	0	0	0	0	0	0	0	3	0	0	0	0	0	0	0	0	0	0	0
OTU_1816	Metazoa	Nematoda						0	0	1	0	0	91	0	0	0	0	0	0	0	0	36	0	0	0	0	0	0	0	0	1	0	0	0	0	0	0	0	0	0	0	0	0	0	0	0	0	0	0
OTU_1817	Metazoa	Nematoda	Enoplea					0	0	0	0	20	0	0	0	0	7	0	0	0	0	0	7	3	0	0	0	0	0	79	0	0	0	0	0	44	0	0	0	0	0	0	0	1	1	0	0	0	3
OTU_1818	Metazoa	Nematoda	Enoplea					0	0	0	0	0	0	0	0	0	0	0	0	0	0	0	0	0	0	0	0	0	0	0	0	0	0	0	0	0	0	0	0	0	0	0	0	0	0	0	0	0	0
OTU_1819	Metazoa	Nematoda	Enoplea	Trichinellida	Trichinellidae	Trichinella	Trichinella pseudospiralis	0	0	0	0	46	0	0	0	0	0	0	0	0	0	0	0	0	0	0	0	0	0	0	0	0	0	0	0	0	0	0	0	0	0	0	0	0	0	0	0	0	0
OTU_1820	Metazoa	Nematoda	Enoplea	Dorylaimida	Longidoridae			0	0	0	0	0	0	0	0	0	0	0	0	0	0	0	0	0	0	0	0	0	0	0	0	0	0	0	0	0	0	0	0	0	0	0	0	0	0	0	0	0	0
OTU_182	Metazoa	Nematoda						0	0	0	0	0	0	0	0	0	0	0	0	0	0	0	0	0	0	4	0	0	0	0	18	0	0	29	0	0	0	0	0	0	0	0	0	0	0	0	0	0	0
OTU_1821	Metazoa	Nematoda	Chromadorea	Rhabditida				0	0	0	0	0	1	0	0	0	0	0	0	0	0	0	0	6	0	0	0	0	0	0	0	0	0	0	0	2	0	0	0	0	0	0	0	4	0	0	0	0	0
OTU_1822	Metazoa	Nematoda	Enoplea					0	0	0	0	0	0	0	0	0	0	0	0	0	0	0	0	0	0	0	0	0	0	0	0	0	0	0	0	0	0	0	0	0	0	0	0	0	0	0	0	0	0
OTU_1823	Metazoa	Nematoda	Enoplea					0	0	0	0	0	0	0	0	0	0	0	0	0	0	0	0	0	0	0	0	0	0	0	0	0	0	0	0	0	0	0	0	0	0	0	0	0	0	0	0	0	0
OTU_1824	Metazoa	Nematoda	Enoplea	Dorylaimida				0	0	0	0	5	0	0	0	0	0	0	0	0	0	0	0	0	0	0	0	0	0	0	0	0	0	0	0	0	0	0	0	0	0	0	0	24	0	0	0	0	0
OTU_1825	Metazoa	Nematoda	Enoplea					0	1	1	0	1	0	0	0	0	0	0	0	0	0	0	0	0	0	0	0	0	0	0	0	0	3	0	0	457	3	4	0	0	0	0	1	313	4	1	0	0	0
OTU_1826	Metazoa	Nematoda	Chromadorea					0	0	0	0	0	0	0	0	0	0	0	0	4	0	16	0	0	48	0	0	0	0	0	0	0	0	0	0	0	0	0	0	0	0	0	0	0	0	0	0	0	0
OTU_1827	Metazoa	Nematoda	Enoplea					0	0	0	0	0	0	0	0	0	0	0	0	0	0	0	0	0	0	0	0	0	0	0	0	0	0	0	0	0	0	0	0	0	0	0	0	0	0	0	0	0	0
OTU_1828	Metazoa	Nematoda	Enoplea					0	0	0	0	0	0	0	0	0	0	0	0	0	0	0	0	0	0	0	0	0	0	0	0	0	0	0	0	2	0	0	0	0	0	0	0	1	0	0	0	0	0
OTU_1829	Metazoa	Nematoda	Enoplea					0	0	0	0	0	9	0	0	0	0	0	0	0	0	9	0	0	55	0	0	0	0	0	0	0	0	0	0	0	0	0	0	0	0	0	0	0	0	0	0	0	0
OTU_183	Metazoa	Nematoda	Chromadorea	Rhabditida	Meloidogynidae	Meloidogyne	Meloidogyne hapla	0	0	0	0	0	0	0	0	0	0	1	0	0	1	6	0	0	5	6	6	2	0	2	1	0	2	2	0	0	8	0	0	0	0	0	3	0	6	0	0	0	0
OTU_1830	Metazoa	Nematoda						0	0	0	0	0	6	5	0	0	0	0	0	0	0	0	0	0	54	0	0	0	0	0	0	0	0	0	0	0	0	0	0	0	2	0	0	0	0	0	0	0	0
OTU_1831	Metazoa	Nematoda	Chromadorea	Monhysterida	Monhysteridae	Geomonhystera	Geomonhystera villosa	0	0	0	10	0	0	0	0	0	0	0	0	0	0	0	0	0	0	0	3	0	0	0	0	0	0	0	0	0	0	0	0	0	0	0	0	0	0	0	0	0	0
OTU_1832	Metazoa	Nematoda						0	0	0	0	0	0	0	0	0	0	50	0	0	0	0	0	0	0	0	0	0	0	0	0	0	0	0	0	0	0	0	0	0	0	0	0	0	0	0	0	0	0
OTU_1833	Metazoa	Nematoda	Enoplea					0	0	0	0	0	0	0	0	0	0	0	0	0	0	0	0	0	0	0	0	0	0	0	0	0	0	0	0	0	0	0	0	0	0	0	0	0	0	0	0	0	0
OTU_1834	Metazoa	Nematoda						0	0	0	0	0	1	0	0	0	0	0	0	0	0	0	0	0	0	0	0	0	0	0	6	0	0	1	0	0	0	0	0	0	0	0	0	0	0	0	0	0	0
OTU_1835	Metazoa	Nematoda	Enoplea					0	0	0	0	0	0	0	0	0	0	0	0	0	0	0	0	0	0	0	0	0	0	0	0	0	0	0	0	0	0	0	0	0	0	0	0	0	0	0	0	0	0
OTU_1836	Metazoa	Nematoda	Enoplea					0	0	0	0	0	0	0	0	0	0	0	0	0	0	0	0	0	0	0	0	0	0	0	0	0	0	0	0	0	0	0	0	0	0	0	0	0	0	0	0	0	0
OTU_1837	Metazoa	Nematoda	Enoplea					0	0	0	0	0	0	0	0	0	0	0	0	0	0	0	0	0	0	0	0	0	0	0	0	0	0	0	0	0	0	0	0	0	0	0	0	0	0	0	0	0	0
OTU_1838	Metazoa	Nematoda	Enoplea	Trichinellida	Trichinellidae	Trichinella	Trichinella pseudospiralis	0	0	0	0	0	0	0	0	0	80	0	0	2	0	0	0	0	0	0	0	0	0	0	0	0	0	0	0	0	0	0	0	0	0	0	0	0	0	0	0	0	0
OTU_1839	Metazoa	Nematoda	Enoplea					0	0	0	0	0	0	0	0	0	0	0	0	0	0	0	0	0	0	0	0	0	0	0	0	0	0	1	0	0	0	0	0	0	0	0	0	0	0	0	0	0	0
OTU_1840	Metazoa	Nematoda	Enoplea	Trichinellida	Trichinellidae	Trichinella	Trichinella pseudospiralis	0	0	0	1	0	0	0	0	0	16	23	2	0	0	0	0	3	0	3	0	3	0	10	1	11	5	1	0	1	2	0	0	0	0	0	0	0	0	0	0	0	0
OTU_184	Metazoa	Nematoda						0	2	0	0	1	0	0	0	0	21	0	0	0	0	19	9	0	0	0	0	0	0	0	3	1	0	3	5	1	0	0	3	4	0	0	0	0	0	0	0	0	0
OTU_1841	Metazoa	Nematoda	Chromadorea	Rhabditida				0	0	0	0	0	0	0	0	0	0	0	0	0	0	0	0	0	1	0	0	0	0	0	0	0	0	0	0	0	0	0	0	0	0	0	0	0	0	0	0	0	0
OTU_1842	Metazoa	Nematoda	Enoplea					0	0	0	0	0	0	2	0	0	347	0	0	0	3	49	279	4	2	4	0	0	0	0	0	1	0	2	10	0	0	2	0	1	0	0	0	0	0	0	0	0	0
OTU_18	Metazoa	Nematoda	Chromadorea	Rhabditida	Panagrolaimidae	Panagrolaimus		4	29	247	39057	9	285	5	25296	231	1	7	3	4	0	0	1	0	0	0	0	0	0	0	0	0	0	0	0	877	26	59	24	21	10	6	1072	119	1188	16	9	7	0
OTU_1843	Metazoa	Nematoda						0	0	0	0	0	0	0	0	0	66	0	0	0	0	0	0	0	0	0	0	0	0	0	0	0	0	0	0	0	0	0	0	0	0	0	0	0	0	0	0	0	0
OTU_1844	Metazoa	Nematoda	Enoplea					0	0	0	0	0	0	0	0	0	0	0	0	0	0	0	0	0	0	0	0	0	0	0	0	0	0	0	0	0	0	0	0	0	0	0	0	0	0	0	0	0	0
OTU_1845	Metazoa	Nematoda						0	0	0	0	1	0	0	5	0	0	104	11	0	0	0	0	3	0	0	0	0	0	0	3	0	0	0	0	1	1	0	0	0	1	0	0	0	0	0	0	0	3
OTU_1846	Metazoa	Nematoda	Enoplea					0	0	0	0	0	0	0	0	0	0	0	0	0	0	5	0	0	44	0	0	0	0	0	0	0	0	0	0	0	0	0	0	0	0	0	0	0	0	0	0	0	0
OTU_1847	Metazoa	Nematoda	Enoplea					0	0	0	0	0	0	0	0	0	1	0	0	0	0	0	0	0	0	0	0	0	0	0	0	0	0	0	0	0	0	0	0	0	0	0	0	0	0	0	0	0	0
OTU_1848	Metazoa	Nematoda	Enoplea					0	0	0	0	0	0	0	0	0	0	0	0	0	0	0	0	0	0	0	0	0	0	0	0	0	0	0	0	0	0	0	0	0	0	0	0	0	42	0	0	0	0
OTU_1849	Metazoa	Nematoda	Enoplea					0	0	0	0	0	0	0	0	0	0	0	0	0	0	0	0	0	0	0	0	0	0	0	0	0	0	0	0	0	0	0	0	0	0	0	0	0	0	0	0	0	0
OTU_1850	Metazoa	Nematoda						0	0	0	0	0	0	0	0	0	0	0	0	0	1	0	0	0	0	0	0	0	0	0	0	0	0	0	0	0	0	0	0	0	0	0	0	0	0	0	0	0	0
OTU_1851	Metazoa	Nematoda	Enoplea					0	0	0	0	0	0	0	0	0	0	0	0	0	0	0	0	0	0	0	0	0	0	0	0	0	0	0	0	0	0	0	0	0	0	0	0	0	51	0	0	0	0
OTU_185	Metazoa	Nematoda						1	2	1	438	0	0	0	13	1	0	0	5	46	0	0	0	0	0	0	0	0	0	0	0	0	0	0	0	2	0	1	0	0	0	2	1	2	0	2	0	0	0
OTU_1852	Metazoa	Nematoda	Chromadorea	Rhabditida				0	0	0	0	0	0	0	0	0	0	0	0	0	0	0	0	0	0	0	0	0	0	0	0	0	0	0	0	0	0	0	0	0	0	0	0	0	0	0	0	0	0
OTU_1853	Metazoa	Nematoda	Enoplea					0	0	0	0	0	0	0	0	0	0	0	0	0	0	0	0	0	0	0	0	0	0	0	0	0	0	0	0	0	0	0	0	0	0	0	0	0	0	0	0	0	0
OTU_1854	Metazoa	Nematoda	Enoplea					0	0	0	0	0	0	0	0	0	0	0	0	0	0	0	0	0	0	0	0	0	0	0	0	0	0	0	0	0	43	0	0	0	0	0	0	0	0	0	0	0	0
OTU_1855	Metazoa	Nematoda						0	0	0	0	0	0	0	0	0	1	0	0	0	0	0	58	0	0	0	0	0	0	0	0	0	0	0	0	0	0	0	0	0	0	0	0	0	0	0	0	0	0
OTU_1856	Metazoa	Nematoda	Enoplea					0	0	0	0	5	0	0	0	0	0	0	0	0	0	0	0	0	0	0	0	0	0	0	1	0	0	0	0	0	0	0	0	0	0	0	0	0	0	0	0	0	0
OTU_1857	Metazoa	Nematoda	Enoplea					0	0	0	0	0	0	0	0	0	0	0	0	0	0	0	0	0	0	0	0	1	0	0	0	0	0	0	0	0	0	0	0	0	0	0	0	0	0	0	0	0	0
OTU_1858	Metazoa	Nematoda	Enoplea					0	0	0	0	0	0	0	0	0	0	0	0	0	0	5	0	0	52	0	0	0	0	0	0	0	0	0	0	0	0	0	0	0	0	0	0	0	0	0	0	0	0
OTU_1859	Metazoa	Nematoda	Enoplea					0	0	0	0	0	0	0	0	0	0	0	0	0	0	0	0	0	0	0	0	0	0	0	0	0	0	0	0	0	0	0	0	0	0	0	0	0	0	0	0	0	0
OTU_1860	Metazoa	Nematoda	Enoplea					0	0	0	0	0	0	0	0	0	0	0	0	0	0	0	0	0	36	0	0	0	0	0	0	0	0	0	0	0	0	0	0	0	0	0	0	0	0	0	0	0	0
OTU_1861	Metazoa	Nematoda	Enoplea	Dorylaimida	Longidoridae			0	2	0	0	0	0	0	0	0	0	0	3	0	0	0	0	0	0	0	0	0	0	0	0	0	0	10	0	0	0	0	0	13	0	0	0	0	0	0	0	0	0
OTU_1862	Metazoa	Nematoda	Enoplea					0	0	0	0	0	20	0	0	0	0	0	0	0	0	0	0	0	0	0	0	0	0	0	0	0	0	0	0	0	0	0	0	0	0	0	0	0	0	0	0	0	0
OTU_186	Metazoa	Nematoda	Enoplea					2	2613	11	4	2	1	1	3	0	0	0	1	0	0	0	0	0	0	0	0	0	0	0	0	0	0	0	0	6	0	1	0	0	1	1	0	8	0	2	0	1	1
OTU_1863	Metazoa	Nematoda	Enoplea					0	0	0	74	0	0	0	0	0	0	0	0	0	0	0	0	0	0	0	0	0	0	0	0	0	0	0	0	0	0	0	0	0	0	0	0	0	0	0	0	0	1
OTU_1864	Metazoa	Nematoda	Enoplea					0	0	0	0	0	0	0	0	0	3	0	0	0	0	0	60	0	0	0	0	0	0	0	0	0	0	0	0	0	0	0	0	0	0	0	0	0	0	0	0	0	0
OTU_1865	Metazoa	Nematoda	Enoplea					0	0	0	0	0	0	0	0	0	0	0	0	0	0	0	0	0	0	0	0	0	0	0	7	0	0	0	0	0	0	0	0	0	0	0	0	0	0	0	0	0	0
OTU_1866	Metazoa	Nematoda						0	0	0	0	0	0	0	0	0	0	0	0	0	0	0	0	0	0	0	0	0	0	0	0	0	0	0	0	0	0	0	0	0	0	0	0	0	0	0	0	0	0
OTU_1867	Metazoa	Nematoda	Enoplea					0	0	0	0	0	0	0	0	0	0	0	0	0	0	0	0	0	0	0	0	0	0	0	0	0	0	0	0	2	0	0	0	0	0	0	0	0	0	10	0	0	0
OTU_1868	Metazoa	Nematoda	Enoplea					0	0	0	0	0	0	0	0	0	0	0	0	0	0	0	0	0	0	0	0	0	0	0	0	0	0	0	0	0	0	0	0	0	0	0	0	0	0	0	0	0	0
OTU_1869	Metazoa	Nematoda	Chromadorea	Rhabditida				0	0	0	0	0	0	0	0	0	0	0	0	0	0	0	0	0	0	0	0	0	0	0	0	0	0	0	0	0	0	0	0	0	0	0	0	0	0	0	0	0	0
OTU_1870	Metazoa	Nematoda						0	0	0	0	0	0	0	0	0	0	0	0	0	0	0	0	0	0	0	0	0	0	0	0	0	0	0	0	0	0	0	0	0	0	0	0	0	0	0	0	0	0
OTU_187	Metazoa	Nematoda	Enoplea					0	0	0	0	0	0	0	0	0	0	0	0	0	0	0	0	0	0	0	0	0	0	0	0	0	1	0	0	0	0	0	0	0	0	0	0	0	0	0	0	0	0
OTU_1871	Metazoa	Nematoda	Chromadorea	Rhabditida				0	0	0	2	0	0	0	0	0	0	0	0	0	0	0	0	0	0	0	0	0	0	66	0	1	1	1	0	0	0	0	0	0	0	0	0	1	0	0	0	0	0
OTU_1872	Metazoa	Nematoda						0	0	0	0	0	0	0	0	0	0	0	0	0	0	0	0	0	0	0	0	0	0	0	0	0	0	0	0	0	0	0	0	0	0	0	0	0	0	0	0	0	0
OTU_1873	Metazoa	Nematoda	Enoplea					0	0	0	0	0	0	0	0	0	0	0	0	0	0	0	0	0	0	0	0	0	0	0	0	0	0	0	0	0	0	0	0	0	0	0	0	0	0	0	0	0	0
OTU_1874	Metazoa	Nematoda						0	0	0	0	0	0	0	0	0	0	0	0	0	0	0	0	0	0	0	0	0	0	0	0	0	0	0	0	0	0	0	0	0	0	0	0	0	0	0	0	0	0
OTU_1875	Metazoa	Nematoda	Enoplea					0	0	0	0	0	0	0	0	0	0	0	0	0	0	0	0	0	0	0	0	0	0	0	0	0	0	0	0	0	0	0	0	0	0	0	0	0	0	0	0	0	0
OTU_1876	Metazoa	Nematoda	Enoplea					0	0	0	0	0	0	0	0	0	0	0	0	0	0	0	0	0	0	0	0	0	0	0	0	0	0	0	0	0	0	0	0	0	0	0	0	0	0	0	0	0	0
OTU_1877	Metazoa	Nematoda						0	0	0	0	0	0	0	0	0	0	0	0	0	0	0	0	0	9	0	0	0	0	0	0	0	0	0	0	0	0	0	0	0	0	0	0	0	0	0	0	0	0
OTU_1878	Metazoa	Nematoda	Chromadorea					0	0	0	0	0	0	0	0	0	0	0	0	0	0	0	0	0	0	0	0	0	0	0	0	0	0	0	0	0	0	52	0	0	0	0	0	0	0	0	0	0	0
OTU_1879	Metazoa	Nematoda	Enoplea					0	0	0	0	0	0	0	0	0	0	0	0	0	0	0	0	0	0	0	0	0	0	0	0	0	0	0	0	0	0	0	0	0	0	0	0	0	0	0	0	0	0
OTU_1880	Metazoa	Nematoda						0	0	0	0	0	0	0	0	0	0	0	0	0	0	29	0	0	24	0	0	0	0	0	0	0	0	0	0	0	0	0	0	0	0	0	0	0	0	0	1	0	0
OTU_188	Metazoa	Nematoda	Chromadorea	Rhabditida	Meloidogynidae	Meloidogyne	Meloidogyne hapla	0	1	0	0	0	0	0	0	0	0	0	12	0	2	5	0	0	5	2	1	0	0	0	5	1	1	1	1	0	0	0	4	0	0	0	0	0	3	0	1	0	0
OTU_1881	Metazoa	Nematoda						0	0	1	0	0	0	0	0	0	0	0	0	0	0	0	0	0	0	0	0	0	0	0	0	0	0	0	0	0	0	0	0	0	0	0	0	0	0	0	0	0	0
OTU_1882	Metazoa	Nematoda	Enoplea					0	0	0	0	0	0	0	0	0	0	0	0	0	0	0	0	0	0	0	0	0	0	0	0	0	0	0	0	0	0	0	0	0	0	0	0	0	0	0	0	0	0
OTU_1883	Metazoa	Nematoda	Enoplea					0	0	0	0	0	0	0	0	0	0	0	0	0	0	0	0	0	0	0	0	0	0	0	0	0	0	0	0	0	0	0	0	0	0	0	0	0	0	0	0	0	0
OTU_1884	Metazoa	Nematoda	Enoplea					0	0	0	0	0	0	0	0	0	0	0	0	0	0	0	0	0	0	0	0	0	0	0	0	0	0	0	0	0	0	0	0	0	0	0	0	0	0	0	0	0	0
OTU_1885	Metazoa	Nematoda						0	0	0	0	0	2	0	0	0	0	0	0	0	0	8	0	0	66	0	0	0	0	0	0	0	0	0	0	0	0	0	0	0	0	0	0	0	0	0	0	0	0
OTU_1886	Metazoa	Nematoda	Enoplea					0	0	0	0	0	0	0	0	0	0	0	0	0	0	0	0	0	0	0	0	0	0	0	0	0	0	0	0	0	0	0	0	0	0	0	0	0	0	0	0	0	0
OTU_1887	Metazoa	Nematoda						0	0	0	0	0	0	0	0	0	0	0	0	0	0	0	0	0	55	0	0	0	0	0	0	0	0	0	0	0	0	0	0	0	0	0	0	0	0	0	0	0	0
OTU_1888	Metazoa	Nematoda	Enoplea					0	0	0	0	0	0	0	0	0	2	0	0	0	0	0	71	0	0	0	0	0	0	0	0	0	0	0	0	0	0	0	0	0	0	0	0	0	0	0	0	0	0
OTU_1889	Metazoa	Nematoda	Enoplea					0	0	0	0	0	0	0	0	0	0	0	0	0	0	0	0	0	0	0	0	0	0	0	0	0	0	0	0	0	0	0	0	0	0	0	0	0	0	0	0	0	0
OTU_1890	Metazoa	Nematoda	Enoplea					0	0	0	0	0	0	0	0	0	0	0	0	0	0	0	0	0	0	0	0	0	0	0	0	0	0	0	0	0	0	0	0	0	0	0	0	0	0	0	0	0	0
OTU_189	Metazoa	Nematoda	Enoplea	Trichinellida	Trichinellidae	Trichinella	Trichinella pseudospiralis	0	0	0	2	1	2	13	0	1	9	3	22	0	0	0	0	0	42	0	0	0	0	0	0	1	0	3	0	1	0	0	3	0	10	0	0	1	1	1	0	6	0
OTU_1891	Metazoa	Nematoda						0	0	0	0	0	0	0	0	0	0	0	0	0	0	0	0	0	0	0	0	0	0	0	4	0	0	0	0	0	0	0	0	0	0	0	0	0	0	0	0	0	0
OTU_1892	Metazoa	Nematoda	Enoplea					0	0	0	0	0	0	0	0	0	0	0	0	0	0	0	0	0	0	0	0	0	0	0	0	0	0	0	0	0	0	0	0	0	0	0	0	0	0	0	0	0	0
OTU_1893	Metazoa	Nematoda	Enoplea					0	0	0	0	0	0	0	0	0	0	0	0	0	0	0	0	0	0	0	0	0	0	0	0	0	0	0	0	0	0	0	0	0	0	0	0	0	0	0	0	0	0
OTU_1894	Metazoa	Nematoda						0	0	0	0	0	0	0	0	0	0	0	0	0	0	0	0	0	0	0	0	0	0	0	0	0	0	0	0	0	0	0	0	0	0	0	0	0	0	0	0	0	0
OTU_1895	Metazoa	Nematoda	Enoplea					0	0	0	0	0	0	0	0	0	0	0	0	0	0	0	0	0	0	0	0	0	0	0	0	0	0	0	0	0	0	0	0	0	0	0	0	0	0	0	0	0	0
OTU_1896	Metazoa	Nematoda	Enoplea					0	0	0	0	0	0	0	0	0	0	0	0	0	0	0	0	0	0	0	0	0	0	0	0	0	0	0	0	0	0	0	0	0	0	0	0	0	0	0	0	0	0
OTU_1897	Metazoa	Nematoda	Enoplea	Dorylaimida	Longidoridae	Xiphinema		0	0	0	0	0	0	0	0	0	0	0	0	0	0	0	0	0	0	0	0	0	0	0	0	0	0	0	0	0	0	0	0	0	0	0	0	0	0	0	0	0	0
OTU_1898	Metazoa	Nematoda	Chromadorea	Rhabditida				0	0	0	0	0	0	0	0	0	0	0	0	0	0	0	0	0	0	0	0	0	0	0	0	0	0	0	0	0	0	0	0	0	0	0	0	0	0	0	0	0	0
OTU_1899	Metazoa	Nematoda	Chromadorea					0	0	0	0	0	0	0	0	0	0	0	0	0	0	21	46	0	0	0	0	0	0	0	0	0	0	0	0	0	0	0	0	0	0	0	0	0	0	0	0	0	0
OTU_1900	Metazoa	Nematoda						0	0	0	0	0	0	0	0	0	0	0	0	0	0	0	0	0	0	0	0	0	0	0	0	0	0	0	0	0	0	0	0	0	0	0	0	0	0	0	0	0	0
OTU_19	Metazoa	Nematoda	Enoplea					0	0	0	0	0	0	0	0	0	0	0	0	0	0	0	0	0	0	0	0	0	0	0	0	0	0	0	0	0	0	0	2	0	1	0	0	0	0	0	0	0	0
OTU_190	Metazoa	Nematoda	Enoplea					0	0	0	0	0	0	0	0	0	3	37	0	0	0	1	3	0	73	1	2	0	0	1	29	2	4	1	1	0	0	0	0	0	0	0	0	0	0	0	0	0	0
OTU_1901	Metazoa	Nematoda	Enoplea					0	0	0	0	0	0	0	0	0	0	0	0	0	0	0	0	0	0	0	0	0	0	0	0	0	0	0	0	0	0	0	0	0	0	0	0	0	0	0	0	0	0
OTU_1902	Metazoa	Nematoda	Enoplea					0	0	0	0	0	0	0	0	0	0	0	0	0	0	0	0	0	0	0	0	0	0	0	0	0	0	0	0	0	0	0	0	0	0	0	0	0	0	0	0	0	0
OTU_1903	Metazoa	Nematoda	Enoplea					0	0	0	0	0	0	0	0	0	3	0	0	0	0	0	8	0	0	0	0	0	0	0	0	0	0	0	0	0	0	0	0	0	0	0	0	0	0	0	0	0	0
OTU_1904	Metazoa	Nematoda	Enoplea					0	0	0	0	0	0	0	0	0	0	0	0	0	0	3	0	0	37	0	0	0	0	0	0	0	0	0	0	0	0	0	0	0	0	0	0	0	0	0	0	0	0
OTU_1905	Metazoa	Nematoda	Enoplea	Dorylaimida	Longidoridae			0	2	0	0	0	0	0	0	0	0	0	0	0	0	0	0	0	0	0	0	0	0	0	0	0	0	0	0	0	0	0	0	0	0	0	0	0	0	0	0	0	0
OTU_1906	Metazoa	Nematoda	Enoplea					0	0	0	0	0	0	0	0	0	0	0	0	0	0	2	0	0	0	0	0	0	0	1	0	0	0	0	0	0	0	0	1	2	0	0	0	0	19	0	0	0	0
OTU_1907	Metazoa	Nematoda						0	0	0	1	0	13	0	0	0	0	0	0	0	0	52	0	1	15	0	0	0	0	0	0	0	0	0	0	0	0	0	0	0	0	0	0	0	0	0	0	0	0
OTU_1908	Metazoa	Nematoda	Chromadorea	Rhabditida				0	0	0	0	0	0	0	0	0	0	0	0	0	0	0	0	0	0	0	0	0	0	0	0	0	0	0	0	0	0	0	0	0	0	0	0	0	0	0	0	0	0
OTU_1909	Metazoa	Nematoda						0	0	0	0	0	0	0	0	0	0	0	0	0	0	0	0	0	0	0	0	0	0	0	0	0	0	0	0	0	0	0	0	0	0	0	0	0	0	0	0	0	0
OTU_1910	Metazoa	Nematoda	Chromadorea	Rhabditida	Meloidogynidae	Meloidogyne	Meloidogyne hapla	0	0	0	0	0	0	0	0	0	3	0	0	0	0	0	2	0	0	0	0	0	0	0	0	0	0	0	0	0	0	0	0	0	0	0	0	0	0	0	0	0	0
OTU_191	Metazoa	Nematoda	Enoplea					0	4	0	918	0	1	0	3	1	0	0	0	0	0	0	0	0	0	0	0	0	0	0	0	0	0	0	0	3	0	0	2	0	0	1	0	5	61	0	0	0	0
OTU_1911	Metazoa	Nematoda	Enoplea	Dorylaimida	Longidoridae			0	0	0	0	0	0	0	0	0	0	0	0	0	0	0	0	0	0	0	0	0	0	0	0	0	0	0	0	0	0	0	0	0	0	0	0	0	0	0	0	0	0
OTU_1912	Metazoa	Nematoda						0	0	0	0	0	0	0	0	0	0	0	0	0	0	0	0	0	0	0	0	0	0	0	0	0	0	0	0	0	0	0	0	0	0	0	0	0	0	0	0	0	0
OTU_1913	Metazoa	Nematoda	Enoplea					0	0	0	0	0	0	0	0	0	0	0	0	0	0	0	6	0	17	0	0	0	0	0	0	0	0	0	0	0	0	0	0	0	0	0	0	0	0	0	0	0	0
OTU_1914	Metazoa	Nematoda	Enoplea					0	0	0	0	0	0	0	0	0	0	74	0	0	0	0	0	0	0	0	0	0	0	0	0	0	0	0	0	0	0	0	0	0	0	0	0	0	0	0	0	0	0
OTU_1915	Metazoa	Nematoda	Enoplea					0	0	0	0	0	0	0	0	0	0	0	0	0	0	1	0	0	88	0	0	0	0	1	0	0	0	0	0	0	0	0	0	0	0	0	0	0	0	0	0	0	0
OTU_1916	Metazoa	Nematoda	Enoplea					0	0	2	0	18	51	1	0	0	0	0	0	0	0	40	1	32	38	29	0	0	0	0	0	0	0	0	0	0	0	2	10	0	0	0	0	0	0	0	0	0	0
OTU_1917	Metazoa	Nematoda	Enoplea					0	0	0	0	0	0	0	0	0	0	0	0	0	0	0	0	0	0	0	0	0	0	0	0	0	0	0	0	0	0	0	0	0	0	0	0	0	0	0	0	0	0
OTU_1918	Metazoa	Nematoda	Chromadorea	Monhysterida	Monhysteridae	Eumonhystera	Eumonhystera filiformis	0	0	0	0	0	0	0	0	0	0	0	0	0	0	0	0	0	0	0	0	0	0	0	0	0	0	0	0	0	0	0	0	0	0	0	0	0	0	0	0	0	0
OTU_1919	Metazoa	Nematoda	Enoplea					0	0	0	0	0	0	0	0	0	0	0	0	0	0	0	0	0	0	0	0	0	0	0	0	0	0	0	0	0	0	0	0	0	0	0	0	0	0	0	0	0	0
OTU_1920	Metazoa	Nematoda						0	0	0	0	0	0	0	0	0	0	0	0	0	0	0	0	0	0	0	0	0	0	0	0	0	0	0	0	0	0	0	0	0	0	0	0	0	0	0	0	0	0
OTU_192	Metazoa	Nematoda	Chromadorea	Rhabditida				0	0	0	0	0	0	0	0	0	3101	0	0	0	0	0	0	0	0	0	0	0	0	0	5	0	0	0	0	0	0	0	0	0	0	0	0	0	0	0	0	0	0
OTU_1921	Metazoa	Nematoda	Enoplea					0	0	0	0	0	0	0	0	0	0	0	0	0	0	0	0	0	0	0	0	0	0	0	0	0	0	0	0	0	0	0	0	0	0	0	0	0	0	0	0	0	0
OTU_1922	Metazoa	Nematoda	Enoplea					0	0	0	0	0	0	0	0	0	0	0	0	0	0	0	0	0	0	0	0	0	0	0	0	0	0	0	0	0	0	0	0	0	0	0	0	0	0	0	0	0	0
OTU_1923	Metazoa	Nematoda	Chromadorea	Rhabditida				0	0	0	0	0	0	0	0	0	0	0	0	0	0	0	0	0	0	0	0	0	5	42	0	4	0	1	0	0	0	0	0	0	0	0	0	0	0	0	0	0	0
OTU_1924	Metazoa	Nematoda						0	0	0	0	0	0	0	0	0	0	0	0	0	0	0	0	0	38	0	0	0	0	0	0	0	0	0	0	0	0	0	0	0	0	0	0	0	0	0	0	0	0
OTU_1925	Metazoa	Nematoda						0	0	0	0	0	0	0	0	0	0	0	0	0	0	0	0	0	0	0	0	0	0	0	0	0	0	0	0	0	0	0	0	0	0	0	0	0	0	0	0	0	0
OTU_1926	Metazoa	Nematoda	Chromadorea	Rhabditida				0	0	0	0	0	0	0	0	0	0	0	0	0	0	0	0	0	1	0	0	0	0	0	0	0	0	0	0	0	0	0	0	0	0	0	0	0	0	0	0	0	0
OTU_1927	Metazoa	Nematoda	Enoplea					0	0	0	0	0	0	0	0	0	0	0	0	0	0	0	0	0	0	0	0	0	0	0	0	0	0	0	0	0	0	0	0	0	0	0	0	0	0	0	0	0	0
OTU_1928	Metazoa	Nematoda	Chromadorea	Rhabditida				0	0	0	0	0	0	0	0	0	0	0	0	0	0	0	0	0	0	0	0	0	0	0	0	0	0	0	0	0	0	0	0	0	0	0	0	0	0	0	0	0	0
OTU_1929	Metazoa	Nematoda	Enoplea					0	0	0	0	0	0	0	0	0	0	0	0	0	0	0	0	0	0	0	0	0	0	0	0	0	0	0	0	0	0	0	0	0	0	0	0	0	0	0	0	0	0
OTU_1930	Metazoa	Nematoda						0	0	0	0	0	0	0	0	0	0	0	0	0	0	0	0	0	0	0	0	0	0	0	0	0	0	0	0	0	0	0	0	0	0	0	0	0	0	0	0	0	0
OTU_193	Metazoa	Nematoda	Enoplea					0	4	246	0	0	0	0	0	0	0	0	0	0	0	0	0	0	0	0	0	0	0	0	0	0	0	0	0	0	0	0	0	1	0	0	0	0	0	0	0	1	0
OTU_1931	Metazoa	Nematoda	Enoplea					0	0	0	0	0	0	0	0	0	0	0	0	0	0	0	0	0	0	0	0	0	0	0	0	0	0	0	0	0	0	0	0	0	0	0	0	0	0	0	0	0	0
OTU_1932	Metazoa	Nematoda	Enoplea					0	0	0	0	0	0	0	0	0	0	0	0	0	0	0	0	0	0	0	0	0	0	0	0	0	0	0	0	0	0	0	0	0	0	0	0	0	0	0	0	0	0
OTU_1933	Metazoa	Nematoda						0	0	0	0	0	0	0	0	0	0	0	0	0	0	0	0	0	0	0	0	0	0	0	0	0	0	0	0	0	0	0	0	0	0	0	0	0	0	0	0	0	0
OTU_1934	Metazoa	Nematoda	Enoplea					0	0	0	0	0	0	0	0	0	0	0	0	0	0	0	0	0	0	0	0	0	0	0	0	0	0	0	0	0	0	0	0	0	0	0	0	0	0	0	0	0	0
OTU_1935	Metazoa	Nematoda	Enoplea					0	0	0	0	0	0	0	0	0	0	0	0	0	0	0	0	0	0	0	0	0	0	0	0	0	0	0	0	0	0	0	0	0	0	0	0	0	0	0	0	0	0
OTU_1936	Metazoa	Nematoda	Enoplea					0	0	0	0	0	0	0	0	0	0	0	0	0	0	0	0	0	0	0	0	0	0	0	0	0	0	0	0	0	0	0	0	0	0	0	0	0	0	0	0	0	0
OTU_1937	Metazoa	Nematoda	Chromadorea					0	0	0	0	0	0	0	0	0	0	0	0	0	0	0	0	0	0	0	0	0	0	0	0	0	0	0	0	0	0	0	0	0	0	0	0	0	0	0	0	0	0
OTU_1938	Metazoa	Nematoda	Chromadorea	Rhabditida				0	0	0	0	0	0	0	0	0	0	0	0	0	0	0	0	0	0	0	0	0	0	0	0	0	0	0	0	0	0	0	0	0	0	0	0	0	0	0	0	0	0
OTU_1939	Metazoa	Nematoda	Enoplea					0	0	0	0	0	0	0	0	0	59	0	9	0	0	0	1	0	0	0	0	0	0	0	0	0	0	0	0	0	0	0	0	0	0	0	0	0	0	0	0	0	0
OTU_1940	Metazoa	Nematoda	Enoplea					0	0	0	0	0	0	0	0	0	0	24	0	0	0	0	0	9	0	0	0	0	0	0	16	0	0	0	0	0	0	0	0	0	0	0	0	0	0	0	0	0	0
OTU_194	Metazoa	Nematoda						0	0	0	0	0	0	0	0	0	5	0	0	0	0	1	11	0	0	0	0	0	0	0	0	1	0	1	0	8	0	0	0	0	0	0	0	0	0	0	0	0	0
OTU_1941	Metazoa	Nematoda	Enoplea					0	0	0	0	0	8	0	0	0	0	0	0	0	0	0	0	0	0	0	0	0	0	0	0	2	0	0	0	0	0	0	0	0	0	0	0	0	0	0	0	0	0
OTU_1942	Metazoa	Nematoda	Enoplea					0	0	0	0	0	0	0	0	0	0	0	0	0	0	0	0	0	0	0	0	0	0	0	0	0	0	0	0	0	0	0	0	0	0	0	0	0	0	0	0	0	0
OTU_1943	Metazoa	Nematoda	Enoplea	Trichinellida	Trichinellidae	Trichinella	Trichinella pseudospiralis	0	0	0	0	0	0	0	0	0	0	0	0	0	0	0	0	0	0	0	0	0	0	0	0	0	0	0	0	0	0	0	0	0	0	0	0	0	0	0	0	0	0
OTU_1944	Metazoa	Nematoda	Enoplea					0	0	0	0	0	0	0	0	0	0	0	0	0	0	0	0	0	0	0	0	0	0	0	0	0	0	0	0	0	0	0	0	0	0	0	0	0	0	0	0	0	0
OTU_1945	Metazoa	Nematoda	Enoplea					0	0	0	0	0	0	0	0	0	0	0	0	0	0	0	0	0	0	0	0	0	0	0	0	0	0	0	0	0	0	0	0	0	0	0	0	0	0	0	0	0	0
OTU_1946	Metazoa	Nematoda	Chromadorea					0	0	0	0	0	0	0	0	0	0	0	0	0	0	0	0	0	0	0	0	0	0	0	0	0	0	1	0	0	10	1	0	0	25	0	0	13	55	0	0	0	0
OTU_1947	Metazoa	Nematoda	Enoplea					0	0	0	0	0	0	0	0	0	0	0	0	0	0	0	0	0	0	0	0	0	0	0	0	0	0	0	0	0	0	0	0	0	0	0	0	0	0	0	0	0	0
OTU_1948	Metazoa	Nematoda	Enoplea					0	0	0	0	0	0	0	0	0	0	0	0	0	0	0	0	0	0	0	0	0	0	0	13	0	0	0	0	0	0	0	0	0	0	0	0	0	0	0	0	0	0
OTU_1949	Metazoa	Nematoda	Enoplea					0	0	0	0	0	0	0	0	0	0	0	0	0	0	0	0	0	0	0	0	0	0	0	0	0	0	0	0	0	0	0	0	0	0	0	0	0	0	0	0	0	0
OTU_1950	Metazoa	Nematoda	Chromadorea	Rhabditida				0	0	0	0	0	0	0	0	0	0	0	0	0	0	0	0	0	0	0	0	0	0	0	0	0	0	0	0	0	1	0	3	1	0	0	0	0	5	0	0	0	0
OTU_195	Metazoa	Nematoda	Enoplea					0	0	1	0	0	0	0	0	0	5	0	0	0	0	0	5	0	1	1	0	0	0	0	0	0	0	0	0	0	0	0	0	0	0	0	0	0	0	0	0	0	0
OTU_1951	Metazoa	Nematoda						0	0	0	0	0	0	0	0	0	0	0	0	0	0	0	0	0	0	0	0	0	0	0	0	0	0	0	0	0	0	0	0	0	2	0	0	38	0	0	0	0	0
OTU_1952	Metazoa	Nematoda	Enoplea					0	0	0	0	0	0	0	0	0	0	0	0	0	0	0	1	0	0	0	0	0	0	0	0	0	0	0	0	0	0	0	0	0	0	0	0	0	0	0	0	0	3
OTU_1953	Metazoa	Nematoda						0	0	0	0	0	0	0	0	0	0	0	0	0	0	0	0	0	0	0	0	0	0	0	0	0	0	0	0	0	0	0	0	0	0	0	0	0	0	0	0	0	0
OTU_1954	Metazoa	Nematoda	Chromadorea	Rhabditida				0	0	0	0	0	0	0	0	0	0	0	0	0	0	0	0	0	0	0	0	0	0	0	0	0	0	0	0	0	0	0	0	0	0	0	0	0	0	0	0	0	0
OTU_1955	Metazoa	Nematoda	Enoplea					0	0	0	0	0	0	0	0	0	0	0	0	0	0	0	0	0	0	0	0	0	0	0	0	0	0	0	0	0	0	0	0	0	0	0	0	0	0	0	0	0	0
OTU_1956	Metazoa	Nematoda	Chromadorea					0	0	0	0	0	0	0	0	0	0	0	0	0	0	0	0	0	0	0	0	0	0	0	0	0	0	0	0	0	0	0	1	0	0	0	0	0	0	0	0	0	0
OTU_1957	Metazoa	Nematoda	Chromadorea	Rhabditida				0	0	0	0	0	0	0	0	0	0	0	0	0	0	0	0	0	0	0	0	0	0	0	0	0	0	0	0	0	0	0	0	0	0	0	0	0	0	0	0	0	0
OTU_1958	Metazoa	Nematoda						0	0	0	0	0	0	0	0	0	0	0	0	0	0	0	0	0	0	0	0	0	0	0	0	0	0	0	0	0	0	0	0	0	0	0	0	0	0	0	0	0	0
OTU_1959	Metazoa	Nematoda						0	0	0	0	0	0	0	0	0	0	0	0	0	0	0	0	0	12	0	0	0	0	0	0	0	0	0	0	0	0	0	0	0	0	0	0	0	0	0	0	0	0
OTU_196	Metazoa	Nematoda						0	0	0	0	0	0	0	0	0	0	0	0	0	0	0	0	0	0	0	0	0	0	0	0	0	0	0	0	0	0	0	0	0	0	0	0	0	0	0	0	0	0
OTU_1960	Metazoa	Nematoda						0	0	0	0	66	0	0	0	0	0	0	0	0	0	0	0	0	0	0	0	0	0	0	0	0	0	0	0	0	0	0	0	0	0	0	0	0	0	0	0	0	0
OTU_1961	Metazoa	Nematoda	Chromadorea	Rhabditida				0	0	0	0	0	0	0	0	0	0	0	0	0	0	0	0	0	0	0	0	0	0	0	0	0	0	0	0	0	0	0	0	0	0	0	0	0	3	0	0	0	0
OTU_1962	Metazoa	Nematoda	Enoplea					0	0	0	0	0	0	0	0	0	0	0	0	0	0	0	0	0	0	1	0	90	0	0	0	0	0	0	0	0	0	0	0	0	0	0	0	0	0	0	0	0	0
OTU_1963	Metazoa	Nematoda						0	0	0	0	0	0	0	0	0	0	0	0	0	0	0	0	0	0	0	0	0	0	0	0	0	0	0	0	0	0	0	0	0	0	0	0	0	0	0	0	0	0
OTU_1964	Metazoa	Nematoda	Enoplea					0	0	0	0	0	0	0	0	0	0	0	0	0	0	0	0	0	0	0	0	0	0	0	0	0	0	0	0	0	0	0	0	0	0	0	0	0	0	0	0	0	0
OTU_1965	Metazoa	Nematoda	Enoplea					0	0	0	0	0	0	0	0	0	2	0	0	0	0	0	0	0	0	0	0	0	0	0	0	0	0	0	0	0	0	0	0	0	0	0	0	0	0	0	0	0	0
OTU_1966	Metazoa	Nematoda	Enoplea					0	0	0	0	0	0	0	0	0	0	0	0	0	0	0	0	0	0	0	0	0	0	0	0	0	0	0	0	0	0	0	0	0	0	0	0	0	5	0	0	0	0
OTU_1967	Metazoa	Nematoda	Enoplea					0	0	0	0	0	0	0	0	0	0	0	0	0	0	2	0	0	0	0	0	0	0	0	0	0	0	0	0	0	0	0	0	0	0	0	0	1	21	0	0	0	0
OTU_1968	Metazoa	Nematoda	Enoplea					0	0	0	0	0	0	0	0	0	0	0	0	0	0	0	0	0	0	0	0	0	0	0	0	0	0	0	0	0	0	0	0	0	0	0	0	0	0	0	0	0	0
OTU_1969	Metazoa	Nematoda						0	0	0	0	0	0	0	0	0	0	0	0	0	0	0	0	0	0	0	0	0	0	0	0	0	0	0	0	0	0	0	0	0	0	0	0	0	0	0	0	0	0
OTU_197	Metazoa	Nematoda	Enoplea					0	0	0	0	0	0	0	0	0	0	0	0	0	0	0	0	0	0	0	0	2	0	2	0	0	0	0	0	0	0	0	0	0	0	0	0	0	0	0	0	0	0
OTU_1970	Metazoa	Nematoda	Enoplea	Dorylaimida	Longidoridae			0	0	0	0	0	0	0	0	0	0	0	0	0	0	0	0	2	0	0	0	0	0	0	0	0	0	0	0	0	0	0	0	0	0	0	0	0	0	0	0	0	0
OTU_1971	Metazoa	Nematoda	Enoplea	Trichinellida	Trichinellidae	Trichinella	Trichinella pseudospiralis	0	0	0	0	0	1	0	0	0	0	0	0	0	0	0	0	0	0	0	0	1	0	0	0	0	1	0	0	0	0	0	0	0	0	0	0	0	0	0	0	0	0
OTU_1972	Metazoa	Nematoda	Chromadorea					0	0	0	0	0	0	0	0	0	0	0	0	0	0	0	0	0	0	0	0	0	0	0	0	0	0	0	0	0	0	0	0	0	0	0	0	0	0	0	0	0	0
OTU_1973	Metazoa	Nematoda	Enoplea					0	0	0	0	0	0	0	0	0	0	0	0	0	0	0	0	0	0	0	0	0	0	0	0	0	0	0	0	0	0	0	0	0	0	0	0	0	0	0	0	0	0
OTU_1974	Metazoa	Nematoda	Enoplea					0	0	0	0	0	0	0	0	0	0	0	0	0	0	0	0	0	0	0	0	0	0	0	0	0	0	0	0	0	0	0	0	0	0	0	0	0	0	0	0	0	0
OTU_1975	Metazoa	Nematoda	Enoplea					0	0	0	0	0	0	0	0	0	0	0	0	0	0	0	0	0	0	0	0	0	0	0	0	0	0	0	0	0	0	0	0	0	0	0	0	0	0	0	0	0	0
OTU_1976	Metazoa	Nematoda	Enoplea					0	0	0	0	0	0	0	0	0	0	0	0	0	0	0	0	0	0	0	0	0	0	0	0	0	0	0	0	0	0	0	0	0	0	0	0	0	0	0	0	0	0
OTU_1977	Metazoa	Nematoda	Enoplea					0	0	0	0	0	0	0	0	0	0	0	0	0	0	0	0	0	0	0	0	0	0	0	0	0	0	0	0	0	0	0	0	0	0	0	0	0	0	0	0	0	0
OTU_1978	Metazoa	Nematoda	Enoplea	Dorylaimida	Longidoridae			0	0	0	0	0	0	0	0	0	0	0	0	0	0	0	0	0	0	0	0	0	0	0	0	0	0	0	0	0	0	0	0	0	0	0	0	0	0	0	0	0	0
OTU_1979	Metazoa	Nematoda	Chromadorea	Rhabditida				0	0	0	0	0	0	0	0	0	0	0	0	0	0	0	0	0	0	0	0	0	0	0	0	0	0	0	0	0	0	0	0	0	0	0	0	0	0	0	0	0	0
OTU_1980	Metazoa	Nematoda	Chromadorea	Rhabditida				0	0	0	0	0	0	0	0	0	0	0	0	0	0	0	0	0	3	0	0	0	0	0	0	0	0	0	0	0	0	0	0	0	0	0	0	2	0	0	0	0	0
OTU_198	Metazoa	Nematoda	Enoplea					0	0	0	0	0	0	0	0	0	0	0	0	0	0	0	2	31	6	29	0	0	0	0	14	0	0	0	0	38	0	0	24	0	4	0	0	84	8	0	0	0	0
OTU_1981	Metazoa	Nematoda	Enoplea					0	0	0	0	0	0	0	0	0	0	0	0	0	0	0	0	0	0	0	0	0	0	0	0	0	0	0	0	0	0	0	0	0	0	0	0	0	0	0	0	0	0
OTU_1982	Metazoa	Nematoda						0	0	0	0	0	0	2	0	0	0	0	0	0	0	0	0	0	78	0	0	0	0	0	0	0	0	0	0	0	0	0	0	0	0	0	0	0	0	0	0	0	0
OTU_1983	Metazoa	Nematoda						0	0	0	0	0	0	0	0	0	0	0	0	0	0	0	0	0	0	0	0	0	0	0	0	0	0	0	0	0	0	0	0	0	0	0	0	0	0	0	0	0	0
OTU_1984	Metazoa	Nematoda	Enoplea					0	0	0	0	0	76	0	0	0	0	0	0	0	0	0	0	1	11	3	0	0	0	0	0	0	0	0	0	0	0	0	0	0	0	0	0	0	0	0	0	0	0
OTU_1985	Metazoa	Nematoda	Enoplea					0	0	0	0	0	0	0	0	0	0	1	0	0	0	9	0	0	0	0	0	0	0	0	0	0	0	0	0	0	0	4	0	0	0	0	0	0	2	0	0	0	3
OTU_1986	Metazoa	Nematoda	Enoplea					0	0	0	0	0	0	0	0	0	0	0	0	0	0	0	0	0	56	0	0	0	0	0	0	0	0	0	0	0	0	0	0	0	0	0	0	0	0	0	0	0	0
OTU_1987	Metazoa	Nematoda	Enoplea					0	0	0	0	0	0	0	0	0	0	0	0	0	0	0	45	0	0	0	0	0	0	0	0	0	0	0	0	0	0	0	0	0	0	0	0	0	0	0	0	0	0
OTU_1988	Metazoa	Nematoda						0	0	0	0	30	0	0	0	0	0	0	0	0	0	15	0	0	37	0	0	0	0	0	0	0	0	0	0	0	0	0	0	0	0	0	0	0	0	1	1	0	0
OTU_1989	Metazoa	Nematoda	Enoplea					0	0	0	0	0	0	0	0	0	0	0	0	0	0	0	0	0	0	7	0	0	0	0	0	0	0	0	0	0	0	0	0	0	0	0	0	0	0	0	0	0	0
OTU_1990	Metazoa	Nematoda	Enoplea					0	0	0	0	0	0	0	0	0	0	0	0	0	0	0	0	0	0	0	0	0	0	0	0	0	0	0	0	0	0	0	0	0	0	0	0	0	0	0	0	0	0
OTU_1991	Metazoa	Nematoda						0	0	0	0	0	0	0	0	0	0	0	0	0	0	2	0	2	0	0	0	0	0	0	0	0	0	0	0	0	0	1	0	0	0	0	0	0	0	0	0	0	0
OTU_1992	Metazoa	Nematoda	Enoplea					0	0	0	0	0	0	0	0	0	0	0	0	0	0	0	64	0	0	0	0	0	0	0	0	0	0	0	0	0	3	0	0	0	0	0	0	0	0	0	0	0	0
OTU_1993	Metazoa	Nematoda	Enoplea					0	0	0	0	0	0	0	0	0	0	0	0	0	0	0	0	0	0	0	0	0	0	0	0	0	0	0	0	0	0	0	0	0	0	0	0	0	0	0	0	0	0
OTU_1994	Metazoa	Nematoda	Enoplea					0	0	0	0	0	0	0	0	0	0	0	0	0	0	1	0	0	0	0	0	0	0	0	0	0	0	1	47	0	0	0	0	0	0	0	0	0	0	0	0	0	0
OTU_1995	Metazoa	Nematoda						0	0	0	0	0	0	0	0	0	0	0	0	0	0	0	0	0	0	0	0	0	0	0	0	0	0	0	0	0	0	0	0	0	0	0	0	0	0	0	0	0	0
OTU_199	Metazoa	Nematoda						5	2	4	4	0	0	1	7	1	3	74	1356	2	54	0	11	0	0	0	0	0	0	0	5	0	0	0	0	2	17	3	0	0	2	0	0	0	1	0	3	0	0
OTU_1996	Metazoa	Nematoda	Enoplea					0	0	0	0	0	0	0	0	0	0	0	0	0	0	0	0	0	0	0	0	0	0	0	0	0	0	0	0	0	1	0	3	4	0	0	0	0	0	0	0	47	0
OTU_1997	Metazoa	Nematoda	Enoplea	Dorylaimida	Longidoridae			0	0	0	0	0	0	0	0	0	0	0	0	0	0	0	0	0	0	0	0	0	0	0	0	0	1	50	0	0	0	0	0	0	0	0	0	0	0	0	0	0	0
OTU_1998	Metazoa	Nematoda	Enoplea					0	0	0	0	0	0	0	0	0	0	0	0	0	0	0	0	0	0	0	0	0	0	0	0	0	0	0	0	0	0	0	0	0	0	0	0	0	0	0	0	0	0
OTU_1999	Metazoa	Nematoda	Enoplea					0	0	0	0	0	0	0	0	0	0	0	0	0	0	0	0	0	0	0	0	0	0	0	0	0	0	0	0	0	0	0	0	0	0	0	0	0	0	0	0	0	0
OTU_200	Metazoa	Nematoda	Enoplea					0	0	0	0	0	0	0	0	0	0	0	0	0	0	0	0	0	0	0	0	0	0	0	0	0	0	0	0	0	0	0	0	0	0	0	0	0	0	0	0	0	0
OTU_2000	Metazoa	Nematoda	Enoplea					0	0	0	0	0	0	0	0	0	0	0	0	0	0	41	0	0	0	0	0	0	0	0	0	0	0	0	0	0	0	0	0	0	0	0	0	0	0	0	0	0	0
OTU_2001	Metazoa	Nematoda	Enoplea					0	0	0	0	0	0	0	0	0	0	0	0	0	0	0	0	0	0	0	0	0	0	0	0	0	0	0	0	0	0	0	0	0	0	0	0	0	0	0	0	0	0
OTU_2002	Metazoa	Nematoda	Enoplea					0	0	0	0	0	0	0	0	0	1	0	0	0	0	0	59	0	0	0	0	0	0	44	0	0	0	0	0	0	0	0	0	0	0	0	0	0	0	0	0	0	0
OTU_2003	Metazoa	Nematoda						0	0	0	0	0	0	0	0	0	0	0	0	0	0	0	0	5	28	0	0	0	0	0	0	0	0	0	0	0	0	0	0	0	0	0	0	0	0	0	0	0	0
OTU_2004	Metazoa	Nematoda	Enoplea					0	0	0	0	0	0	0	0	0	0	0	0	0	0	0	0	0	0	0	0	0	0	0	0	0	0	0	0	0	0	0	0	0	0	0	0	0	0	0	0	0	0
OTU_2005	Metazoa	Nematoda	Enoplea					0	0	0	0	0	0	0	0	0	0	0	0	0	0	0	0	0	0	0	0	0	0	0	0	0	0	0	0	0	0	0	0	0	0	0	0	0	0	0	0	0	0
OTU_2006	Metazoa	Nematoda	Enoplea	Dorylaimida	Longidoridae			0	0	0	0	0	0	0	0	0	0	0	0	0	0	0	0	0	44	0	0	0	0	0	0	0	0	0	0	0	0	0	0	0	0	0	0	0	0	0	0	0	0
OTU_2007	Metazoa	Nematoda	Chromadorea	Rhabditida				0	0	0	0	0	0	0	0	0	0	0	0	0	0	0	0	0	0	0	9	15	0	5	0	0	0	0	0	0	0	0	0	0	0	0	1	0	0	0	0	0	0
OTU_2008	Metazoa	Nematoda	Enoplea					0	0	0	0	45	0	0	0	0	0	0	0	0	0	0	0	0	0	0	0	0	0	0	0	0	0	0	0	0	0	0	0	0	0	0	0	0	0	0	0	0	0
OTU_2009	Metazoa	Nematoda	Enoplea					0	0	0	0	0	0	0	0	0	0	0	0	0	0	0	0	0	0	0	0	0	0	0	0	0	0	0	0	0	0	0	0	0	0	0	0	0	0	0	0	0	0
OTU_2010	Metazoa	Nematoda	Chromadorea	Rhabditida				0	0	0	0	0	0	0	0	0	0	0	0	0	0	0	0	0	0	0	0	0	0	0	0	0	0	0	0	0	0	0	0	0	0	0	0	0	0	0	0	0	0
OTU_201	Metazoa	Nematoda	Enoplea					0	0	0	0	0	0	0	0	0	0	0	0	0	0	0	0	0	0	0	0	0	0	0	0	0	0	0	0	0	0	0	0	0	0	0	0	0	0	0	0	0	0
OTU_2011	Metazoa	Nematoda	Enoplea					0	0	0	0	0	0	0	0	0	0	0	0	0	0	0	0	0	0	0	0	0	0	0	0	0	0	0	0	0	0	0	0	0	0	0	0	0	0	0	0	0	0
OTU_2012	Metazoa	Nematoda						0	0	0	0	0	0	0	0	0	0	0	0	0	0	0	0	0	0	0	0	0	0	0	0	0	0	0	0	0	0	0	0	0	0	0	0	0	0	0	0	0	0
OTU_2013	Metazoa	Nematoda	Enoplea					0	0	0	0	0	0	0	0	0	0	0	0	0	0	0	0	0	0	0	0	0	0	0	0	0	0	0	0	0	0	0	0	0	0	0	0	0	0	0	0	0	0
OTU_2014	Metazoa	Nematoda	Enoplea					0	0	0	0	0	5	0	0	0	0	0	0	0	0	0	0	0	0	0	0	0	0	0	0	0	0	0	0	0	0	0	0	0	0	0	0	0	0	0	0	0	0
OTU_2015	Metazoa	Nematoda						0	0	0	0	1	0	0	0	0	0	0	0	0	0	0	0	0	13	0	0	0	0	0	0	0	0	0	0	0	0	0	0	0	0	0	0	0	0	0	0	0	0
OTU_2016	Metazoa	Nematoda	Enoplea					0	0	0	0	0	0	0	0	0	0	0	0	0	0	0	0	0	35	0	0	0	0	0	0	0	0	0	0	0	0	0	0	0	0	0	0	0	0	0	0	0	0
OTU_2017	Metazoa	Nematoda	Enoplea	Dorylaimida				0	0	0	0	0	0	0	0	0	0	0	0	0	0	0	0	0	0	0	0	0	0	0	0	0	0	0	0	0	0	0	0	0	0	0	0	0	0	0	0	0	0
OTU_2018	Metazoa	Nematoda	Enoplea					0	0	0	0	2	0	0	0	0	0	0	0	0	0	0	0	0	35	0	0	0	0	0	0	0	0	0	0	0	0	0	0	0	0	0	0	0	0	0	0	0	0
OTU_2019	Metazoa	Nematoda						0	0	0	0	0	0	0	0	0	0	0	0	0	0	0	0	0	3	0	0	0	0	0	0	0	0	0	0	1	4	0	2	0	13	0	0	18	14	0	0	0	0
OTU_202	Metazoa	Nematoda	Enoplea					0	0	0	0	0	0	0	0	0	0	0	0	0	0	0	0	0	0	0	0	0	0	0	0	0	0	0	0	0	0	0	0	0	0	0	0	0	0	0	0	0	0
OTU_2020	Metazoa	Nematoda						0	0	0	0	0	8	4	0	0	0	0	0	0	0	16	0	0	9	0	0	0	0	0	0	0	0	0	0	0	0	0	0	0	0	0	0	0	0	0	0	0	0
OTU_2021	Metazoa	Nematoda	Enoplea	Trichinellida	Trichinellidae	Trichinella	Trichinella pseudospiralis	0	0	0	9	0	0	0	0	0	0	0	0	0	0	0	0	0	0	0	0	0	0	0	0	0	15	1	0	0	0	0	0	0	0	1	0	1	0	0	0	0	0
OTU_20	Metazoa	Nematoda	Enoplea					214	23	229	58	0	150	80	144	1147	2278	46	197	16236	79	16	204	25	5	64	781	144	16	130	179	7938	1944	278	58	1686	1052	104	188	9	4015	58	5	96	100	144	32	245	103
OTU_2022	Metazoa	Nematoda	Enoplea	Trichinellida	Trichinellidae	Trichinella	Trichinella pseudospiralis	0	0	0	0	0	0	0	0	0	0	0	4	0	0	0	0	3	0	0	0	0	0	0	0	0	0	0	0	0	0	0	0	0	1	0	0	0	0	0	0	0	0
OTU_2023	Metazoa	Nematoda	Chromadorea	Rhabditida	Diplogasteridae	Sudhausia		0	0	0	0	0	0	0	0	0	0	0	0	0	0	0	0	0	0	0	0	0	0	0	0	0	0	0	0	0	0	0	0	0	0	0	0	0	0	0	0	0	0
OTU_2024	Metazoa	Nematoda						0	0	0	0	0	0	0	0	0	0	0	0	0	0	0	0	0	0	0	0	0	0	0	0	0	0	0	0	0	0	0	0	0	0	0	0	0	0	0	0	0	0
OTU_2025	Metazoa	Nematoda	Enoplea					0	0	0	0	0	0	0	0	0	0	0	0	0	0	0	0	0	0	0	0	0	0	0	0	0	1	0	0	0	0	0	0	0	0	0	0	0	0	0	0	0	0
OTU_2026	Metazoa	Nematoda	Chromadorea					0	0	0	0	0	0	0	0	0	0	0	0	0	0	0	0	0	0	0	0	0	0	0	0	0	0	0	0	0	2	0	0	0	0	0	0	0	0	0	0	0	0
OTU_2027	Metazoa	Nematoda						0	0	0	0	0	0	0	0	0	0	3	0	0	0	0	1	0	0	0	0	0	0	0	0	0	0	0	0	0	0	0	0	0	0	0	0	0	0	0	0	0	0
OTU_2028	Metazoa	Nematoda	Enoplea	Dorylaimida				0	0	0	0	0	0	0	0	0	0	0	0	0	0	0	0	0	0	0	0	0	0	0	0	0	0	0	0	0	0	0	0	0	0	0	0	0	0	0	0	0	0
OTU_2029	Metazoa	Nematoda	Enoplea					0	0	0	0	0	0	0	0	1	0	0	0	0	0	0	0	0	0	0	0	0	0	0	0	0	0	0	0	3	2	0	0	3	39	0	0	1	2	0	0	0	7
OTU_2030	Metazoa	Nematoda						0	0	0	0	0	0	0	0	0	0	0	0	64	0	0	0	0	0	0	0	0	0	0	0	0	0	0	0	0	0	0	0	0	0	0	0	0	0	0	0	0	0
OTU_2031	Metazoa	Nematoda	Enoplea					0	0	0	0	0	0	0	0	0	0	0	0	0	0	0	0	0	0	0	0	0	0	0	0	0	0	0	0	0	0	0	69	0	0	0	0	0	0	0	0	0	0
OTU_203	Metazoa	Nematoda	Enoplea	Trichinellida	Trichinellidae	Trichinella	Trichinella pseudospiralis	12	38	11	0	2	70	0	0	1	53	319	151	9	0	0	47	2	33	6	2	0	21	0	11	3	1	0	0	14	0	0	1	0	0	3	1	0	4	0	0	0	0
OTU_2032	Metazoa	Nematoda	Enoplea					0	0	0	0	0	0	0	0	0	0	0	0	0	0	0	0	32	0	0	0	0	0	0	0	0	0	0	0	0	0	0	0	0	0	0	0	1	4	0	0	0	0
OTU_2033	Metazoa	Nematoda						0	0	0	0	0	50	0	0	0	0	0	0	0	0	1	0	0	31	0	0	0	0	0	0	0	0	4	0	0	0	0	0	0	0	0	0	0	0	0	0	0	0
OTU_2034	Metazoa	Nematoda	Enoplea					0	0	0	0	0	0	0	0	0	0	0	0	0	0	0	0	0	0	0	0	0	0	0	0	0	0	50	0	0	0	0	0	0	0	0	0	0	0	0	0	0	0
OTU_2035	Metazoa	Nematoda	Chromadorea	Rhabditida	Meloidogynidae	Meloidogyne	Meloidogyne hapla	0	0	0	0	0	0	0	0	0	0	7	0	0	0	0	0	0	0	0	0	0	0	0	0	0	0	0	0	0	25	0	0	0	0	0	0	0	0	0	0	0	1
OTU_2036	Metazoa	Nematoda	Chromadorea	Rhabditida				0	0	0	0	0	0	0	0	0	0	0	0	0	0	2	0	0	0	13	0	0	0	0	0	0	0	0	0	0	0	0	0	2	0	0	0	0	0	31	0	0	0
OTU_2037	Metazoa	Nematoda	Enoplea					0	0	0	0	2	0	0	0	0	21	0	0	0	0	6	0	0	0	0	0	0	0	0	0	0	0	0	0	0	0	0	0	25	0	0	0	0	0	0	0	0	1
OTU_2038	Metazoa	Nematoda						0	0	0	0	0	0	0	0	0	0	0	0	0	0	0	1	0	0	0	0	0	0	0	0	0	0	0	0	0	0	0	0	0	0	0	0	0	0	0	0	0	0
OTU_2039	Metazoa	Nematoda	Enoplea					0	0	0	0	0	0	0	0	0	0	0	0	0	0	0	0	0	0	0	0	0	0	0	0	0	0	0	0	0	0	0	0	0	0	0	0	0	0	0	3	0	0
OTU_2040	Metazoa	Nematoda						0	0	0	0	0	0	0	0	0	0	0	0	0	0	0	0	0	0	0	0	0	0	0	0	0	0	0	0	0	0	0	0	0	0	0	0	0	0	0	0	0	0
OTU_2041	Metazoa	Nematoda	Enoplea					0	0	0	0	0	0	0	0	0	0	0	0	0	0	0	0	0	0	0	0	0	0	0	0	0	0	0	0	0	0	0	0	0	0	0	0	0	0	0	0	0	0
OTU_204	Metazoa	Nematoda						1	2	5	0	0	0	0	0	0	0	0	1	0	0	0	0	0	0	0	0	0	0	0	0	0	0	0	0	5	1118	27	8	0	105	2	20	11	430	18	11	2	4
OTU_2042	Metazoa	Nematoda	Enoplea					1	0	0	0	0	0	0	0	0	0	0	57	0	0	0	0	0	0	0	0	0	0	0	0	0	0	0	0	0	0	1	0	0	0	0	0	0	0	0	0	0	0
OTU_2043	Metazoa	Nematoda	Enoplea					0	0	0	0	0	0	0	0	0	0	0	39	0	0	0	0	0	0	0	0	0	0	0	0	0	0	0	0	0	0	0	0	0	0	0	0	0	0	0	0	0	0
OTU_2044	Metazoa	Nematoda	Enoplea					0	0	0	0	0	0	0	0	0	0	0	0	0	0	0	0	0	0	11	0	0	0	0	0	0	0	0	0	0	0	0	0	0	0	0	0	0	0	0	0	0	0
OTU_2045	Metazoa	Nematoda	Enoplea					0	0	0	0	0	0	0	0	0	0	0	0	0	0	0	0	0	99	0	0	0	0	0	0	0	0	0	0	0	0	1	0	0	0	0	0	0	0	0	0	0	0
OTU_2046	Metazoa	Nematoda	Enoplea					0	0	0	0	0	0	0	0	0	0	0	0	0	0	41	0	0	0	0	0	0	0	0	0	0	0	0	0	0	0	0	0	0	0	0	0	0	0	0	0	0	0
OTU_2047	Metazoa	Nematoda						0	0	0	0	0	0	0	0	0	0	0	0	0	0	0	0	0	34	0	0	0	0	0	1	0	0	0	0	0	0	0	0	0	0	0	0	0	0	0	0	0	0
OTU_2048	Metazoa	Nematoda	Chromadorea	Rhabditida				0	0	0	0	0	5	0	0	0	0	0	0	0	0	15	0	0	30	0	0	0	0	0	0	0	0	0	0	0	0	0	0	0	0	0	0	0	0	0	0	0	0
OTU_2049	Metazoa	Nematoda	Enoplea					0	0	0	0	0	0	0	0	0	0	0	0	0	0	0	0	0	0	1	0	0	0	0	63	0	0	0	0	0	0	0	0	0	1	0	0	0	0	0	0	0	0
OTU_2050	Metazoa	Nematoda	Enoplea					0	0	0	0	0	0	0	0	0	0	0	0	0	0	0	0	0	0	0	0	25	0	0	0	2	0	0	0	0	0	0	0	0	0	0	0	0	0	0	0	0	0
OTU_205	Metazoa	Nematoda	Chromadorea	Plectida	Plectidae	Plectus	Plectus pusillus	0	0	0	0	0	0	1	0	2	0	0	0	0	0	0	0	0	0	0	0	0	0	0	0	0	0	0	0	0	0	0	178	0	0	0	0	181	1	0	0	0	0
OTU_2051	Metazoa	Nematoda	Enoplea					0	0	0	0	0	0	0	0	0	0	0	0	0	0	0	0	0	0	62	0	0	0	11	0	0	0	0	0	0	0	0	0	0	0	0	0	0	0	0	0	0	0
OTU_2052	Metazoa	Nematoda						0	0	0	0	0	0	0	0	0	0	0	0	0	0	0	0	0	0	0	0	0	0	0	0	0	0	0	0	0	0	0	0	0	0	0	0	0	0	0	0	0	0
OTU_2053	Metazoa	Nematoda						0	0	0	0	1	1	2	0	0	2	0	0	0	0	0	24	0	0	10	0	0	0	0	0	0	0	0	0	13	0	0	0	1	0	0	0	0	0	2	0	0	0
OTU_2054	Metazoa	Nematoda						3	0	0	0	2	0	0	0	0	0	0	0	0	0	0	0	0	0	0	0	0	0	0	0	0	0	0	0	0	0	0	0	0	0	0	0	0	0	0	0	0	0
OTU_2055	Metazoa	Nematoda	Enoplea					0	0	0	0	0	0	0	0	0	0	0	0	0	0	0	0	0	0	0	0	0	0	0	0	0	0	0	0	0	0	0	0	0	0	0	0	0	0	0	0	0	0
OTU_2056	Metazoa	Nematoda						0	0	0	0	0	0	0	0	0	0	0	0	0	0	0	0	0	0	0	0	0	0	0	0	0	0	0	0	0	0	0	0	0	0	0	0	0	0	0	0	0	0
OTU_2057	Metazoa	Nematoda	Enoplea	Dorylaimida	Longidoridae			0	0	0	0	0	0	0	0	0	0	0	0	0	0	0	0	0	0	0	0	0	0	0	0	0	0	0	0	0	0	0	0	0	0	0	0	0	0	0	0	0	0
OTU_2058	Metazoa	Nematoda	Enoplea					0	0	0	0	0	0	0	0	0	1	0	0	0	0	0	0	0	0	0	0	0	0	0	0	0	0	0	0	0	0	0	0	0	0	0	0	0	0	0	0	0	0
OTU_2059	Metazoa	Nematoda	Enoplea					0	0	0	0	0	0	0	0	0	0	0	0	0	0	0	0	0	0	0	0	0	0	0	0	0	0	0	0	0	0	0	0	0	0	0	0	0	0	0	0	0	0
OTU_2060	Metazoa	Nematoda	Enoplea	Trichinellida	Trichinellidae	Trichinella	Trichinella pseudospiralis	0	0	0	0	0	0	0	0	0	0	0	0	0	0	0	0	0	0	0	0	0	0	0	0	0	0	0	0	0	0	0	0	0	0	0	0	0	0	0	0	0	0
OTU_206	Metazoa	Nematoda						0	0	0	0	55	120	1	0	0	0	0	0	0	0	1360	0	45	593	191	1	0	0	33	15	0	4	23	4	0	0	0	0	0	0	0	0	0	0	0	0	0	0
OTU_2061	Metazoa	Nematoda	Chromadorea	Rhabditida				0	0	0	0	0	0	0	0	0	0	0	0	0	0	0	0	0	0	0	0	0	0	0	0	0	0	0	0	0	0	0	0	0	0	0	0	0	0	0	0	0	0
OTU_2062	Metazoa	Nematoda	Enoplea					0	0	0	0	0	0	0	0	0	0	0	0	0	0	0	0	0	0	0	0	0	0	0	0	0	0	0	0	0	0	0	0	0	0	0	0	0	0	0	0	0	0
OTU_2063	Metazoa	Nematoda	Enoplea	Trichinellida	Trichinellidae	Trichinella	Trichinella pseudospiralis	0	0	0	0	0	0	0	0	0	0	0	0	0	0	0	0	0	0	0	0	0	0	0	0	0	0	0	0	0	0	0	0	0	0	0	0	0	0	0	0	0	0
OTU_2064	Metazoa	Nematoda	Enoplea					0	0	0	0	0	0	0	0	0	1	0	0	0	0	0	0	0	0	1	0	0	0	0	0	0	0	0	0	0	0	0	0	0	0	0	0	0	0	0	0	0	0
OTU_2065	Metazoa	Nematoda						0	0	0	0	0	0	0	0	0	0	0	0	0	0	0	0	0	0	0	0	0	0	0	0	0	0	0	0	0	0	0	0	0	0	0	0	0	0	0	0	0	0
OTU_2066	Metazoa	Nematoda						0	0	0	0	0	0	0	0	0	0	0	0	0	0	0	0	0	0	0	0	0	0	0	0	0	0	0	0	0	0	0	0	0	0	0	0	0	0	0	0	0	0
OTU_2067	Metazoa	Nematoda	Enoplea					0	0	0	0	0	0	0	0	0	0	0	0	0	0	0	0	0	0	0	0	0	0	0	1	0	0	0	0	0	0	0	0	0	0	0	0	0	0	0	0	0	0
OTU_2068	Metazoa	Nematoda	Chromadorea	Rhabditida				0	0	0	0	0	0	0	0	0	0	0	0	0	0	0	0	0	0	0	0	0	0	0	0	0	0	0	0	0	0	0	0	0	0	0	0	0	0	0	0	0	0
OTU_2069	Metazoa	Nematoda	Enoplea	Trichinellida	Trichinellidae	Trichinella	Trichinella pseudospiralis	0	0	0	0	0	0	0	0	0	0	0	0	0	0	0	1	0	0	0	0	0	0	0	0	0	0	0	0	0	0	0	0	0	2	0	0	0	0	0	0	0	0
OTU_2070	Metazoa	Nematoda						0	0	0	0	0	0	0	0	0	0	0	0	0	0	0	0	0	0	0	0	0	0	0	0	0	0	0	0	0	0	0	0	0	0	0	0	0	0	0	0	0	0
OTU_2071	Metazoa	Nematoda	Enoplea	Trichinellida	Trichinellidae	Trichinella	Trichinella pseudospiralis	0	0	0	0	0	0	0	0	0	0	0	0	0	0	0	0	0	0	0	0	0	0	0	0	0	0	0	0	0	0	0	0	0	0	0	0	0	0	0	0	0	0
OTU_2072	Metazoa	Nematoda	Enoplea					0	0	0	0	0	0	0	0	0	0	0	0	0	0	0	0	0	0	0	0	0	0	0	0	0	0	0	0	0	0	0	0	0	0	0	0	0	0	0	0	0	0
OTU_2073	Metazoa	Nematoda						0	0	0	0	0	0	0	0	0	0	0	0	0	0	0	0	0	0	0	0	0	0	0	0	0	0	0	0	0	0	0	0	0	0	0	0	0	0	0	0	0	0
OTU_2074	Metazoa	Nematoda	Chromadorea	Rhabditida				0	0	0	0	0	0	0	0	0	0	0	0	0	0	0	0	0	0	0	0	0	0	0	0	0	0	0	0	0	0	0	0	0	0	0	0	0	0	0	0	0	0
OTU_2075	Metazoa	Nematoda	Chromadorea	Rhabditida				0	0	0	0	0	0	0	0	0	0	0	0	0	0	0	0	0	0	0	0	0	0	0	0	0	0	0	0	0	0	0	0	0	0	0	0	0	0	0	0	0	0
OTU_207	Metazoa	Nematoda	Enoplea					5	0	0	0	0	0	558	2	0	5	6	0	76	0	0	279	185	301	3	0	0	0	1	0	0	0	0	0	0	0	2	0	0	0	0	0	3	0	0	0	0	3
OTU_2076	Metazoa	Nematoda	Enoplea					0	0	0	0	0	0	0	0	0	0	0	0	0	0	0	0	0	0	0	0	0	0	0	0	0	0	0	0	0	0	0	0	0	0	0	0	0	0	0	0	0	0
OTU_2077	Metazoa	Nematoda	Enoplea					0	0	0	0	0	0	0	0	0	0	0	0	0	0	0	0	0	0	0	0	0	0	0	0	0	0	0	0	0	0	0	0	0	0	0	0	0	0	0	0	0	0
OTU_2078	Metazoa	Nematoda	Enoplea					0	0	0	0	0	0	0	0	0	1	0	0	0	0	0	2	0	0	0	0	0	0	0	0	0	0	0	0	0	0	0	0	0	0	0	0	0	0	0	0	0	0
OTU_2079	Metazoa	Nematoda	Enoplea					0	0	0	0	0	0	0	0	0	0	0	0	0	0	0	4	0	0	0	0	0	0	0	0	0	0	0	0	0	0	0	0	0	0	0	0	0	0	0	0	0	0
OTU_208	Metazoa	Nematoda	Chromadorea	Rhabditida	Diplogasteridae	Butlerius	Butlerius sp. 1 JH_2014	0	0	0	0	0	0	0	0	0	0	0	0	0	0	0	0	0	0	0	0	0	0	0	0	0	0	0	0	0	0	0	0	0	0	0	0	0	0	0	0	0	0
OTU_2080	Metazoa	Nematoda	Enoplea					0	0	0	0	0	0	0	0	0	0	0	0	0	0	0	0	0	0	0	0	0	0	0	0	0	0	0	0	0	0	0	0	0	0	0	0	0	0	0	0	0	0
OTU_2081	Metazoa	Nematoda	Enoplea	Trichinellida	Trichinellidae	Trichinella	Trichinella pseudospiralis	0	0	0	0	0	0	0	0	0	0	0	0	0	0	0	0	0	0	0	0	0	0	0	0	0	0	0	0	0	0	0	0	0	0	0	0	0	0	0	0	0	0
OTU_2082	Metazoa	Nematoda	Chromadorea	Rhabditida				0	0	0	0	0	0	0	0	0	0	0	0	0	0	0	0	0	0	0	0	0	0	0	0	0	0	0	0	0	0	0	0	0	0	0	0	0	0	0	0	0	0
OTU_2083	Metazoa	Nematoda	Enoplea	Dorylaimida	Longidoridae			0	0	0	0	0	0	0	0	0	0	0	0	0	0	0	0	0	0	0	0	0	0	0	0	0	0	0	0	0	0	0	0	0	0	0	0	0	0	0	0	0	0
OTU_2084	Metazoa	Nematoda	Enoplea					0	0	0	0	0	0	0	0	0	1	0	0	0	0	0	0	0	0	0	0	0	0	0	0	0	0	0	0	0	0	0	0	0	0	0	0	0	0	0	0	0	0
OTU_2085	Metazoa	Nematoda	Chromadorea	Rhabditida				0	0	0	0	0	0	0	0	0	0	0	0	0	0	0	0	0	0	0	0	0	0	0	0	0	0	0	0	0	0	0	0	0	0	0	0	0	0	0	0	0	0
OTU_2086	Metazoa	Nematoda	Enoplea					0	0	0	0	0	0	0	0	0	0	0	0	0	0	0	0	0	0	0	0	0	0	0	0	0	0	0	0	0	0	0	0	0	0	0	0	0	0	0	0	0	0
OTU_2087	Metazoa	Nematoda	Enoplea					0	0	0	0	0	0	0	0	0	0	0	0	0	0	0	0	0	0	0	0	0	0	0	0	0	0	0	0	0	0	0	0	0	0	0	0	0	0	0	0	0	0
OTU_2088	Metazoa	Nematoda						0	0	0	0	0	0	0	0	0	0	0	0	0	0	0	0	0	0	0	0	0	0	0	0	0	0	0	0	0	0	0	0	0	0	0	0	0	0	0	0	0	0
OTU_2089	Metazoa	Nematoda						0	0	0	0	0	0	0	0	0	0	0	0	0	0	0	0	0	0	0	0	0	0	0	0	0	0	0	0	0	0	0	0	0	0	0	0	0	0	0	0	0	0
OTU_2090	Metazoa	Nematoda	Enoplea					0	0	0	0	0	0	0	0	0	0	0	0	0	0	0	0	0	0	0	0	0	0	0	0	0	0	0	0	0	0	0	0	0	0	0	0	0	0	0	0	0	0
OTU_209	Metazoa	Nematoda	Enoplea					0	0	0	0	0	0	0	0	0	0	0	0	0	0	0	0	0	49	0	0	0	0	0	0	0	0	0	0	0	0	0	0	0	0	0	0	0	0	0	0	0	0
OTU_2091	Metazoa	Nematoda	Chromadorea	Rhabditida				0	0	0	0	0	0	0	0	0	0	0	0	0	0	0	0	0	0	0	0	0	0	0	0	0	0	0	0	0	0	0	0	0	0	0	0	0	0	0	0	0	0
OTU_2092	Metazoa	Nematoda	Enoplea					0	0	0	0	0	0	0	0	0	0	0	0	0	0	0	0	0	0	0	0	0	0	0	0	0	0	0	0	0	0	0	0	0	0	0	0	0	0	0	0	0	0
OTU_2093	Metazoa	Nematoda	Enoplea					0	0	0	0	0	0	0	0	0	0	0	0	0	0	0	0	0	0	0	0	0	0	0	0	0	0	0	0	0	0	0	0	0	0	0	0	0	0	0	0	0	0
OTU_2094	Metazoa	Nematoda	Chromadorea					0	0	0	0	0	0	0	0	0	0	0	0	0	0	0	0	0	0	0	0	0	0	0	10	0	0	0	0	0	0	0	0	0	0	0	0	0	0	0	0	0	0
OTU_2095	Metazoa	Nematoda	Chromadorea	Rhabditida	Meloidogynidae	Meloidogyne	Meloidogyne hapla	0	0	0	0	0	0	0	0	0	1	0	0	0	0	0	0	0	0	0	0	0	0	0	0	0	0	0	0	0	0	0	0	0	0	0	0	0	0	0	0	0	0
OTU_2096	Metazoa	Nematoda	Chromadorea	Rhabditida				0	0	0	0	0	0	0	0	0	0	0	0	0	0	0	0	0	0	0	0	0	0	0	0	0	0	0	0	0	0	0	0	0	0	0	0	0	0	0	0	0	0
OTU_2097	Metazoa	Nematoda						0	0	0	0	0	0	0	272	0	0	0	0	0	0	0	0	0	0	0	0	0	0	0	0	0	2	0	0	159	1	12	0	0	2	4	5	4	0	0	0	0	0
OTU_2098	Metazoa	Nematoda	Enoplea					0	0	0	0	0	0	0	0	0	0	0	0	0	0	0	0	0	0	0	0	0	0	0	0	0	0	0	0	0	0	0	0	0	0	0	0	0	0	0	0	0	0
OTU_2099	Metazoa	Nematoda	Chromadorea	Rhabditida				0	0	0	0	0	0	0	0	0	0	0	0	0	0	0	0	0	0	0	0	0	0	0	0	0	0	0	0	0	0	0	0	0	0	0	0	0	0	0	0	0	0
OTU_2100	Metazoa	Nematoda	Enoplea					0	0	0	0	0	0	0	0	0	0	0	0	0	0	0	0	0	0	0	0	0	0	5	0	0	0	0	0	0	0	0	0	0	0	0	0	0	0	0	0	0	0
OTU_210	Metazoa	Nematoda	Enoplea					0	0	0	0	0	0	0	0	0	0	0	0	0	0	0	0	0	0	0	0	0	0	23	0	0	0	0	0	0	0	0	0	0	0	0	0	0	0	0	0	0	0
OTU_21	Metazoa	Nematoda	Enoplea					0	0	0	0	0	0	0	0	1	255	0	0	0	0	0	76	2	0	0	0	0	0	0	103	0	1	0	0	0	0	0	91	0	0	0	0	0	0	0	0	0	0
OTU_2101	Metazoa	Nematoda	Enoplea					0	0	0	0	0	0	0	0	0	0	0	0	0	0	0	46	0	0	0	0	0	0	0	0	0	0	0	0	0	0	0	0	0	0	0	0	0	0	0	0	0	0
OTU_2102	Metazoa	Nematoda	Enoplea					0	0	0	0	0	1	0	0	0	0	0	0	0	0	0	0	0	0	1	0	0	0	0	0	0	0	0	0	0	0	0	0	0	0	0	0	0	0	0	0	0	0
OTU_2103	Metazoa	Nematoda	Enoplea					0	0	0	0	0	0	0	0	0	0	0	0	0	0	0	0	0	0	0	0	0	0	0	0	0	0	0	0	0	0	0	0	0	0	0	0	0	0	0	0	0	0
OTU_2104	Metazoa	Nematoda	Enoplea					0	0	0	0	0	0	0	0	0	69	0	0	0	0	0	3	0	0	0	0	0	0	0	0	0	0	0	0	0	0	0	0	0	0	0	0	0	0	0	0	0	0
OTU_2105	Metazoa	Nematoda	Chromadorea					0	0	0	0	0	0	0	0	0	45	0	0	0	0	0	3	0	0	0	0	0	0	0	0	0	0	0	0	0	0	0	0	0	0	0	0	0	0	0	0	0	0
OTU_2106	Metazoa	Nematoda	Enoplea					0	0	0	0	0	0	0	0	0	0	0	0	0	0	0	0	0	0	0	0	0	0	0	0	0	0	0	0	0	0	0	0	0	0	0	0	0	0	0	0	0	0
OTU_2107	Metazoa	Nematoda						0	0	0	0	0	0	0	1	0	0	0	0	0	0	0	0	0	0	0	0	0	0	0	0	0	0	0	0	5	0	2	0	0	0	0	0	0	0	0	0	0	0
OTU_2108	Metazoa	Nematoda						0	0	0	0	0	0	0	0	0	0	0	0	0	0	0	0	0	0	0	0	0	0	0	0	0	0	0	0	0	0	0	0	0	0	0	0	0	0	0	0	0	0
OTU_2109	Metazoa	Nematoda	Chromadorea	Rhabditida				0	0	0	0	0	5	0	0	0	0	0	0	0	0	6	0	0	37	1	0	0	0	0	0	0	0	1	0	0	0	0	3	0	0	0	0	0	0	0	0	0	0
OTU_2110	Metazoa	Nematoda						0	0	0	0	0	0	0	0	0	0	0	0	0	0	0	0	0	0	0	0	0	0	5	0	0	0	0	0	0	0	0	0	0	0	0	0	0	0	0	0	0	0
OTU_211	Metazoa	Nematoda	Chromadorea	Rhabditida	Meloidogynidae	Meloidogyne	Meloidogyne hapla	0	0	0	0	0	0	0	0	0	0	0	0	0	0	0	0	0	14	0	0	0	0	0	0	0	0	0	1	0	0	0	0	0	1	0	0	0	0	0	0	0	0
OTU_2111	Metazoa	Nematoda	Enoplea					0	0	0	0	0	0	0	0	0	0	0	0	0	0	0	59	0	0	0	0	0	0	0	0	0	0	0	0	0	0	0	0	0	0	0	0	0	0	0	0	0	0
OTU_2112	Metazoa	Nematoda	Chromadorea	Rhabditida				0	0	0	0	0	0	0	0	0	0	0	0	0	0	0	0	2	0	0	0	0	0	0	1	0	0	0	0	3	0	0	0	0	0	0	0	0	0	0	0	0	0
OTU_2113	Metazoa	Nematoda	Enoplea					0	0	0	0	0	0	0	0	0	0	0	0	0	0	0	0	0	0	0	0	0	0	0	0	0	0	0	0	0	0	0	0	0	0	0	0	0	0	0	0	0	0
OTU_2114	Metazoa	Nematoda	Enoplea					0	0	0	0	0	0	0	0	0	0	0	0	0	0	0	0	0	0	0	0	0	0	0	0	0	0	0	0	0	0	0	0	0	1	0	0	0	0	0	0	0	0
OTU_2115	Metazoa	Nematoda						0	0	0	0	0	0	0	0	0	0	0	0	0	0	0	0	0	0	0	0	0	0	0	0	0	0	0	0	0	0	0	0	0	0	0	0	0	0	0	0	0	0
OTU_2116	Metazoa	Nematoda	Enoplea					0	0	0	0	0	0	0	0	0	0	0	0	0	0	9	0	0	37	0	0	0	0	0	0	0	0	0	0	0	0	0	0	0	0	0	0	0	0	0	0	0	0
OTU_2117	Metazoa	Nematoda	Enoplea	Trichinellida	Trichinellidae	Trichinella	Trichinella pseudospiralis	0	0	0	0	0	0	0	0	0	0	0	0	0	0	0	0	0	0	0	0	0	0	0	0	0	0	0	0	0	0	0	0	0	0	0	0	0	0	0	0	0	0
OTU_2118	Metazoa	Nematoda	Enoplea	Dorylaimida	Longidoridae	Xiphinema		0	0	0	0	0	0	0	0	0	0	0	0	0	0	0	0	0	0	0	0	0	0	0	0	0	0	0	0	0	0	0	0	0	0	0	0	0	0	0	0	0	0
OTU_2119	Metazoa	Nematoda	Chromadorea	Rhabditida	Meloidogynidae	Meloidogyne	Meloidogyne hapla	0	0	0	0	0	0	0	0	0	0	0	0	0	0	0	0	0	0	0	0	0	0	0	0	0	0	0	0	0	0	0	0	0	0	0	0	0	0	0	0	0	0
OTU_2120	Metazoa	Nematoda	Enoplea					0	0	0	0	0	0	0	0	0	0	0	0	0	0	0	0	0	0	0	0	0	0	0	0	0	0	0	0	0	0	0	0	0	0	0	0	0	0	0	0	0	0
OTU_212	Metazoa	Nematoda	Enoplea					0	0	0	0	0	0	0	0	0	0	0	0	0	0	2	0	3	0	1	0	0	0	0	19	0	0	0	14	4	0	0	24	0	0	0	0	71	0	0	0	4	0
OTU_2121	Metazoa	Nematoda	Enoplea					0	0	0	0	0	0	0	0	0	0	0	0	0	0	0	0	0	0	0	0	0	0	0	0	0	0	0	0	0	0	0	0	0	0	0	0	0	0	0	0	0	0
OTU_2122	Metazoa	Nematoda	Enoplea	Dorylaimida				0	0	0	0	0	0	0	0	0	1	0	0	0	0	0	0	0	0	0	0	0	0	0	0	0	0	0	0	0	0	0	0	0	0	0	0	0	0	0	0	0	0
OTU_2123	Metazoa	Nematoda	Chromadorea	Rhabditida				0	0	0	0	0	0	0	0	0	0	0	0	32	0	0	0	0	0	0	0	0	0	0	0	0	0	0	0	0	0	0	0	0	0	0	0	0	0	0	0	0	0
OTU_2124	Metazoa	Nematoda	Enoplea					0	0	0	0	0	0	0	0	0	0	0	0	0	0	0	0	0	0	0	0	0	0	0	0	0	0	0	0	0	0	0	0	0	0	0	0	0	0	0	0	0	0
OTU_2125	Metazoa	Nematoda						0	0	0	0	0	0	0	0	0	20	0	0	0	0	0	0	0	0	0	0	0	0	0	0	0	0	0	0	0	0	0	0	0	0	0	0	0	0	0	0	0	0
OTU_2126	Metazoa	Nematoda	Enoplea					0	0	0	0	0	0	0	0	0	0	0	0	0	0	0	0	0	0	0	0	0	0	0	0	0	0	0	0	0	0	0	0	0	0	0	0	0	0	0	0	0	0
OTU_2127	Metazoa	Nematoda	Enoplea					0	0	0	0	0	0	0	0	0	0	0	0	0	0	0	0	1	0	0	0	0	0	0	0	0	0	0	0	0	0	0	0	0	0	0	0	0	0	0	0	0	0
OTU_2128	Metazoa	Nematoda	Enoplea	Dorylaimida	Longidoridae			0	0	0	0	0	0	0	0	0	0	23	5	0	0	0	0	0	0	0	0	0	0	0	0	0	0	0	0	0	0	0	0	0	0	2	0	0	0	0	0	0	0
OTU_2129	Metazoa	Nematoda	Enoplea					0	0	0	0	0	0	0	0	0	0	0	0	0	0	0	0	0	0	0	0	0	0	28	0	0	0	0	0	0	0	0	0	0	0	0	0	0	0	0	0	0	0
OTU_2130	Metazoa	Nematoda	Enoplea					0	0	0	0	0	0	0	0	0	0	0	0	0	0	0	0	0	1	0	0	0	0	0	0	0	0	0	0	0	0	0	14	2	0	0	0	0	0	0	0	0	0
OTU_213	Metazoa	Nematoda	Enoplea					0	0	7	10	0	0	0	2	0	13	93	0	0	0	0	8	0	0	0	2	0	0	0	13	0	12	0	0	8	1	0	0	22	0	0	0	14	0	0	0	0	19
OTU_2131	Metazoa	Nematoda						0	0	0	0	0	50	1	0	0	0	0	13	0	0	0	0	0	0	0	0	0	9	0	0	0	0	0	0	0	0	0	0	0	0	0	0	0	0	0	0	0	0
OTU_2132	Metazoa	Nematoda	Chromadorea	Rhabditida	Cephalobidae			0	0	0	0	0	0	0	0	0	0	0	0	0	0	0	0	0	0	0	0	0	0	0	0	0	0	0	0	0	0	0	0	0	0	0	0	0	0	0	0	0	0
OTU_2133	Metazoa	Nematoda	Enoplea					0	0	0	0	0	0	0	0	0	0	0	0	0	0	32	0	0	0	0	0	0	0	0	0	0	0	0	0	0	0	0	0	0	0	0	0	0	0	0	0	0	0
OTU_2134	Metazoa	Nematoda	Enoplea					0	0	0	0	0	0	0	0	0	0	0	0	0	0	0	0	0	0	0	0	0	0	0	0	0	0	0	0	0	0	0	0	0	0	0	0	0	0	0	0	0	0
OTU_2135	Metazoa	Nematoda	Chromadorea	Rhabditida				0	0	0	0	0	0	0	0	0	0	0	0	0	0	0	3	0	0	0	0	0	0	0	0	0	0	0	0	0	0	0	0	0	0	0	0	0	0	0	0	0	0
OTU_2136	Metazoa	Nematoda						0	0	0	0	0	0	0	0	0	0	8	0	0	0	0	0	0	0	0	0	0	0	0	0	0	3	0	0	0	0	0	0	0	0	0	0	0	0	0	0	0	0
OTU_2137	Metazoa	Nematoda	Enoplea					0	0	0	0	0	0	0	0	0	0	0	0	0	0	0	0	0	0	0	0	0	0	0	0	0	0	0	0	0	0	0	0	0	0	0	0	0	0	0	0	0	0
OTU_2138	Metazoa	Nematoda	Enoplea	Dorylaimida				0	0	0	0	0	0	0	0	0	0	0	0	0	0	0	0	0	0	0	0	0	0	0	7	0	0	0	0	0	0	0	0	0	0	0	0	0	0	0	0	0	0
OTU_2139	Metazoa	Nematoda	Enoplea					0	0	0	0	0	0	0	0	0	80	0	0	0	0	0	2	0	0	0	0	0	0	0	0	0	0	0	0	0	0	0	0	0	0	0	4	0	0	0	0	0	0
OTU_2140	Metazoa	Nematoda	Enoplea					0	0	0	0	0	0	0	0	0	0	0	0	0	0	0	0	0	1	0	0	0	0	0	0	0	28	0	0	5	0	0	0	0	0	0	0	0	0	0	0	0	0
OTU_214	Metazoa	Nematoda	Enoplea					0	0	0	0	0	0	0	0	0	0	0	0	0	0	0	2	0	1	0	0	0	0	0	0	0	0	0	0	3	0	0	29	0	0	0	0	0	0	0	0	0	0
OTU_2141	Metazoa	Nematoda	Enoplea					0	0	0	0	0	50	0	0	0	0	0	0	0	0	0	0	0	0	0	0	0	0	0	0	0	0	0	0	0	0	0	0	0	0	0	0	0	0	0	0	0	0
OTU_2142	Metazoa	Nematoda	Enoplea					0	0	0	0	0	0	0	0	0	0	0	0	0	0	0	0	0	0	0	0	0	0	0	0	0	0	0	0	0	0	0	0	0	0	0	0	0	0	0	0	0	0
OTU_2143	Metazoa	Nematoda	Enoplea					0	0	0	0	0	0	0	0	0	0	0	0	0	0	0	0	0	0	0	0	0	0	0	0	0	0	0	0	0	0	0	0	0	0	0	0	0	0	0	0	0	0
OTU_2144	Metazoa	Nematoda	Enoplea					0	0	0	0	0	0	0	0	0	0	0	0	0	0	0	0	0	0	0	0	0	0	0	0	0	0	0	0	0	0	0	0	0	0	0	0	0	0	0	0	0	0
OTU_2145	Metazoa	Nematoda	Enoplea					0	0	0	0	0	0	0	0	0	0	0	0	0	0	0	0	0	0	0	0	0	0	0	0	0	0	0	0	0	0	2	0	0	0	0	0	0	0	0	0	0	1
OTU_2146	Metazoa	Nematoda	Chromadorea	Rhabditida				0	0	0	0	0	0	0	0	0	0	0	0	0	0	0	0	2	0	0	0	0	0	0	0	0	0	0	0	2	0	0	0	0	0	0	0	0	0	0	0	0	0
OTU_2147	Metazoa	Nematoda	Enoplea					0	0	0	0	0	0	0	0	0	0	0	0	0	0	0	0	0	0	0	0	1	0	0	0	0	0	0	0	0	0	0	0	0	0	0	0	0	0	0	0	0	0
OTU_2148	Metazoa	Nematoda	Enoplea					0	0	0	0	0	0	0	0	0	0	0	0	0	0	35	8	0	0	0	0	0	0	0	0	0	0	0	0	0	0	0	0	0	0	0	0	0	0	0	0	0	0
OTU_2149	Metazoa	Nematoda	Chromadorea	Rhabditida				2	0	0	0	0	0	0	0	0	0	0	0	0	0	0	0	0	0	0	0	0	1	0	0	0	0	0	0	0	0	0	0	0	0	0	0	0	0	0	0	0	0
OTU_2150	Metazoa	Nematoda						0	0	0	0	0	0	0	0	0	0	0	0	0	0	0	0	0	0	0	0	0	0	0	0	0	0	0	0	0	0	0	0	0	0	0	0	0	0	0	0	0	0
OTU_2151	Metazoa	Nematoda	Enoplea					0	0	0	0	0	0	0	0	0	0	0	0	0	0	0	0	0	0	0	0	0	0	0	0	0	0	0	0	0	0	0	0	0	0	0	0	0	0	0	0	0	0
OTU_2152	Metazoa	Nematoda	Chromadorea	Rhabditida				0	0	0	0	0	0	0	0	0	0	0	0	0	0	0	0	0	0	0	0	0	0	0	0	0	0	0	0	0	0	0	0	0	0	0	0	0	0	0	0	0	0
OTU_215	Metazoa	Nematoda	Enoplea					2	1	0	0	1	0	0	0	1	0	225	2109	0	0	0	0	0	0	0	0	0	0	0	0	0	0	0	0	3	1	0	1	0	0	0	0	2	1	1	0	0	2
OTU_2153	Metazoa	Nematoda	Enoplea	Trichinellida	Trichinellidae	Trichinella	Trichinella pseudospiralis	0	0	0	0	19	0	0	0	0	0	0	0	0	0	0	0	0	0	0	0	0	0	0	0	0	0	0	0	0	0	0	0	0	0	0	0	0	0	0	0	0	0
OTU_2154	Metazoa	Nematoda	Chromadorea	Rhabditida				0	0	0	0	0	0	0	0	0	0	0	0	0	0	0	0	0	0	0	0	0	0	0	0	0	0	0	0	0	0	0	0	0	0	0	0	0	0	0	0	0	0
OTU_2155	Metazoa	Nematoda	Enoplea					0	0	0	0	0	0	0	0	0	0	0	0	0	0	0	0	0	0	0	0	0	0	0	0	0	0	0	0	0	0	0	0	0	0	0	0	0	0	0	0	0	0
OTU_2156	Metazoa	Nematoda	Chromadorea	Rhabditida	Rhabditidae	Caenorhabditis	Caenorhabditis elegans	0	0	0	0	0	0	0	0	0	0	0	0	0	0	0	0	0	0	0	0	0	0	0	0	0	0	0	0	0	0	0	0	0	0	0	0	0	0	0	0	0	0
OTU_2157	Metazoa	Nematoda	Enoplea					0	0	0	0	0	0	0	0	0	0	0	0	0	0	0	0	0	0	0	0	0	0	0	0	0	0	0	0	0	0	0	0	0	0	0	0	0	0	0	0	0	0
OTU_2158	Metazoa	Nematoda						0	0	0	0	0	37	1	0	0	0	0	0	0	0	0	0	0	0	0	0	0	0	1	8	0	0	0	0	0	0	0	0	0	0	0	0	0	0	0	0	0	0
OTU_2159	Metazoa	Nematoda	Chromadorea	Rhabditida				0	0	0	0	0	0	0	0	0	0	0	0	0	0	0	0	0	0	1	0	0	0	0	0	0	0	0	0	0	0	0	0	0	0	0	0	0	0	0	0	0	0
OTU_2160	Metazoa	Nematoda	Enoplea					0	0	0	0	0	0	0	0	0	0	0	0	0	0	0	0	0	0	0	0	0	0	0	0	0	0	0	0	0	0	0	0	0	0	0	0	0	0	0	0	0	0
OTU_216	Metazoa	Nematoda	Enoplea					0	0	0	0	0	48	0	0	0	174	0	0	0	1	9	13	1	66	0	2	0	0	1	5	2	3	4	0	2	0	0	0	0	0	0	0	0	0	0	0	0	1
OTU_2161	Metazoa	Nematoda	Enoplea					0	0	0	0	0	0	0	0	0	62	0	0	0	0	0	1	0	0	0	0	0	0	0	0	0	0	0	0	0	0	0	0	0	0	0	0	0	0	0	0	0	0
OTU_2162	Metazoa	Nematoda	Enoplea					0	0	0	0	0	0	0	0	0	0	0	0	0	0	0	57	0	0	0	0	0	0	0	0	0	0	0	0	0	0	0	0	0	0	0	0	0	0	0	0	0	0
OTU_2163	Metazoa	Nematoda	Chromadorea					0	0	0	0	0	2	0	0	0	1	0	0	0	0	12	1	4	68	0	0	0	1	12	1	0	0	1	0	0	0	0	0	0	0	0	0	0	1	0	2	0	0
OTU_2164	Metazoa	Nematoda	Chromadorea					0	0	0	0	0	0	0	0	0	0	0	0	0	0	0	0	0	0	0	0	0	0	0	2	0	0	2	0	13	0	0	0	0	0	0	0	2	0	0	0	0	0
OTU_2165	Metazoa	Nematoda						0	0	0	0	0	0	0	0	0	0	0	0	0	0	0	0	2	0	0	0	0	0	0	0	0	0	0	0	0	0	0	0	0	0	0	0	0	0	0	0	0	0
OTU_2166	Metazoa	Nematoda						0	14	7	2	0	0	0	0	0	0	26	25	0	0	0	0	0	0	0	0	67	14	0	0	0	0	0	0	0	0	0	0	0	0	1	0	0	0	0	0	0	0
OTU_2167	Metazoa	Nematoda						0	0	0	0	0	0	0	0	0	0	0	0	0	0	2	0	28	0	0	0	0	0	0	0	0	1	0	0	0	0	0	0	0	0	0	0	0	0	0	0	0	0
OTU_2168	Metazoa	Nematoda	Chromadorea	Rhabditida				0	0	0	0	0	0	0	0	0	1	0	0	0	0	0	53	0	0	0	0	0	0	0	0	0	0	0	0	0	0	0	0	0	0	0	0	0	0	0	0	0	0
OTU_2169	Metazoa	Nematoda						0	0	0	0	0	0	0	0	0	0	0	0	0	0	0	0	0	0	0	0	0	0	0	0	0	0	0	0	0	0	0	0	0	0	0	0	0	0	0	0	0	0
OTU_2170	Metazoa	Nematoda	Enoplea					0	0	0	0	0	0	5	0	0	0	0	0	0	0	29	0	0	0	0	0	0	0	0	0	0	3	0	0	0	0	0	0	0	0	0	0	0	0	0	0	0	0
OTU_217	Metazoa	Nematoda	Enoplea					0	0	0	0	70	84	81	0	1	0	1	0	0	0	1053	10	89	747	54	3	0	0	1	5	0	0	9	0	0	0	0	0	1	1	0	0	0	6	0	0	0	0
OTU_2171	Metazoa	Nematoda	Enoplea					0	0	0	0	0	0	0	0	0	0	0	0	0	0	0	0	0	0	0	0	0	0	0	0	0	0	0	0	0	0	0	7	0	0	0	0	0	0	0	0	0	0
OTU_2172	Metazoa	Nematoda	Enoplea	Dorylaimida				0	0	0	0	0	0	0	0	0	0	0	0	0	0	0	0	0	0	0	0	0	0	0	0	0	0	0	0	0	0	0	0	0	0	0	0	0	0	0	0	0	0
OTU_2173	Metazoa	Nematoda	Enoplea					0	0	0	0	0	0	41	0	0	0	0	0	0	0	0	0	0	34	0	0	0	0	0	0	0	0	0	0	0	0	0	1	0	0	0	0	0	0	0	0	0	0
OTU_2174	Metazoa	Nematoda	Enoplea					0	0	0	0	0	0	0	0	0	0	0	0	0	0	0	0	0	0	0	0	0	0	0	2	0	0	0	0	6	0	0	0	0	0	0	0	0	0	0	0	0	0
OTU_2175	Metazoa	Nematoda	Enoplea					0	0	0	0	0	0	0	0	0	0	0	0	0	0	0	0	0	0	0	0	0	0	0	0	0	0	0	0	0	0	0	0	0	0	0	0	0	0	0	0	0	0
OTU_2176	Metazoa	Nematoda	Enoplea					0	0	0	0	0	0	0	0	0	0	0	0	0	0	0	0	0	0	0	0	0	0	0	0	0	0	0	0	0	0	0	0	0	0	0	0	0	0	0	0	0	0
OTU_2177	Metazoa	Nematoda	Enoplea					0	0	0	0	0	0	0	0	0	0	0	0	0	0	0	0	0	0	0	0	0	0	0	0	0	0	0	0	0	0	0	0	0	0	0	0	0	0	0	0	0	0
OTU_2178	Metazoa	Nematoda	Enoplea					0	0	0	0	0	0	0	0	0	0	0	0	0	0	0	0	0	0	0	0	0	0	0	0	0	0	0	0	0	0	0	0	0	0	0	0	0	0	0	0	0	0
OTU_2179	Metazoa	Nematoda	Enoplea					0	0	0	0	0	0	0	0	0	0	0	0	0	0	0	0	0	0	0	0	0	0	0	0	0	0	0	0	0	0	0	0	0	0	0	0	0	0	0	0	0	0
OTU_2180	Metazoa	Nematoda	Chromadorea	Rhabditida				0	0	0	0	0	0	0	0	0	0	0	0	0	0	0	0	0	0	0	0	0	0	0	0	0	0	0	0	0	0	0	0	0	0	0	0	0	0	0	0	0	0
OTU_2181	Metazoa	Nematoda	Enoplea					0	0	0	0	0	0	0	0	0	0	0	0	0	0	0	0	0	0	0	0	0	0	0	0	0	0	0	0	0	0	0	0	0	0	0	0	0	0	0	0	0	0
OTU_2182	Metazoa	Nematoda	Enoplea					0	0	0	0	0	0	0	0	0	0	0	0	0	0	0	0	0	0	0	0	0	0	0	0	0	0	0	0	0	0	0	0	0	0	0	0	0	0	0	0	0	0
OTU_2183	Metazoa	Nematoda	Chromadorea	Rhabditida				0	0	0	0	0	0	0	0	0	0	0	0	0	0	0	0	0	0	0	0	0	0	0	0	0	0	0	0	0	2	0	25	0	0	0	0	2	0	0	0	0	0
OTU_2184	Metazoa	Nematoda	Chromadorea					0	0	0	0	0	0	0	0	0	0	0	0	0	0	0	0	0	0	0	1	0	0	0	0	0	0	0	0	0	0	0	0	0	0	0	0	0	0	0	0	0	0
OTU_218	Metazoa	Nematoda	Enoplea	Trichinellida	Trichinellidae	Trichinella	Trichinella pseudospiralis	4	3	1	1	0	24	61	0	2	0	885	23	37	0	19	0	686	1	6	1	1	13	8	179	4	3	23	43	9	0	2	2	4	1	6	0	0	1	2	7	0	0
OTU_2185	Metazoa	Nematoda	Enoplea					0	0	0	0	0	0	0	0	0	0	0	0	0	0	0	0	0	0	0	0	0	0	0	0	0	0	0	0	0	0	0	0	0	0	0	0	0	0	0	0	0	0
OTU_2186	Metazoa	Nematoda	Enoplea					0	0	0	0	0	0	0	0	0	0	0	0	0	0	0	0	0	0	0	0	0	0	0	0	0	0	0	0	0	0	0	0	0	0	0	0	0	0	0	0	0	0
OTU_2187	Metazoa	Nematoda	Chromadorea	Rhabditida				0	2	0	0	0	0	0	0	0	0	0	0	0	0	0	0	0	0	0	0	0	0	0	0	0	0	0	0	0	0	0	0	0	0	0	0	0	0	0	0	0	0
OTU_2188	Metazoa	Nematoda	Enoplea					0	0	0	0	0	0	0	0	0	0	0	0	0	0	0	0	0	0	0	0	0	0	0	0	0	0	0	0	0	0	0	0	0	0	0	0	0	0	0	0	0	0
OTU_2189	Metazoa	Nematoda	Enoplea					0	0	0	0	0	0	0	0	0	0	0	0	0	0	52	0	0	0	0	0	8	0	0	0	0	0	0	0	0	0	0	0	0	0	0	0	0	0	0	0	0	0
OTU_2190	Metazoa	Nematoda	Enoplea					0	0	0	0	0	0	0	0	0	0	0	0	0	0	0	0	0	0	0	0	0	0	0	0	0	0	0	0	0	0	0	0	0	0	0	0	0	0	0	0	0	0
OTU_219	Metazoa	Nematoda	Enoplea					0	4	0	0	0	0	0	0	1	0	0	8	0	0	0	0	0	0	0	0	326	0	0	0	0	0	0	0	0	1	0	0	0	0	0	0	0	0	0	0	0	0
OTU_2191	Metazoa	Nematoda	Enoplea					0	0	0	0	0	0	0	0	0	0	0	0	0	0	0	0	0	0	0	0	0	0	0	0	0	0	0	0	0	0	0	0	0	0	0	0	0	0	0	0	0	0
OTU_2192	Metazoa	Nematoda	Enoplea					0	0	0	0	0	0	0	0	0	0	0	0	0	0	0	0	0	66	0	0	0	0	0	0	0	0	0	0	0	0	0	0	0	0	0	0	0	0	0	0	0	0
OTU_2193	Metazoa	Nematoda	Enoplea					0	0	0	0	0	0	0	0	0	0	0	0	0	0	0	0	0	0	0	0	0	0	0	0	0	0	0	0	0	0	0	0	0	0	0	0	0	0	0	0	0	0
OTU_2194	Metazoa	Nematoda						0	0	0	0	0	0	0	0	0	0	0	0	0	0	1	0	0	40	0	0	0	0	0	0	0	0	0	0	0	0	0	0	0	0	0	0	0	0	0	0	0	0
OTU_2195	Metazoa	Nematoda	Enoplea					0	0	0	0	0	0	0	0	0	0	0	0	0	0	0	0	0	0	0	0	0	0	0	0	0	0	0	0	0	0	0	0	0	0	0	0	0	0	0	0	0	0
OTU_2196	Metazoa	Nematoda	Enoplea					0	0	0	0	0	0	0	0	0	0	0	0	0	0	0	1	0	0	0	0	0	0	0	0	0	0	0	0	0	0	0	0	0	0	0	0	0	0	0	0	0	0
OTU_2197	Metazoa	Nematoda	Enoplea					0	0	0	0	0	0	0	0	0	0	0	0	0	0	0	0	0	0	0	0	0	0	0	0	0	0	0	0	0	0	0	0	0	0	0	0	0	0	0	0	0	0
OTU_2198	Metazoa	Nematoda	Enoplea					0	0	0	0	0	0	0	0	0	0	0	0	0	0	0	0	0	0	0	0	0	0	0	0	0	0	0	0	0	0	0	0	0	0	0	0	0	0	0	0	0	0
OTU_2199	Metazoa	Nematoda						0	0	0	0	0	0	0	0	0	0	0	0	0	0	0	0	0	0	0	0	0	0	0	0	0	0	0	0	0	0	0	0	0	0	0	0	0	0	0	0	0	0
OTU_2200	Metazoa	Nematoda	Enoplea					0	0	0	0	0	0	0	0	0	0	0	0	0	0	0	0	0	0	0	0	0	0	0	0	0	0	0	0	0	0	0	0	0	0	0	0	0	0	0	0	0	0
OTU_220	Metazoa	Nematoda						0	0	0	0	0	0	0	0	0	0	0	0	0	4	4	0	1	2	0	0	2	3	2	1	0	1	0	0	0	0	0	0	0	0	0	0	0	0	0	0	0	0
OTU_2201	Metazoa	Nematoda						0	0	0	0	0	0	0	0	0	0	0	0	0	0	0	0	0	0	0	0	0	0	0	0	0	0	0	0	0	0	0	0	0	0	0	0	0	0	0	0	0	0
OTU_2202	Metazoa	Nematoda	Enoplea					0	0	0	0	0	0	0	0	0	0	0	0	0	0	0	0	0	0	0	0	0	0	0	0	0	0	0	0	0	0	0	0	0	0	0	0	0	0	0	0	0	0
OTU_2203	Metazoa	Nematoda	Enoplea					0	0	0	0	0	0	0	0	0	0	0	0	0	0	0	0	0	0	0	0	0	0	0	0	0	0	0	0	0	0	0	0	0	0	0	0	0	0	0	0	0	0
OTU_2204	Metazoa	Nematoda	Chromadorea	Rhabditida				0	0	0	0	0	0	1	0	0	0	0	0	0	2	0	0	0	0	0	0	0	0	0	0	2	0	9	0	0	0	0	0	0	0	0	8	0	0	1	1	0	0
OTU_2205	Metazoa	Nematoda	Enoplea					0	0	0	0	0	0	0	0	0	0	0	0	0	0	0	0	0	0	0	0	0	0	0	0	0	0	0	0	0	0	0	0	0	0	0	0	0	0	0	0	0	0
OTU_2206	Metazoa	Nematoda	Enoplea					0	0	0	0	0	0	0	0	0	0	0	0	0	0	0	0	0	0	0	0	0	0	0	0	0	0	0	0	0	0	0	0	0	0	0	0	0	0	0	0	0	0
OTU_2207	Metazoa	Nematoda	Chromadorea	Rhabditida				0	0	0	0	0	0	0	0	0	0	0	0	0	0	0	0	0	0	0	0	0	0	0	0	0	0	0	0	0	0	0	0	0	0	0	0	0	0	0	0	0	0
OTU_2208	Metazoa	Nematoda	Enoplea					0	0	0	0	0	0	0	2	0	0	0	0	0	0	0	0	0	0	0	0	0	0	0	0	0	0	0	0	0	0	0	0	0	0	0	0	0	0	0	0	0	0
OTU_2209	Metazoa	Nematoda	Enoplea					0	0	0	0	1	13	0	0	0	0	0	0	0	0	98	0	0	70	6	0	0	0	0	0	0	0	0	0	0	0	0	0	0	0	0	0	0	0	0	0	0	0
OTU_2210	Metazoa	Nematoda						0	0	0	0	0	0	0	0	0	0	0	0	0	0	0	0	0	0	0	0	0	0	0	0	0	0	0	0	0	0	0	0	0	0	0	0	0	0	0	0	0	0
OTU_221	Metazoa	Nematoda	Chromadorea	Rhabditida	Cephalobidae	Acrobeloides	Acrobeloides nanus	0	0	0	0	0	19	0	1	0	0	0	0	0	0	0	0	0	0	0	0	0	0	0	0	0	0	0	0	149	0	0	1	0	0	0	0	287	0	0	0	0	0
OTU_2211	Metazoa	Nematoda	Chromadorea	Rhabditida				0	0	0	0	0	0	0	0	0	3	0	0	0	0	0	0	0	0	0	0	0	0	0	0	0	0	1	0	0	0	0	0	0	0	0	1	0	0	0	0	0	0
OTU_2212	Metazoa	Nematoda						0	0	0	0	0	0	0	0	0	0	0	0	0	0	0	0	0	0	0	0	0	0	0	0	0	0	0	0	0	0	0	0	0	0	0	0	0	0	0	0	0	0
OTU_2213	Metazoa	Nematoda	Enoplea					0	0	0	0	0	0	0	0	0	0	0	0	0	0	0	0	0	0	0	0	0	0	0	0	0	0	0	0	0	0	0	0	0	0	0	0	0	0	0	0	0	0
OTU_2214	Metazoa	Nematoda	Enoplea					0	0	0	0	0	0	0	0	0	0	0	0	0	0	0	0	0	0	0	0	0	0	0	0	0	0	0	0	0	0	0	0	0	0	0	0	0	0	0	0	0	0
OTU_2215	Metazoa	Nematoda						0	0	0	0	0	0	0	0	0	0	0	0	0	0	1	0	0	0	0	0	0	0	0	0	0	0	0	0	0	0	0	0	0	0	0	0	0	0	0	0	0	0
OTU_2216	Metazoa	Nematoda	Chromadorea	Rhabditida				0	0	18	0	0	0	0	0	0	0	0	0	0	0	0	0	3	1	0	0	0	1	0	8	0	0	1	0	1	0	0	0	0	0	0	0	0	0	0	0	0	0
OTU_2217	Metazoa	Nematoda						0	0	0	0	32	48	0	0	0	0	0	0	0	0	0	0	0	27	0	0	0	0	0	0	0	0	0	0	0	0	0	0	0	0	0	0	0	0	0	0	0	12
OTU_2218	Metazoa	Nematoda	Enoplea					0	0	0	0	0	0	0	0	0	0	0	0	0	0	38	0	0	0	0	0	0	0	0	0	0	0	0	0	0	0	0	0	0	0	0	0	0	0	0	0	0	0
OTU_2219	Metazoa	Nematoda	Enoplea					0	0	0	0	0	0	0	0	0	0	0	0	0	0	0	0	0	22	0	0	0	0	0	0	0	0	0	0	0	0	0	0	0	0	0	0	0	0	0	0	0	0
OTU_2220	Metazoa	Nematoda						0	0	0	0	0	0	0	0	0	0	0	0	0	0	8	0	0	24	0	0	0	0	0	0	0	0	0	0	0	0	0	0	0	0	0	0	0	0	0	0	0	0
OTU_222	Metazoa	Nematoda	Enoplea					0	54	407	55	0	0	0	5	1	2	0	0	2	0	1	0	0	0	0	0	0	8	2	1	1	4	0	0	53	1	0	0	0	209	0	0	59	0	0	0	20	0
OTU_2221	Metazoa	Nematoda	Enoplea					0	0	0	0	0	0	0	0	0	0	0	0	0	0	0	0	0	0	0	0	0	0	0	0	0	0	0	0	0	0	0	40	0	0	0	0	0	0	0	0	0	0
OTU_2222	Metazoa	Nematoda	Enoplea					0	0	0	0	0	0	0	0	0	0	0	0	0	0	0	0	0	0	0	0	0	0	0	0	0	0	0	0	0	0	0	0	0	0	0	0	0	0	0	0	0	0
OTU_2223	Metazoa	Nematoda	Chromadorea	Rhabditida				0	0	7	0	0	0	0	0	0	0	0	0	0	0	0	0	0	0	0	0	0	0	0	0	0	0	0	0	0	0	0	0	0	0	0	0	0	0	0	0	0	0
OTU_2224	Metazoa	Nematoda	Enoplea					0	0	0	0	0	0	1	0	0	0	1	0	0	0	0	0	0	0	0	0	0	0	0	0	0	0	0	0	0	0	0	30	0	0	0	0	0	0	0	0	0	0
OTU_2225	Metazoa	Nematoda	Enoplea					0	0	0	0	0	0	0	0	0	0	0	0	0	0	0	0	0	0	0	0	0	0	0	0	0	0	0	0	0	0	0	0	0	0	0	0	0	0	0	0	0	0
OTU_2226	Metazoa	Nematoda	Enoplea					0	0	0	0	0	0	0	0	0	0	0	0	0	0	0	58	0	0	0	0	0	0	0	0	0	0	0	0	0	0	0	0	0	0	0	0	0	0	0	0	0	0
OTU_2227	Metazoa	Nematoda	Enoplea					0	0	0	0	0	0	0	0	0	0	0	0	0	0	0	0	0	0	0	0	0	0	0	0	0	0	0	0	0	0	0	0	0	0	0	0	0	0	0	0	0	0
OTU_2228	Metazoa	Nematoda	Chromadorea	Rhabditida	Rhabditidae	Caenorhabditis	Caenorhabditis elegans	0	0	0	0	0	0	0	0	0	0	0	0	0	0	0	0	0	0	0	0	0	0	0	0	0	0	0	0	0	0	0	0	0	0	0	0	0	0	0	0	0	0
OTU_2229	Metazoa	Nematoda	Enoplea					0	0	0	0	0	0	0	0	0	0	0	0	0	0	0	0	0	0	0	0	0	0	0	0	0	0	0	0	0	0	0	0	0	0	0	0	0	0	0	0	0	0
OTU_2230	Metazoa	Nematoda	Enoplea	Dorylaimida				0	0	0	0	0	0	0	0	0	0	0	0	0	0	5	0	0	0	0	0	0	0	0	0	0	0	0	0	0	0	0	1	31	0	0	0	0	0	0	0	0	0
OTU_223	Metazoa	Nematoda	Enoplea					0	0	0	0	0	0	0	0	0	14	0	0	0	0	0	21	0	63	0	0	0	0	0	1	0	0	0	0	0	0	0	0	0	0	0	0	0	0	0	0	0	0
OTU_2231	Metazoa	Nematoda	Chromadorea	Rhabditida				0	0	0	0	0	2	0	0	0	0	1	1	0	0	0	0	0	0	0	0	0	0	0	0	0	0	4	1	0	0	0	0	0	0	0	0	0	0	0	0	0	0
OTU_2232	Metazoa	Nematoda	Enoplea					0	0	0	0	0	15	0	0	0	0	66	0	0	0	0	0	28	0	0	0	0	0	0	0	0	0	0	0	0	0	4	0	0	0	0	0	0	0	0	0	0	0
OTU_2233	Metazoa	Nematoda						0	0	0	0	0	0	0	0	0	0	0	0	0	0	0	0	0	0	0	0	0	0	0	0	0	0	0	0	0	0	0	0	0	0	0	0	0	0	0	0	0	0
OTU_2234	Metazoa	Nematoda	Enoplea					0	0	0	0	0	0	0	0	0	0	0	0	0	0	0	0	0	0	0	0	0	0	0	0	0	0	0	0	1	0	0	0	0	0	0	0	0	0	0	0	0	0
OTU_2235	Metazoa	Nematoda	Enoplea					0	0	0	0	0	0	0	0	0	1	0	0	0	0	0	37	0	0	0	0	0	0	0	0	0	0	0	0	0	0	0	0	0	0	0	0	0	0	0	0	0	0
OTU_2236	Metazoa	Nematoda						0	0	0	0	0	0	0	0	0	0	0	0	0	0	0	0	0	0	0	0	0	0	0	0	0	0	0	0	0	0	0	0	0	0	0	0	0	0	0	0	0	0
OTU_2237	Metazoa	Nematoda						0	0	0	0	0	0	0	0	0	1	0	0	0	0	0	0	0	0	0	0	0	0	0	0	0	0	0	0	0	0	0	0	0	0	0	0	0	0	0	0	0	0
OTU_2238	Metazoa	Nematoda	Enoplea					0	1	0	0	0	0	0	0	0	0	72	0	0	0	0	0	0	0	0	0	0	0	0	0	0	0	0	0	0	0	0	0	0	0	0	0	0	0	0	0	0	0
OTU_2239	Metazoa	Nematoda	Chromadorea	Rhabditida				0	0	0	0	0	0	0	0	0	0	0	0	0	0	0	0	0	0	0	0	0	0	0	0	0	0	0	0	0	0	0	0	0	0	0	0	0	0	0	0	0	0
OTU_2240	Metazoa	Nematoda	Enoplea					0	0	0	0	0	0	0	0	0	0	0	0	0	0	0	0	0	0	0	0	0	0	0	0	0	0	0	0	0	0	0	0	0	0	0	0	0	0	0	0	0	0
OTU_2241	Metazoa	Nematoda	Enoplea	Dorylaimida				0	0	0	0	0	0	0	0	0	0	0	0	0	0	0	0	0	0	0	0	0	0	0	0	0	0	0	0	0	0	0	0	0	0	0	0	0	0	0	0	0	0
OTU_2242	Metazoa	Nematoda	Enoplea					0	0	0	0	0	0	0	0	0	0	0	0	0	0	0	0	0	0	0	0	0	0	0	0	0	0	0	0	0	0	0	0	0	0	0	0	0	0	0	0	0	0
OTU_224	Metazoa	Nematoda	Enoplea					2	53	3	96	0	0	1	0	0	0	0	1	0	0	11	0	6	22	0	0	0	0	0	25	2	0	0	12	466	1	0	57	0	5	0	0	122	0	0	0	1	2
OTU_2243	Metazoa	Nematoda						0	0	0	0	0	0	0	0	0	0	0	0	0	0	0	0	0	0	0	0	0	0	0	0	0	0	0	0	0	0	0	0	0	0	0	0	0	0	0	0	0	0
OTU_2244	Metazoa	Nematoda	Enoplea					0	0	0	0	0	0	0	0	0	0	0	0	0	0	0	0	0	5	0	0	0	1	0	0	0	0	0	0	0	0	0	0	0	0	0	0	0	0	0	0	0	0
OTU_2245	Metazoa	Nematoda	Enoplea					0	0	0	0	0	0	0	0	0	0	0	0	0	0	0	0	0	0	0	0	0	0	0	0	0	0	0	0	0	0	2	0	0	0	0	0	0	0	0	0	0	0
OTU_2246	Metazoa	Nematoda	Enoplea					0	0	0	0	0	0	0	0	0	0	0	0	0	0	0	0	0	11	0	0	0	0	0	0	0	0	0	0	0	0	0	0	0	0	0	0	0	0	0	0	0	0
OTU_2247	Metazoa	Nematoda	Enoplea					0	0	0	0	0	0	0	0	0	0	0	0	0	0	0	0	0	0	0	0	0	0	0	0	0	0	0	0	0	0	0	0	0	0	0	0	0	0	0	0	0	0
OTU_2248	Metazoa	Nematoda	Chromadorea	Rhabditida				0	0	0	0	0	0	0	0	0	0	0	0	0	0	33	0	0	0	0	0	0	0	0	0	0	0	0	0	0	0	0	0	0	0	0	0	0	0	0	0	0	0
OTU_2249	Metazoa	Nematoda						0	0	0	0	0	0	0	0	0	0	0	0	0	0	0	0	0	0	0	0	0	0	0	0	0	0	0	0	0	0	0	0	0	0	0	0	0	0	0	0	0	0
OTU_2250	Metazoa	Nematoda	Enoplea					0	0	0	0	0	0	0	0	0	0	0	0	0	0	0	0	0	0	0	0	0	0	0	0	0	0	0	0	0	0	0	0	0	0	0	0	0	0	0	0	0	0
OTU_225	Metazoa	Nematoda	Enoplea					0	0	0	0	0	0	0	0	0	0	0	0	0	0	1	0	0	0	0	0	0	0	0	0	0	0	0	0	0	0	0	0	0	0	0	0	0	0	0	0	0	0
OTU_2251	Metazoa	Nematoda	Enoplea					0	57	0	1	0	0	0	0	0	0	0	0	0	0	0	0	0	0	0	0	0	0	0	0	0	0	0	0	0	0	0	0	0	0	0	0	0	0	0	0	0	0
OTU_2252	Metazoa	Nematoda	Enoplea					0	0	0	0	1	0	0	0	0	0	0	0	0	0	0	0	0	0	0	0	0	0	0	0	0	0	0	0	0	0	0	0	0	0	0	0	0	0	0	0	0	0
OTU_2253	Metazoa	Nematoda	Enoplea					0	0	0	0	0	0	0	0	0	0	0	0	0	0	0	0	0	0	0	0	0	0	0	0	0	0	0	0	0	0	0	0	0	0	0	0	0	0	0	0	0	0
OTU_2254	Metazoa	Nematoda						0	0	0	0	0	0	0	0	0	0	0	0	0	0	0	0	0	0	0	0	0	0	0	0	0	0	0	0	0	0	0	0	0	0	0	0	0	0	0	0	0	0
OTU_2255	Metazoa	Nematoda	Enoplea					0	0	0	0	0	0	0	36	0	0	0	0	0	0	0	0	0	0	0	0	0	0	0	0	0	0	0	0	0	0	0	0	0	0	0	0	0	0	0	0	0	0
OTU_2256	Metazoa	Nematoda	Enoplea					0	0	0	0	0	0	0	0	0	0	0	0	0	0	0	0	0	0	0	0	0	0	0	0	0	0	0	0	0	0	0	0	0	0	0	0	0	0	0	0	0	0
OTU_2257	Metazoa	Nematoda	Enoplea	Trichinellida	Trichinellidae	Trichinella	Trichinella pseudospiralis	0	0	0	0	0	0	0	0	0	0	0	0	0	0	0	0	0	0	0	0	0	0	0	0	0	0	0	0	0	0	0	0	0	0	0	0	0	0	0	0	0	0
OTU_2258	Metazoa	Nematoda	Enoplea					0	0	0	0	0	0	0	0	0	0	0	0	0	0	0	0	0	0	0	0	0	0	0	0	0	0	0	0	0	0	0	0	0	0	0	0	0	0	0	0	0	0
OTU_2259	Metazoa	Nematoda	Chromadorea	Rhabditida				0	0	0	0	0	0	0	0	0	0	0	0	0	0	0	0	0	0	0	0	0	0	0	0	0	0	0	0	0	0	0	0	0	0	0	0	0	0	0	0	0	0
OTU_2260	Metazoa	Nematoda	Enoplea					0	0	0	0	0	0	0	0	0	0	0	0	0	0	36	0	0	0	0	0	0	0	0	0	0	0	0	0	0	0	0	0	0	0	0	0	0	0	0	0	0	0
OTU_2261	Metazoa	Nematoda	Chromadorea	Rhabditida				0	0	0	0	0	0	0	0	0	0	0	0	0	0	0	0	0	0	0	0	0	0	0	0	0	0	0	0	0	0	0	0	0	0	0	0	0	0	0	0	0	0
OTU_2262	Metazoa	Nematoda	Enoplea					0	0	0	0	0	0	0	0	0	0	0	0	0	0	0	0	1	0	0	0	0	0	0	0	0	0	0	0	0	0	0	0	0	0	0	0	0	0	0	0	0	0
OTU_226	Metazoa	Nematoda	Enoplea					2	7	3	0	1	0	1	3	3	0	0	5	2485	0	0	0	0	0	0	0	0	0	0	0	1	0	0	0	4	3	3	0	0	1	12	0	619	0	0	3	3	0
OTU_2263	Metazoa	Nematoda	Enoplea					0	0	0	0	0	0	0	0	0	0	0	0	0	0	0	0	0	32	0	0	0	0	0	0	0	0	0	0	0	0	0	0	0	0	0	0	0	0	0	0	0	0
OTU_2264	Metazoa	Nematoda						0	0	0	0	0	0	0	0	0	0	0	0	0	0	0	0	0	0	0	0	0	0	0	0	0	0	0	0	0	0	0	0	0	0	0	0	0	0	0	0	0	0
OTU_2265	Metazoa	Nematoda	Enoplea					0	0	0	0	0	0	0	0	0	0	0	0	0	0	0	0	0	0	0	0	0	0	0	0	0	0	0	0	0	0	0	0	0	0	0	0	0	0	0	0	0	0
OTU_2266	Metazoa	Nematoda	Enoplea					0	0	0	0	0	0	2	0	0	0	0	0	0	0	0	0	0	34	0	0	0	0	0	0	0	0	0	0	0	0	0	0	0	0	0	0	0	0	0	0	0	0
OTU_2267	Metazoa	Nematoda	Enoplea					0	0	0	0	4	0	0	0	0	0	0	0	0	0	17	0	0	27	0	0	0	0	0	0	0	0	0	0	0	0	0	0	0	0	0	0	0	0	0	0	0	0
OTU_2268	Metazoa	Nematoda	Enoplea					0	0	0	0	0	0	0	0	0	0	0	0	0	0	0	0	0	0	0	0	0	0	0	0	0	0	0	0	0	0	0	0	0	0	0	0	0	0	0	0	0	0
OTU_2269	Metazoa	Nematoda						0	3	0	0	0	0	0	0	0	0	0	0	0	0	0	0	2	0	0	0	0	0	0	0	0	0	0	0	1	0	0	0	0	0	0	0	0	0	0	0	0	0
OTU_2270	Metazoa	Nematoda	Chromadorea	Rhabditida				0	0	0	0	0	0	0	0	0	0	0	0	0	0	0	0	0	0	0	0	0	0	0	0	0	0	0	0	0	0	0	0	0	0	0	0	0	0	0	0	0	0
OTU_227	Metazoa	Nematoda	Enoplea					0	0	0	0	0	0	0	0	0	2	0	0	0	0	113	1	0	0	0	0	0	0	0	0	0	0	0	0	0	0	0	0	0	0	0	0	0	0	0	0	0	0
OTU_2271	Metazoa	Nematoda	Chromadorea	Rhabditida				1	0	3	1	0	0	0	0	0	0	0	0	0	0	0	0	0	0	0	0	0	17	0	1	0	0	0	0	0	0	0	0	0	0	0	1	1	0	0	0	0	0
OTU_2272	Metazoa	Nematoda	Enoplea					0	0	0	0	0	0	0	0	0	0	0	0	0	0	0	0	6	0	0	0	0	0	0	0	0	0	0	0	0	0	0	0	0	0	0	0	0	0	0	0	0	0
OTU_2273	Metazoa	Nematoda	Enoplea					0	0	0	0	0	0	0	0	0	0	0	0	0	0	0	58	0	4	0	0	0	0	0	0	0	0	0	0	0	0	0	0	0	0	0	0	0	0	0	0	0	0
OTU_2274	Metazoa	Nematoda	Chromadorea					0	0	0	0	0	0	0	0	0	0	0	0	0	0	0	0	0	65	0	0	0	0	0	0	0	0	0	0	0	0	0	0	0	0	0	0	0	0	0	0	0	0
OTU_2275	Metazoa	Nematoda						0	0	0	0	0	2	0	0	0	1	0	0	0	3	0	0	0	0	0	0	0	0	0	0	0	0	0	0	0	0	0	0	0	0	0	0	0	0	0	0	0	0
OTU_2276	Metazoa	Nematoda	Enoplea					0	0	0	0	0	0	0	0	0	0	0	0	0	0	0	0	0	0	0	0	0	0	0	0	0	0	0	0	0	0	0	0	0	0	0	0	0	0	0	0	0	0
OTU_2277	Metazoa	Nematoda	Enoplea					0	0	0	0	0	0	0	11	0	0	0	0	0	0	0	0	0	0	0	0	0	0	0	0	0	0	0	0	0	0	0	0	0	0	0	0	0	0	0	0	0	0
OTU_2278	Metazoa	Nematoda	Enoplea					0	0	0	0	0	0	0	0	0	0	0	0	0	0	0	0	0	0	0	0	0	0	0	0	0	0	0	0	0	0	0	0	0	0	0	0	0	0	0	0	0	0
OTU_2279	Metazoa	Nematoda	Chromadorea					0	0	0	0	0	0	0	0	0	0	0	0	0	0	0	0	0	0	0	0	0	0	0	0	0	0	0	0	0	0	0	0	0	0	0	0	0	0	0	0	0	1
OTU_2280	Metazoa	Nematoda	Chromadorea	Rhabditida				0	0	0	0	0	0	0	0	0	0	0	0	0	0	0	0	0	0	0	0	0	0	0	0	0	0	0	0	0	0	0	0	0	0	0	0	0	0	0	0	0	0
OTU_2282	Metazoa	Nematoda	Enoplea					0	0	0	0	0	0	0	0	0	0	0	0	0	0	0	0	0	0	0	0	0	0	0	0	0	1	0	0	0	0	0	2	0	0	0	0	0	0	0	0	0	0
OTU_2283	Metazoa	Nematoda	Enoplea					0	0	0	0	0	0	0	0	0	0	0	0	0	0	0	0	0	0	0	0	0	0	0	0	0	0	0	0	0	0	0	0	0	0	0	0	0	0	0	0	0	0
OTU_2284	Metazoa	Nematoda	Enoplea	Dorylaimida	Longidoridae			0	0	0	0	0	0	0	0	0	0	1	0	0	0	0	0	0	0	0	0	0	0	0	0	0	0	0	0	0	0	0	0	0	0	0	0	0	0	0	0	0	0
OTU_2285	Metazoa	Nematoda						0	0	0	0	0	0	0	0	0	0	0	0	0	0	0	0	0	0	0	0	0	0	0	0	0	0	0	0	0	0	0	0	0	0	0	0	0	0	0	0	0	0
OTU_228	Metazoa	Nematoda	Chromadorea	Rhabditida				589	153	52	0	5	5	1	0	0	0	313	1054	1	0	0	0	41	0	0	0	14	1	0	48	0	0	30	0	0	0	0	1	1	1	0	0	0	0	0	1	0	13
OTU_2286	Metazoa	Nematoda	Enoplea					0	0	0	0	0	0	0	0	0	0	0	0	0	0	0	0	0	0	0	0	0	0	0	0	0	0	0	0	0	0	0	0	0	0	0	0	0	0	0	0	0	0
OTU_2287	Metazoa	Nematoda	Enoplea					0	0	0	0	0	0	0	0	0	0	0	0	0	0	0	0	0	0	0	0	0	0	0	0	0	4	0	0	0	0	0	0	0	0	0	0	0	0	0	0	0	0
OTU_2288	Metazoa	Nematoda	Chromadorea	Rhabditida				0	0	0	0	0	0	0	0	0	1	0	0	0	0	0	0	0	0	0	0	0	0	0	0	0	0	2	0	0	0	0	0	0	0	0	0	0	0	0	0	0	0
OTU_2289	Metazoa	Nematoda	Enoplea					0	0	0	0	0	0	0	0	0	0	0	0	0	0	0	0	0	0	0	0	0	0	0	0	0	0	0	0	0	0	0	0	0	0	0	0	0	0	0	0	0	0
OTU_2290	Metazoa	Nematoda						0	0	0	0	0	0	0	0	0	0	0	0	0	0	0	0	0	0	0	0	0	0	0	0	0	0	0	0	0	0	0	0	0	0	0	0	0	0	0	0	0	0
OTU_2291	Metazoa	Nematoda	Chromadorea	Rhabditida				0	0	0	0	0	0	0	0	0	0	0	0	0	0	0	0	0	0	0	0	0	0	0	0	0	0	0	0	0	0	0	0	0	0	0	0	0	0	0	0	0	0
OTU_229	Metazoa	Nematoda	Chromadorea	Rhabditida	Cephalobidae	Cephalobus	Cephalobus cubaensis	1	1	0	2	0	1	0	1	0	0	0	0	0	0	0	0	0	0	0	0	0	0	0	0	0	0	0	0	0	0	2	1	0	2	0	2	3159	51	1	0	0	0
OTU_2292	Metazoa	Nematoda	Enoplea					0	0	0	0	0	0	0	1	0	0	0	0	0	0	15	21	0	12	2	0	0	0	0	0	0	0	0	0	0	0	0	0	0	0	0	0	0	0	0	0	0	0
OTU_2293	Metazoa	Nematoda	Enoplea					0	0	0	0	0	1	0	0	0	0	0	0	0	0	0	0	0	12	0	0	0	0	0	2	0	0	0	0	0	0	0	0	0	0	0	0	0	0	0	0	0	0
OTU_2294	Metazoa	Nematoda	Enoplea					0	0	0	0	0	0	0	0	0	0	17	0	0	0	0	0	0	0	0	0	0	0	0	0	0	0	0	0	0	0	0	0	0	0	0	0	0	0	0	0	0	0
OTU_2295	Metazoa	Nematoda	Enoplea					0	0	0	0	0	0	0	0	0	0	0	0	0	0	0	0	0	0	0	0	0	0	0	0	0	0	0	0	0	0	0	0	0	0	0	0	0	0	0	0	0	0
OTU_22	Metazoa	Nematoda	Chromadorea	Rhabditida				9	5	8	1	3134	11196	1470	5	4	0	2	4	1	15	21533	86	196	9329	2015	16	10	3	811	101	8	188	419	66	6	8	22	8	9	3	9	4	5	4	3	2	4	2
OTU_2296	Metazoa	Nematoda	Chromadorea	Rhabditida				0	0	0	0	0	0	0	0	0	0	0	0	0	0	0	0	0	0	0	0	0	0	0	49	0	0	0	0	0	0	0	0	0	0	0	0	0	0	0	0	0	0
OTU_2297	Metazoa	Nematoda						0	0	0	0	0	0	0	0	0	0	0	0	0	0	0	0	0	0	0	0	0	0	0	0	0	0	0	0	0	0	0	0	0	0	0	0	0	0	0	0	0	0
OTU_2298	Metazoa	Nematoda						0	0	0	0	0	0	0	0	0	0	0	0	0	0	0	0	0	0	0	0	0	0	0	0	0	0	0	0	0	0	0	18	0	0	1	0	0	32	0	0	0	0
OTU_2299	Metazoa	Nematoda						0	0	0	0	0	0	0	0	0	0	0	0	0	0	0	0	0	0	0	0	0	0	0	0	0	0	0	0	0	0	0	0	0	0	0	0	0	0	0	0	0	0
[truncated: 5,163 more rows]
[truncated: 104 more columns]
