# Supplementary material for: Intestinal Parasite Community Dynamics in the Critically Endangered Chinese Alligator (Alligator sinensis): Multifactorial Insights From 18S rRNA Amplicon Sequencing
Source: Ecol Evol. 2026 May 21;16(5):e73706. doi: 10.1002/ece3.73706 (PMC13240499; doi:10.1002/ece3.73706)
Supplement: Supplementary file 5 — Table S4: Summary table with the parasite classes identified for each locality, feeding regimen, age and month group. [file ECE3-16-e73706-s001.xls]

## Sheet: EUK primers
Factors	Group	Genus	Family	Order	Class	Phylum
Region	Wuhu	Adelina	Adeleidae	Eucoccidiorida	Conoidasida	Apicomplexa
		Cryptosporidium	Cryptosporidiidae
		Eimeria	Eimeriidae
		Hoplorhynchus	Actinocephalidae	Eugregarinorida
		Amoebogregarina	Gregarinidae
		Gregarina
		Ascogregarina	Lecudinidae
		Monocystis	Monocystidae
		Stenophora	Stenophoridae
		Capsellina	Rhogostomidae	Cryomonadida	Thecofilosea	Cercozoa
		Bryometopus	Bryometopidae	Bryometopida	Colpodea	Ciliophora
		Bresslaua	Colpodidae	Colpodida
		Colpoda
		Exocolpoda
		Hausmanniella	Hausmanniellidae
		Maryna	Marynidae
		Apocyrtolophosis	Cyrtolophosididae	Cyrtolophosidida
		Cyrtolophosis
		Pseudocyrtolophosis
		Platyophrya	Platyophryidae
		Pseudoplatyophrya	Grossglockneriidae	Grossglockneriida
		Ottowphyra	Sorogenidae	Sorogenida
		Askenasia	Mesodiniidae	Cyclotrichida	Litostomatea
		Rurikoplites	Dimacrocaryonidae	Haptorida
		Pseudoholophrya	Pseudoholophryidae
		Arcuospathidium	Spathidiidae
		Spathidium
		Loxophyllum	Litonotidae	Pleurostomatida
		Leptopharynx	Microthoracidae	Microthoracida	Nassophorea
		Obertrumia	Nassulidae	Nassulida
		Tetrahymena	Tetrahymenidae	Hymenostomatida	Oligohymenophorea
		Frontonia	Frontoniidae	Peniculida
		Pseudocohnilembus	Pseudocohnilembidae	Philasterida
			Chilodonellidae	Chlamydodontida	Phyllopharyngea
		Trochilia	Dysteriidae	Dysteriida
		Tokophrya	Tokophryidae	Endogenida
		Urotricha	Urotrichidae	Prorodontida	Prostomatea
		Euplotes	Euplotidae	Euplotida	Spirotrichea
		Gonostomum	Gonostomatidae	Sporadotrichida
		Oxytricha	Oxytrichidae
		Sterkiella
		Stylonychia
		Engelmanniella	Cladotrichidae	Stichotrichida
		Strongylidium	Spirofilidae
		Tintinnopsis	Codonellidae	Tintinnida
		Tintinnidium	Tintinnidae
		Bodo	Bodonidae	Eubodonida	Kinetoplastea	Euglenozoa
		Dimastigella	Rhynchomonadidae	Neobodonida
		Cryptodifflugia	Cryptodifflugiidae	Arcellinida	Elardia	Tubulinea
		Glaeseria	Hartmannellidae	Euamoebida
		Hartmannella
		Saccamoeba
		Flabellula	Flabellulidae	Leptomyxida
		Ripidomyxa
		Leptomyxa	Leptomyxidae
		Haemaphysalis	Ixodidae	Ixodida	Arachnida	Arthropoda
		Amblyseius	Phytoseiidae	Mesostigmata
		Protoribates	Haplozetidae	Sarcoptiformes
		Rostrozetes
		Histiostoma	Histiostomatidae
		Hydrozetes	Hydrozetidae
		Dermatophagoides	Pyroglyphidae
		Scheloribates	Scheloribatidae
		Unionicola	Unionicolidae	Trombidiformes
		Entomobrya	Entomobryidae	Entomobryomorpha	Collembola
		Sinocalanus	Centropagidae	Calanoida	Hexanauplia
		Subeucalanus	Eucalanidae
		Pseudodiaptomus	Pseudodiaptomidae
		Eucyclops	Cyclopidae	Cyclopoida
		Sinergasilus	Ergasilidae	Poecilostomatoida
		Lasioderma	Anobiidae	Coleoptera	Insecta
		Cercyon	Hydrophilidae
		Onthophagus	Scarabaeidae
		Oxytelus	Staphylinidae
		Thaumatomyia	Chloropidae	Diptera
		Minettia	Lauxaniidae
		Trentepohlia	Limoniidae
		Sarcophaga	Sarcophagidae
		Karenia	Cicadidae	Hemiptera
		Cryptococcus	Eriococcidae
		Heterococcus	Pseudococcidae
		Sagenista	Crabronidae	Hymenoptera
		Caridina	Atyidae	Decapoda	Malacostraca
		Cypridopsis	Cyprididae	Podocopida	Ostracoda
		Eucypris
		Plectus	Plectidae	Plectida	Chromadorea	Nematoda
		Ditylenchus	Anguinidae	Rhabditida
		Acrobeloides	Cephalobidae
		Cephalobus
		Demaniella	Diplogasteridae
		Dujardinascaris	Heterocheilidae
		Pristionchus	Neodiplogasteridae
		Mesorhabditis	Rhabditidae
		Mesodorylaimus	Dorylaimidae	Dorylaimida	Enoplea
		Epitobrilus	Tobrilidae	Triplonchida
		Macrostomum	Macrostomidae	Macrostomida	Rhabditophora	Platyhelminthes
		Gieysztoria	Dalyelliidae	Rhabdocoela
		Dochmiotrema	Typhloplanidae
		Holostephanus	Cyathocotylidae	Diplostomida	Trematoda
	Xuancheng	Adelina	Adeleidae	Eucoccidiorida	Conoidasida	Apicomplexa
		Eimeria	Eimeriidae
		Amoebogregarina	Gregarinidae	Eugregarinorida
		Gregarina
		Ascogregarina	Lecudinidae
		Monocystis	Monocystidae
		Paraschneideria	Sphaerocystidae
		Stenophora	Stenophoridae
		Bryometopus	Bryometopidae	Bryometopida	Colpodea	Ciliophora
		Bresslaua	Colpodidae	Colpodida
		Colpoda
		Hausmanniella	Hausmanniellidae
		Maryna	Marynidae
		Apocyrtolophosis	Cyrtolophosididae	Cyrtolophosidida
		Cyrtolophosis
		Pseudocyrtolophosis
		Platyophrya	Platyophryidae
		Pseudoplatyophrya	Grossglockneriidae	Grossglockneriida
		Ottowphyra	Sorogenidae	Sorogenida
		Askenasia	Mesodiniidae	Cyclotrichida	Litostomatea
		Pseudoholophrya	Pseudoholophryidae	Haptorida
		Epispathidium	Spathidiidae
		Trachelius	Tracheliidae
		Leptopharynx	Microthoracidae	Microthoracida	Nassophorea
		Furgasonia	Furgasoniidae	Nassulida
		Obertrumia	Nassulidae
		Trichodina	Trichodinidae	Mobilida	Oligohymenophorea
		Trichodinella
		Frontonia	Frontoniidae	Peniculida
		Paramecium	Parameciidae
		Urocentrum	Urocentridae
		Campanella	Epistylidae	Sessilida
		Epistylis
		Vorticella	Vorticellidae
		Chilodonella	Chilodonellidae	Chlamydodontida	Phyllopharyngea
		Trochilia	Dysteriidae	Dysteriida
		Tokophrya	Tokophryidae	Endogenida
		Levicoleps	Colepidae	Prorodontida	Prostomatea
		Pelagothrix	Holophryidae
		Urotricha	Urotrichidae
		Gonostomum	Gonostomatidae	Sporadotrichida	Spirotrichea
		Oxytricha	Oxytrichidae
		Sterkiella
		Stylonychia
		Engelmanniella	Cladotrichidae	Stichotrichida
		Strongylidium	Spirofilidae
		Tintinnopsis	Codonellidae	Tintinnida
		Tintinnidium	Tintinnidae
		Bodo	Bodonidae	Eubodonida	Kinetoplastea	Euglenozoa
		Cryptodifflugia	Cryptodifflugiidae	Arcellinida	Elardia	Tubulinea
		Hartmannella	Hartmannellidae	Euamoebida
		Ripidomyxa	Flabellulidae	Leptomyxida
		Histiostoma	Histiostomatidae	Sarcoptiformes	Arachnida	Arthropoda
		Hormosianoetus
		Scheloribates	Scheloribatidae
		Scolopendra	Scolopendridae	Scolopendromorpha	Chilopoda
		Eucyclops	Cyclopidae	Cyclopoida	Hexanauplia
		Macrocyclops
		Attheyella	Canthocamptidae	Harpacticoida
		Eretes	Dytiscidae	Coleoptera	Insecta
		Cercyon	Hydrophilidae
		Onthophagus	Scarabaeidae
		Oxytelus	Staphylinidae
		Thaumatomyia	Chloropidae	Diptera
		Karenia	Cicadidae	Hemiptera
		Cryptococcus	Eriococcidae
		Heterococcus	Pseudococcidae
		Sagenista	Crabronidae	Hymenoptera
		Vespula	Vespidae
		Caridina	Atyidae	Decapoda	Malacostraca
		Macrobrachium	Palaemonidae
		Palaemon
		Cypridopsis	Cyprididae	Podocopida	Ostracoda
		Stenocypris
		Plectus	Plectidae	Plectida	Chromadorea	Nematoda
		Acrobeloides	Cephalobidae	Rhabditida
		Cephalobus
		Dujardinascaris	Heterocheilidae
		Syphacia	Oxyuridae
		Mesorhabditis	Rhabditidae
		Strongyloides	Strongyloididae
		Capillaria	Capillariidae	Trichinellida	Enoplea
		Epitobrilus	Tobrilidae
		Dactylogyrus	Dactylogyridae	Dactylogyridea	Monogenea	Platyhelminthes
		Macrostomum	Macrostomidae	Macrostomida	Rhabditophora
		Gieysztoria	Dalyelliidae	Rhabdocoela
		Mesostoma	Typhloplanidae
		Holostephanus	Cyathocotylidae	Diplostomida	Trematoda
Feed	WR	Adelina	Adeleidae	Eucoccidiorida	Conoidasida	Apicomplexa
		Cryptosporidium	Cryptosporidiidae
		Eimeria	Eimeriidae
		Hoplorhynchus	Actinocephalidae	Eugregarinorida
		Amoebogregarina	Gregarinidae
		Gregarina
		Ascogregarina	Lecudinidae
		Monocystis	Monocystidae
		Stenophora	Stenophoridae
		Capsellina	Rhogostomidae	Cryomonadida	Thecofilosea	Cercozoa
		Bryometopus	Bryometopidae	Bryometopida	Colpodea	Ciliophora
		Bresslaua	Colpodidae	Colpodida
		Colpoda
		Exocolpoda
		Hausmanniella	Hausmanniellidae
		Maryna	Marynidae
		Apocyrtolophosis	Cyrtolophosididae	Cyrtolophosidida
		Cyrtolophosis
		Pseudocyrtolophosis
		Platyophrya	Platyophryidae
		Pseudoplatyophrya	Grossglockneriidae	Grossglockneriida
		Ottowphyra	Sorogenidae	Sorogenida
		Askenasia	Mesodiniidae	Cyclotrichida	Litostomatea
		Rurikoplites	Dimacrocaryonidae	Haptorida
		Pseudoholophrya	Pseudoholophryidae
		Arcuospathidium	Spathidiidae
		Spathidium
		Loxophyllum	Litonotidae	Pleurostomatida
		Leptopharynx	Microthoracidae	Microthoracida	Nassophorea
		Obertrumia	Nassulidae	Nassulida
		Tetrahymena	Tetrahymenidae	Hymenostomatida	Oligohymenophorea
		Frontonia	Frontoniidae	Peniculida
		Pseudocohnilembus	Pseudocohnilembidae	Philasterida
		Pseudochilodonopsis	Chilodonellidae	Chlamydodontida	Phyllopharyngea
		Trochilia	Dysteriidae	Dysteriida
		Tokophrya	Tokophryidae	Endogenida
		Urotricha	Urotrichidae	Prorodontida	Prostomatea
		Euplotes	Euplotidae	Euplotida	Spirotrichea
		Gonostomum	Gonostomatidae	Sporadotrichida
		Oxytricha	Oxytrichidae
		Sterkiella
		Stylonychia
		Engelmanniella	Cladotrichidae	Stichotrichida
		Strongylidium	Spirofilidae
		Tintinnopsis	Codonellidae	Tintinnida
		Tintinnidium	Tintinnidae
		Bodo	Bodonidae	Eubodonida	Kinetoplastea	Euglenozoa
		Dimastigella	Rhynchomonadidae	Neobodonida
		Cryptodifflugia	Cryptodifflugiidae	Arcellinida	Elardia	Tubulinea
		Glaeseria	Hartmannellidae	Euamoebida
		Hartmannella
		Saccamoeba
		Flabellula	Flabellulidae	Leptomyxida
		Ripidomyxa
		Leptomyxa	Leptomyxidae
		Haemaphysalis	Ixodidae	Ixodida	Arachnida	Arthropoda
		Amblyseius	Phytoseiidae	Mesostigmata
		Protoribates	Haplozetidae	Sarcoptiformes
		Rostrozetes
		Histiostoma	Histiostomatidae
		Hydrozetes	Hydrozetidae
		Dermatophagoides	Pyroglyphidae
		Scheloribates	Scheloribatidae
		Unionicola	Unionicolidae	Trombidiformes
		Entomobrya	Entomobryidae	Entomobryomorpha	Collembola
		Sinocalanus	Centropagidae	Calanoida	Hexanauplia
		Subeucalanus	Eucalanidae
		Pseudodiaptomus	Pseudodiaptomidae
		Eucyclops	Cyclopidae	Cyclopoida
		Sinergasilus	Ergasilidae	Poecilostomatoida
		Lasioderma	Anobiidae	Coleoptera	Insecta
		Cercyon	Hydrophilidae
		Onthophagus	Scarabaeidae
		Oxytelus	Staphylinidae
		Thaumatomyia	Chloropidae	Diptera
		Minettia	Lauxaniidae
		Trentepohlia	Limoniidae
		Sarcophaga	Sarcophagidae
		Karenia	Cicadidae	Hemiptera
		Cryptococcus	Eriococcidae
		Heterococcus	Pseudococcidae
		Sagenista	Crabronidae	Hymenoptera
		Caridina	Atyidae	Decapoda	Malacostraca
		Cypridopsis	Cyprididae	Podocopida	Ostracoda
		Eucypris
		Plectus	Plectidae	Plectida	Chromadorea	Nematoda
		Ditylenchus	Anguinidae	Rhabditida
		Acrobeloides	Cephalobidae
		Cephalobus
		Demaniella	Diplogasteridae
		Dujardinascaris	Heterocheilidae
		Pristionchus	Neodiplogasteridae
		Mesorhabditis	Rhabditidae
		Mesodorylaimus	Dorylaimidae	Dorylaimida	Enoplea
		Epitobrilus	Tobrilidae	Triplonchida
		Macrostomum	Macrostomidae	Macrostomida	Rhabditophora	Platyhelminthes
		Gieysztoria	Dalyelliidae	Rhabdocoela
		Dochmiotrema	Typhloplanidae
		Holostephanus	Cyathocotylidae	Diplostomida	Trematoda
	FR	Adelina	Adeleidae	Eucoccidiorida	Conoidasida	Apicomplexa
		Gregarina	Gregarinidae	Eugregarinorida
		Ascogregarina	Lecudinidae
		Monocystis	Monocystidae
		Bryometopus	Bryometopidae	Bryometopida	Colpodea	Ciliophora
		Bresslaua	Colpodidae	Colpodida
		Colpoda
		Hausmanniella	Hausmanniellidae
		Maryna	Marynidae
		Apocyrtolophosis	Cyrtolophosididae	Cyrtolophosidida
		Cyrtolophosis
		Platyophrya	Platyophryidae
		Pseudoplatyophrya	Grossglockneriidae	Grossglockneriida
		Askenasia	Mesodiniidae	Cyclotrichida	Litostomatea
		Pseudoholophrya	Pseudoholophryidae	Haptorida
		Epispathidium	Spathidiidae
		Leptopharynx	Microthoracidae	Microthoracida	Nassophorea
		Frontonia	Frontoniidae	Peniculida	Oligohymenophorea
		Paramecium	Parameciidae
		Urocentrum	Urocentridae
		Epistylis	Epistylidae	Sessilida
		Chilodonella	Chilodonellidae	Chlamydodontida	Phyllopharyngea
		Levicoleps	Colepidae	Prorodontida	Prostomatea
		Pelagothrix	Holophryidae
		Urotricha	Urotrichidae
		Gonostomum	Gonostomatidae	Sporadotrichida	Spirotrichea
		Oxytricha	Oxytrichidae
		Sterkiella
		Stylonychia
		Strongylidium	Spirofilidae	Stichotrichida
		Tintinnopsis	Codonellidae	Tintinnida
		Tintinnidium	Tintinnidae
		Bodo	Bodonidae	Eubodonida	Kinetoplastea	Euglenozoa
		Cryptodifflugia	Cryptodifflugiidae	Arcellinida	Elardia	Tubulinea
		Hartmannella	Hartmannellidae	Euamoebida
		Ripidomyxa	Flabellulidae	Leptomyxida
		Scheloribates	Scheloribatidae	Sarcoptiformes	Arachnida	Arthropoda
		Scolopendra	Scolopendridae	Scolopendromorpha	Chilopoda
		Eucyclops	Cyclopidae	Cyclopoida	Hexanauplia
		Attheyella	Canthocamptidae	Harpacticoida
		Cercyon	Hydrophilidae	Coleoptera	Insecta
		Onthophagus	Scarabaeidae
		Oxytelus	Staphylinidae
		Thaumatomyia	Chloropidae	Diptera
		Karenia	Cicadidae	Hemiptera
		Heterococcus	Pseudococcidae
		Vespula	Vespidae	Hymenoptera
		Caridina	Atyidae	Decapoda	Malacostraca
		Macrobrachium	Palaemonidae
		Palaemon
		Acrobeloides	Cephalobidae	Rhabditida	Chromadorea	Nematoda
		Cephalobus
		Dujardinascaris	Heterocheilidae
		Mesorhabditis	Rhabditidae
		Capillaria	Capillariidae	Trichinellida	Enoplea
		Dactylogyrus	Dactylogyridae	Dactylogyridea	Monogenea	Platyhelminthes
		Holostephanus	Cyathocotylidae	Diplostomida	Trematoda
	IR	Adelina	Adeleidae	Eucoccidiorida	Conoidasida	Apicomplexa
		Eimeria	Eimeriidae
		Amoebogregarina	Gregarinidae	Eugregarinorida
		Gregarina
		Stenophora	Stenophoridae
		Bresslaua	Colpodidae	Colpodida	Colpodea	Ciliophora
		Colpoda
		Hausmanniella	Hausmanniellidae
		Maryna	Marynidae
		Apocyrtolophosis	Cyrtolophosididae	Cyrtolophosidida
		Cyrtolophosis
		Pseudocyrtolophosis
		Platyophrya	Platyophryidae
		Pseudoplatyophrya	Grossglockneriidae	Grossglockneriida
		Ottowphyra	Sorogenidae	Sorogenida
		Askenasia	Mesodiniidae	Cyclotrichida	Litostomatea
		Pseudoholophrya	Pseudoholophryidae	Haptorida
		Epispathidium	Spathidiidae
		Trachelius	Tracheliidae
		Leptopharynx	Microthoracidae	Microthoracida	Nassophorea
		Obertrumia	Nassulidae	Nassulida
		Trichodina	Trichodinidae	Mobilida	Oligohymenophorea
		Trichodinella
		Frontonia	Frontoniidae	Peniculida
		Paramecium	Parameciidae
		Urocentrum	Urocentridae
		Campanella	Epistylidae	Sessilida
		Epistylis
		Vorticella	Vorticellidae
		Chilodonella	Chilodonellidae	Chlamydodontida	Phyllopharyngea
		Trochilia	Dysteriidae	Dysteriida
		Tokophrya	Tokophryidae	Endogenida
		Levicoleps	Colepidae	Prorodontida	Prostomatea
		Pelagothrix	Holophryidae
		Gonostomum	Gonostomatidae	Sporadotrichida	Spirotrichea
		Oxytricha	Oxytrichidae
		Sterkiella
		Stylonychia
		Engelmanniella	Cladotrichidae	Stichotrichida
		Tintinnidium	Tintinnidae	Tintinnida
		Bodo	Bodonidae	Eubodonida	Kinetoplastea	Euglenozoa
		Hartmannella	Hartmannellidae	Euamoebida	Elardia	Tubulinea
		Histiostoma	Histiostomatidae	Sarcoptiformes	Arachnida	Arthropoda
		Hormosianoetus
		Scheloribates	Scheloribatidae
		Eucyclops	Cyclopidae	Cyclopoida	Hexanauplia
		Macrocyclops
		Cercyon	Hydrophilidae	Coleoptera	Insecta
		Oxytelus	Staphylinidae
		Karenia	Cicadidae	Hemiptera
		Cryptococcus	Eriococcidae
		Heterococcus	Pseudococcidae
		Sagenista	Crabronidae	Hymenoptera
		Caridina	Atyidae	Decapoda	Malacostraca
		Macrobrachium	Palaemonidae
		Cypridopsis	Cyprididae	Podocopida	Ostracoda
		Plectus	Plectidae	Plectida	Chromadorea	Nematoda
		Acrobeloides	Cephalobidae	Rhabditida
		Cephalobus
		Dujardinascaris	Heterocheilidae
		Strongyloides	Strongyloididae
		Capillaria	Capillariidae	Trichinellida	Enoplea
		Epitobrilus	Tobrilidae	Triplonchida
		Dactylogyrus	Dactylogyridae	Dactylogyridea	Monogenea	Platyhelminthes
		Macrostomum	Macrostomidae	Macrostomida	Rhabditophora
		Gieysztoria	Dalyelliidae	Rhabdocoela
		Holostephanus	Cyathocotylidae	Diplostomida	Trematoda
	CR	Adelina	Adeleidae	Eucoccidiorida	Conoidasida	Apicomplexa
		Monocystis	Monocystidae	Eugregarinorida
		Paraschneideria	Sphaerocystidae
		Stenophora	Stenophoridae
		Bryometopus	Bryometopidae	Bryometopida	Colpodea	Ciliophora
		Cyrtolophosis	Cyrtolophosididae	Cyrtolophosidida
		Platyophrya	Platyophryidae
		Askenasia	Mesodiniidae	Cyclotrichida	Litostomatea
		Furgasonia	Furgasoniidae	Nassulida	Nassophorea
		Paramecium	Parameciidae	Peniculida	Oligohymenophorea
		Oxytricha	Oxytrichidae	Sporadotrichida	Spirotrichea
		Sterkiella
		Strongylidium	Spirofilidae	Stichotrichida
		Tintinnopsis	Codonellidae	Tintinnida
		Tintinnidium	Tintinnidae
		Hartmannella	Hartmannellidae	Euamoebida	Elardia	Tubulinea
		Eucyclops	Cyclopidae	Cyclopoida	Hexanauplia	Arthropoda
		Eretes	Dytiscidae	Coleoptera	Insecta
		Oxytelus	Staphylinidae
		Karenia	Cicadidae	Hemiptera
		Heterococcus	Pseudococcidae
		Stenocypris	Cyprididae	Podocopida	Ostracoda
		Dujardinascaris	Heterocheilidae	Rhabditida	Chromadorea	Nematoda
		Syphacia	Oxyuridae
		Capillaria	Capillariidae	Trichinellida	Enoplea
		Dactylogyrus	Dactylogyridae	Dactylogyridea	Monogenea	Platyhelminthes
		Macrostomum	Macrostomidae	Macrostomida	Rhabditophora
		Gieysztoria	Dalyelliidae	Rhabdocoela
		Mesostoma	Typhloplanidae
Age	SA	Adelina	Adeleidae	Eucoccidiorida	Conoidasida	Apicomplexa
		Gregarina	Gregarinidae	Eugregarinorida
		Stenophora	Stenophoridae
		Bresslaua	Colpodidae	Colpodida	Colpodea	Ciliophora
		Colpoda
		Maryna	Marynidae
		Apocyrtolophosis	Cyrtolophosididae	Cyrtolophosidida
		Cyrtolophosis
		Platyophrya	Platyophryidae
		Pseudoplatyophrya	Grossglockneriidae	Grossglockneriida
		Pseudoholophrya	Pseudoholophryidae	Haptorida	Litostomatea
		Epispathidium	Spathidiidae
		Leptopharynx	Microthoracidae	Microthoracida	Nassophorea
		Trichodina	Trichodinidae	Mobilida	Oligohymenophorea
		Trichodinella
		Paramecium	Parameciidae	Peniculida
		Campanella	Epistylidae	Sessilida
		Epistylis
		Vorticella	Vorticellidae
		Chilodonella	Chilodonellidae	Chlamydodontida	Phyllopharyngea
		Trochilia	Dysteriidae	Dysteriida
		Levicoleps	Colepidae	Prorodontida	Prostomatea
		Pelagothrix	Holophryidae
		Gonostomum	Gonostomatidae	Sporadotrichida	Spirotrichea
		Oxytricha	Oxytrichidae
		Sterkiella
		Stylonychia
		Engelmanniella	Cladotrichidae	Stichotrichida
		Tintinnidium	Tintinnidae	Tintinnida
		Bodo	Bodonidae	Eubodonida	Kinetoplastea	Euglenozoa
		Hartmannella	Hartmannellidae	Euamoebida	Elardia	Tubulinea
		Histiostoma	Histiostomatidae	Sarcoptiformes	Arachnida	Arthropoda
		Scheloribates	Scheloribatidae
		Eucyclops	Cyclopidae	Cyclopoida	Hexanauplia
		Macrocyclops
		Cercyon	Hydrophilidae	Coleoptera	Insecta
		Oxytelus	Staphylinidae
		Karenia	Cicadidae	Hemiptera
		Cryptococcus	Eriococcidae
		Heterococcus	Pseudococcidae
		Sagenista	Crabronidae	Hymenoptera
		Caridina	Atyidae	Decapoda	Malacostraca
		Macrobrachium	Palaemonidae
		Cypridopsis	Cyprididae	Podocopida	Ostracoda
		Acrobeloides	Cephalobidae	Rhabditida	Chromadorea	Nematoda
		Cephalobus
		Dujardinascaris	Heterocheilidae
		Strongyloides	Strongyloididae
		Epitobrilus	Tobrilidae	Triplonchida	Enoplea
		Dactylogyrus	Dactylogyridae	Dactylogyridea	Monogenea	Platyhelminthes
		Gieysztoria	Dalyelliidae	Rhabdocoela	Rhabditophora
		Holostephanus	Cyathocotylidae	Diplostomida	Trematoda
	JA	Eimeria	Eimeriidae	Eucoccidiorida	Conoidasida	Apicomplexa
		Amoebogregarina	Gregarinidae	Eugregarinorida
		Stenophora	Stenophoridae
		Bresslaua	Colpodidae	Colpodida	Colpodea	Ciliophora
		Colpoda
		Hausmanniella	Hausmanniellidae
		Maryna	Marynidae
		Apocyrtolophosis	Cyrtolophosididae	Cyrtolophosidida
		Cyrtolophosis
		Pseudocyrtolophosis
		Platyophrya	Platyophryidae
		Pseudoplatyophrya	Grossglockneriidae	Grossglockneriida
		Ottowphyra	Sorogenidae	Sorogenida
		Askenasia	Mesodiniidae	Cyclotrichida	Litostomatea
		Pseudoholophrya	Pseudoholophryidae	Haptorida
		Epispathidium	Spathidiidae
		Trachelius	Tracheliidae
		Leptopharynx	Microthoracidae	Microthoracida	Nassophorea
		Obertrumia	Nassulidae	Nassulida
		Trichodinella	Trichodinidae	Mobilida	Oligohymenophorea
		Frontonia	Frontoniidae	Peniculida
		Paramecium	Parameciidae
		Urocentrum	Urocentridae
		Campanella	Epistylidae	Sessilida
		Epistylis
		Trochilia	Dysteriidae	Dysteriida	Phyllopharyngea
		Tokophrya	Tokophryidae	Endogenida
		Levicoleps	Colepidae	Prorodontida	Prostomatea
		Gonostomum	Gonostomatidae	Sporadotrichida	Spirotrichea
		Oxytricha	Oxytrichidae
		Sterkiella
		Stylonychia
		Bodo	Bodonidae	Eubodonida	Kinetoplastea	Euglenozoa
		Bodo	Bodonidae
		Hartmannella	Hartmannellidae	Euamoebida	Elardia	Tubulinea
		Histiostoma	Histiostomatidae	Sarcoptiformes	Arachnida	Arthropoda
		Hormosianoetus
		Eucyclops	Cyclopidae	Cyclopoida	Hexanauplia
		Macrocyclops
		Cercyon	Hydrophilidae	Coleoptera	Insecta
		Karenia	Cicadidae	Hemiptera
		Heterococcus	Pseudococcidae
		Plectus	Plectidae	Plectida	Chromadorea	Nematoda
		Acrobeloides	Cephalobidae	Rhabditida
		Cephalobus
		Dujardinascaris	Heterocheilidae
		Capillaria	Capillariidae	Trichinellida	Enoplea
		Macrostomum	Macrostomidae	Macrostomida	Rhabditophora	Platyhelminthes
		Holostephanus	Cyathocotylidae	Diplostomida	Trematoda
	AA	Adelina	Adeleidae	Eucoccidiorida	Conoidasida	Apicomplexa
		Cryptosporidium	Cryptosporidiidae
		Eimeria	Eimeriidae
		Hoplorhynchus	Actinocephalidae	Eugregarinorida
		Amoebogregarina	Gregarinidae
		Gregarina
		Ascogregarina	Lecudinidae
		Monocystis	Monocystidae
		Paraschneideria	Sphaerocystidae
		Stenophora	Stenophoridae
		Capsellina	Rhogostomidae	Cryomonadida	Thecofilosea	Cercozoa
		Bryometopus	Bryometopidae	Bryometopida	Colpodea	Ciliophora
		Bresslaua	Colpodidae	Colpodida
		Colpoda
		Exocolpoda
		Hausmanniella	Hausmanniellidae
		Maryna	Marynidae
		Apocyrtolophosis	Cyrtolophosididae	Cyrtolophosidida
		Cyrtolophosis
		Pseudocyrtolophosis
		Platyophrya	Platyophryidae
		Pseudoplatyophrya	Grossglockneriidae	Grossglockneriida
		Ottowphyra	Sorogenidae	Sorogenida
		Askenasia	Mesodiniidae	Cyclotrichida	Litostomatea
		Rurikoplites	Dimacrocaryonidae	Haptorida
		Pseudoholophrya	Pseudoholophryidae
		Arcuospathidium	Spathidiidae
		Epispathidium
		Spathidium
		Loxophyllum	Litonotidae	Pleurostomatida
		Leptopharynx	Microthoracidae	Microthoracida	Nassophorea
		Furgasonia	Furgasoniidae	Nassulida
		Obertrumia	Nassulidae
		Tetrahymena	Tetrahymenidae	Hymenostomatida	Oligohymenophorea
		Frontonia	Frontoniidae	Peniculida
		Paramecium	Parameciidae
		Urocentrum	Urocentridae
		Pseudocohnilembus	Pseudocohnilembidae	Philasterida
		Epistylis	Epistylidae	Sessilida
		Chilodonella	Chilodonellidae	Chlamydodontida	Phyllopharyngea
		Pseudochilodonopsis
		Trochilia	Dysteriidae	Dysteriida
		Tokophrya	Tokophryidae	Endogenida
		Levicoleps	Colepidae	Prorodontida	Prostomatea
		Pelagothrix	Holophryidae
		Urotricha	Urotrichidae
		Euplotes	Euplotidae	Euplotida	Spirotrichea
		Gonostomum	Gonostomatidae	Sporadotrichida
		Oxytricha	Oxytrichidae
		Sterkiella
		Stylonychia
		Engelmanniella	Cladotrichidae	Stichotrichida
		Strongylidium	Spirofilidae
		Tintinnopsis	Codonellidae	Tintinnida
		Tintinnidium	Tintinnidae
		Bodo	Bodonidae	Eubodonida	Kinetoplastea	Euglenozoa
		Dimastigella	Rhynchomonadidae	Neobodonida
		Cryptodifflugia	Cryptodifflugiidae	Arcellinida	Elardia	Tubulinea
		Glaeseria	Hartmannellidae	Euamoebida
		Hartmannella
		Saccamoeba
		Flabellula	Flabellulidae	Leptomyxida
		Ripidomyxa
		Leptomyxa	Leptomyxidae
		Haemaphysalis	Ixodidae	Ixodida	Arachnida	Arthropoda
		Amblyseius	Phytoseiidae	Mesostigmata
		Protoribates	Haplozetidae	Sarcoptiformes
		Rostrozetes
		Histiostoma	Histiostomatidae
		Hydrozetes	Hydrozetidae
		Dermatophagoides	Pyroglyphidae
		Scheloribates	Scheloribatidae
		Unionicola	Unionicolidae	Trombidiformes
		Scolopendra	Scolopendridae	Scolopendromorpha	Chilopoda
		Entomobrya	Entomobryidae	Entomobryomorpha	Collembola
		Sinocalanus	Centropagidae	Calanoida	Hexanauplia
		Subeucalanus	Eucalanidae
		Pseudodiaptomus	Pseudodiaptomidae
		Eucyclops	Cyclopidae	Cyclopoida
		Attheyella	Canthocamptidae	Harpacticoida
		Sinergasilus	Ergasilidae	Poecilostomatoida
		Lasioderma	Anobiidae	Coleoptera	Insecta
		Eretes	Dytiscidae
		Cercyon	Hydrophilidae
		Onthophagus	Scarabaeidae
		Oxytelus	Staphylinidae
		Thaumatomyia	Chloropidae	Diptera
		Minettia	Lauxaniidae
		Trentepohlia	Limoniidae
		Sarcophaga	Sarcophagidae
		Karenia	Cicadidae	Hemiptera
		Cryptococcus	Eriococcidae
		Heterococcus	Pseudococcidae
		Sagenista	Crabronidae	Hymenoptera
		Vespula	Vespidae
		Caridina	Atyidae	Decapoda	Malacostraca
		Macrobrachium	Palaemonidae
		Palaemon
		Cypridopsis	Cyprididae	Podocopida	Ostracoda
		Eucypris
		Stenocypris
		Plectus	Plectidae	Plectida	Chromadorea	Nematoda
		Ditylenchus	Anguinidae	Rhabditida
		Acrobeloides	Cephalobidae
		Cephalobus
		Demaniella	Diplogasteridae
		Dujardinascaris	Heterocheilidae
		Pristionchus	Neodiplogasteridae
		Syphacia	Oxyuridae
		Mesorhabditis	Rhabditidae
		Mesodorylaimus	Dorylaimidae	Dorylaimida	Enoplea
		Capillaria	Capillariidae	Trichinellida
		Epitobrilus	Tobrilidae
		Dactylogyrus	Dactylogyridae	Dactylogyridea	Monogenea	Platyhelminthes
		Macrostomum	Macrostomidae	Macrostomida	Rhabditophora
		Gieysztoria	Dalyelliidae	Rhabdocoela
		Dochmiotrema	Typhloplanidae
		Mesostoma
		Holostephanus	Cyathocotylidae	Diplostomida	Trematoda
Month	JUL	Cryptosporidium	Cryptosporidiidae	Eucoccidiorida	Conoidasida	Apicomplexa
		Gregarina	Gregarinidae	Eugregarinorida
		Ascogregarina	Lecudinidae
		Monocystis	Monocystidae
		Stenophora	Stenophoridae
		Capsellina	Rhogostomidae	Cryomonadida	Thecofilosea	Cercozoa
		Bresslaua	Colpodidae	Colpodida	Colpodea	Ciliophora
		Colpoda
		Hausmanniella	Hausmanniellidae
		Maryna	Marynidae
		Apocyrtolophosis	Cyrtolophosididae	Cyrtolophosidida
		Cyrtolophosis
		Pseudocyrtolophosis
		Platyophrya	Platyophryidae
		Pseudoplatyophrya	Grossglockneriidae	Grossglockneriida
		Ottowphyra	Sorogenidae	Sorogenida
		Askenasia	Mesodiniidae	Cyclotrichida	Litostomatea
		Rurikoplites	Dimacrocaryonidae	Haptorida
		Pseudoholophrya	Pseudoholophryidae
		Epispathidium	Spathidiidae
		Spathidium
		Trachelius	Tracheliidae
		Leptopharynx	Microthoracidae	Microthoracida	Nassophorea
		Furgasonia	Furgasoniidae	Nassulida
		Obertrumia	Nassulidae
		Tetrahymena	Tetrahymenidae	Hymenostomatida	Oligohymenophorea
		Trichodinella	Trichodinidae	Mobilida
		Frontonia	Frontoniidae	Peniculida
		Paramecium	Parameciidae
		Urocentrum	Urocentridae
		Pseudocohnilembus	Pseudocohnilembidae	Philasterida
		Epistylis	Epistylidae	Sessilida
		Pseudochilodonopsis	Chilodonellidae	Chlamydodontida	Phyllopharyngea
		Trochilia	Dysteriidae	Dysteriida
		Tokophrya	Tokophryidae	Endogenida
		Levicoleps	Colepidae	Prorodontida	Prostomatea
		Urotricha	Urotrichidae
		Gonostomum	Gonostomatidae	Sporadotrichida	Spirotrichea
		Oxytricha	Oxytrichidae
		Sterkiella
		Strongylidium	Spirofilidae	Stichotrichida
		Tintinnopsis	Codonellidae	Tintinnida
		Tintinnidium	Tintinnidae
		Bodo	Bodonidae	Eubodonida	Kinetoplastea	Euglenozoa
		Cryptodifflugia	Cryptodifflugiidae	Arcellinida	Elardia	Tubulinea
		Glaeseria	Hartmannellidae	Euamoebida
		Hartmannella
		Saccamoeba
		Ripidomyxa	Flabellulidae	Leptomyxida
		Haemaphysalis	Ixodidae	Ixodida	Arachnida	Arthropoda
		Histiostoma	Histiostomatidae	Sarcoptiformes
		Hormosianoetus
		Hydrozetes	Hydrozetidae
		Scheloribates	Scheloribatidae
		Unionicola	Unionicolidae	Trombidiformes
		Scolopendra	Scolopendridae	Scolopendromorpha	Chilopoda
		Eucyclops	Cyclopidae	Cyclopoida	Hexanauplia
		Macrocyclops
		Cercyon	Hydrophilidae	Coleoptera	Insecta
		Onthophagus	Scarabaeidae
		Oxytelus	Staphylinidae
		Thaumatomyia	Chloropidae	Diptera
		Trentepohlia	Limoniidae
		Sarcophaga	Sarcophagidae
		Karenia	Cicadidae	Hemiptera
		Cryptococcus	Eriococcidae
		Heterococcus	Pseudococcidae
		Caridina	Atyidae	Decapoda	Malacostraca
		Cypridopsis	Cyprididae	Podocopida	Ostracoda
		Plectus	Plectidae	Plectida	Chromadorea	Nematoda
		Acrobeloides	Cephalobidae	Rhabditida
		Cephalobus
		Dujardinascaris	Heterocheilidae
		Pristionchus	Neodiplogasteridae
		Syphacia	Oxyuridae
		Mesorhabditis	Rhabditidae
		Mesodorylaimus	Dorylaimidae	Dorylaimida	Enoplea
		Capillaria	Capillariidae	Trichinellida
		Dactylogyrus	Dactylogyridae	Dactylogyridea	Monogenea	Platyhelminthes
		Macrostomum	Macrostomidae	Macrostomida	Rhabditophora
		Gieysztoria	Dalyelliidae	Rhabdocoela
		Holostephanus	Cyathocotylidae	Diplostomida	Trematoda
	AUG	Adelina	Adeleidae	Eucoccidiorida	Conoidasida	Apicomplexa
		Cryptosporidium	Cryptosporidiidae
		Eimeria	Eimeriidae
		Hoplorhynchus	Actinocephalidae	Eugregarinorida
		Amoebogregarina	Gregarinidae
		Gregarina
		Ascogregarina	Lecudinidae
		Monocystis	Monocystidae
		Paraschneideria	Sphaerocystidae
		Stenophora	Stenophoridae
		Capsellina	Rhogostomidae	Cryomonadida	Thecofilosea	Cercozoa
		Bryometopus	Bryometopidae	Bryometopida	Colpodea	Ciliophora
		Bresslaua	Colpodidae	Colpodida
		Colpoda
		Exocolpoda
		Hausmanniella	Hausmanniellidae
		Maryna	Marynidae
		Apocyrtolophosis	Cyrtolophosididae	Cyrtolophosidida
		Cyrtolophosis
		Pseudocyrtolophosis
		Platyophrya	Platyophryidae
		Pseudoplatyophrya	Grossglockneriidae	Grossglockneriida
		Askenasia	Mesodiniidae	Cyclotrichida	Litostomatea
		Pseudoholophrya	Pseudoholophryidae	Haptorida
		Epispathidium	Spathidiidae
		Leptopharynx	Microthoracidae	Microthoracida	Nassophorea
		Frontonia	Frontoniidae	Peniculida	Oligohymenophorea
		Campanella	Epistylidae	Sessilida
		Chilodonella	Chilodonellidae	Chlamydodontida	Phyllopharyngea
		Levicoleps	Colepidae	Prorodontida	Prostomatea
		Pelagothrix	Holophryidae
		Urotricha	Urotrichidae
		Gonostomum	Gonostomatidae	Sporadotrichida	Spirotrichea
		Oxytricha	Oxytrichidae
		Sterkiella
		Stylonychia
		Engelmanniella	Cladotrichidae	Stichotrichida
		Strongylidium	Spirofilidae
		Tintinnopsis	Codonellidae	Tintinnida
		Tintinnidium	Tintinnidae
		Bodo	Bodonidae	Eubodonida	Kinetoplastea	Euglenozoa
		Cryptodifflugia	Cryptodifflugiidae	Arcellinida	Elardia	Tubulinea
		Hartmannella	Hartmannellidae	Euamoebida
		Saccamoeba
		Hydrozetes	Hydrozetidae	Sarcoptiformes	Arachnida	Arthropoda
		Dermatophagoides	Pyroglyphidae
		Scheloribates	Scheloribatidae
		Unionicola	Unionicolidae	Trombidiformes
		Entomobrya	Entomobryidae	Entomobryomorpha	Collembola
		Sinocalanus	Centropagidae	Calanoida	Hexanauplia
		Subeucalanus	Eucalanidae
		Pseudodiaptomus	Pseudodiaptomidae
		Eucyclops	Cyclopidae	Cyclopoida
		Macrocyclops
		Attheyella	Canthocamptidae	Harpacticoida
		Sinergasilus	Ergasilidae	Poecilostomatoida
		Lasioderma	Anobiidae	Coleoptera	Insecta
		Eretes	Dytiscidae
		Cercyon	Hydrophilidae
		Oxytelus	Staphylinidae
		Minettia	Lauxaniidae	Diptera
		Trentepohlia	Limoniidae
		Sarcophaga	Sarcophagidae
		Karenia	Cicadidae	Hemiptera
		Cryptococcus	Eriococcidae
		Heterococcus	Pseudococcidae
		Sagenista	Crabronidae	Hymenoptera
		Vespula	Vespidae
		Caridina	Atyidae	Decapoda	Malacostraca
		Macrobrachium	Palaemonidae
		Stenocypris	Cyprididae	Podocopida	Ostracoda
		Ditylenchus	Anguinidae	Rhabditida	Chromadorea	Nematoda
		Acrobeloides	Cephalobidae
		Cephalobus
		Dujardinascaris	Heterocheilidae
		Strongyloides	Strongyloididae
		Mesodorylaimus	Dorylaimidae	Dorylaimida	Enoplea
		Capillaria	Capillariidae	Trichinellida
		Epitobrilus	Tobrilidae	Triplonchida
		Dactylogyrus	Dactylogyridae	Dactylogyridea	Monogenea	Platyhelminthes
		Macrostomum	Macrostomidae	Macrostomida	Rhabditophora
		Gieysztoria	Dalyelliidae	Rhabdocoela
		Mesostoma	Typhloplanidae
		Holostephanus	Cyathocotylidae	Diplostomida	Trematoda
	SEP	Adelina	Adeleidae	Eucoccidiorida	Conoidasida	Apicomplexa
		Eimeria	Eimeriidae
		Amoebogregarina	Gregarinidae	Eugregarinorida
		Gregarina
		Monocystis	Monocystidae
		Stenophora	Stenophoridae
		Capsellina	Rhogostomidae	Cryomonadida	Thecofilosea	Cercozoa
		Bryometopus	Bryometopidae	Bryometopida	Colpodea	Ciliophora
		Bresslaua	Colpodidae	Colpodida
		Colpoda
		Exocolpoda
		Hausmanniella	Hausmanniellidae
		Maryna	Marynidae
		Apocyrtolophosis	Cyrtolophosididae	Cyrtolophosidida
		Cyrtolophosis
		Pseudocyrtolophosis
		Platyophrya	Platyophryidae
		Pseudoplatyophrya	Grossglockneriidae	Grossglockneriida
		Ottowphyra	Sorogenidae	Sorogenida
		Askenasia	Mesodiniidae	Cyclotrichida	Litostomatea
		Rurikoplites	Dimacrocaryonidae	Haptorida
		Pseudoholophrya	Pseudoholophryidae
		Arcuospathidium	Spathidiidae
		Loxophyllum	Litonotidae	Pleurostomatida
		Leptopharynx	Microthoracidae	Microthoracida	Nassophorea
		Trichodina	Trichodinidae	Mobilida	Oligohymenophorea
		Trichodinella
		Frontonia	Frontoniidae	Peniculida
		Paramecium	Parameciidae
		Urocentrum	Urocentridae
		Campanella	Epistylidae	Sessilida
		Epistylis
		Vorticella	Vorticellidae
		Chilodonella	Chilodonellidae	Chlamydodontida	Phyllopharyngea
		Pseudochilodonopsis
		Trochilia	Dysteriidae	Dysteriida
		Tokophrya	Tokophryidae	Endogenida
		Levicoleps	Colepidae	Prorodontida	Prostomatea
		Pelagothrix	Holophryidae
		Urotricha	Urotrichidae
		Euplotes	Euplotidae	Euplotida	Spirotrichea
		Gonostomum	Gonostomatidae	Sporadotrichida
		Oxytricha	Oxytrichidae
		Sterkiella
		Stylonychia
		Engelmanniella	Cladotrichidae	Stichotrichida
		Strongylidium	Spirofilidae
		Tintinnopsis	Codonellidae	Tintinnida
		Bodo	Bodonidae	Eubodonida	Kinetoplastea	Euglenozoa
		Dimastigella	Rhynchomonadidae	Neobodonida
		Cryptodifflugia	Cryptodifflugiidae	Arcellinida	Elardia	Tubulinea
		Hartmannella	Hartmannellidae	Euamoebida
		Saccamoeba
		Flabellula	Flabellulidae	Leptomyxida
		Ripidomyxa
		Leptomyxa	Leptomyxidae
		Amblyseius	Phytoseiidae	Mesostigmata	Arachnida	Arthropoda
		Protoribates	Haplozetidae	Sarcoptiformes
		Rostrozetes
		Histiostoma	Histiostomatidae
		Hormosianoetus
		Hydrozetes	Hydrozetidae
		Scheloribates	Scheloribatidae
		Unionicola	Unionicolidae	Trombidiformes
		Entomobrya	Entomobryidae	Entomobryomorpha	Collembola
		Eucyclops	Cyclopidae	Cyclopoida	Hexanauplia
		Macrocyclops
		Cercyon	Hydrophilidae	Coleoptera	Insecta
		Onthophagus	Scarabaeidae
		Oxytelus	Staphylinidae
		Thaumatomyia	Chloropidae	Diptera
		Trentepohlia	Limoniidae
		Karenia	Cicadidae	Hemiptera
		Cryptococcus	Eriococcidae
		Heterococcus	Pseudococcidae
		Sagenista	Crabronidae	Hymenoptera
		Macrobrachium	Palaemonidae	Decapoda	Malacostraca
		Palaemon
		Cypridopsis	Cyprididae	Podocopida	Ostracoda
		Eucypris
		Plectus	Plectidae	Plectida	Chromadorea	Nematoda
		Acrobeloides	Cephalobidae	Rhabditida
		Cephalobus
		Demaniella	Diplogasteridae
		Dujardinascaris	Heterocheilidae
		Mesorhabditis	Rhabditidae
		Mesodorylaimus	Dorylaimidae	Dorylaimida	Enoplea
		Epitobrilus	Tobrilidae	Triplonchida
		Macrostomum	Macrostomidae	Macrostomida	Rhabditophora	Platyhelminthes
		Gieysztoria	Dalyelliidae	Rhabdocoela
		Dochmiotrema	Typhloplanidae
		Holostephanus	Cyathocotylidae	Diplostomida	Trematoda

## Sheet: NEM primers
Factors	Group	Genus	Family	Order	Class	Phylum
Region	Wuhu	Achromadora	Cyatholaimidae	Chromadorida	Chromadorea	Nematoda
		Eumonhystera	Monhysteridae	Monhysterida
		Geomonhystera
		Monhystera
		Ceratoplectus	Plectidae	Plectida
		Plectus
		Tylocephalus
		Ditylenchus	Anguinidae	Rhabditida
		Contracaecum	Anisakidae
		Seinura	Aphelenchidae
		Aphelenchoides	Aphelenchoididae
		Bunonema	Bunonematidae
		Acrobeloides	Cephalobidae
		Cephalobus
		Eucephalobus
		Butlerius	Diplogasteridae
		Diplogasteritus
		Paroigolaimella
		Sudhausia
		Dujardinascaris	Heterocheilidae
		Helicotylenchus	Hoplolaimidae
		Rotylenchus
		Meloidogyne	Meloidogynidae
		Pristionchus	Neodiplogasteridae
		Panagrolaimus	Panagrolaimidae
		Caenorhabditis	Rhabditidae
		Diploscapter
		Mesorhabditis
		Oscheius
		Rhabditis
		Ancylostoma	Ancylostomatidae	Strongylida
		Mesodorylaimus	Dorylaimidae	Dorylaimida	Enoplea
		Longidorus	Longidoridae
		Xiphinema
		Dorylaimoides	Mydonomidae
		Trichinella	Trichinellidae	Trichinellida
	Xuancheng	Geomonhystera	Monhysteridae	Monhysterida	Chromadorea	Nematoda
		Monhystera
		Plectus	Plectidae	Plectida
		Aphelenchoides	Aphelenchoididae	Rhabditida
		Ascaris	Ascarididae
		Acrobeloides	Cephalobidae
		Cephalobus
		Paroigolaimella	Diplogasteridae
		Dujardinascaris	Heterocheilidae
		Meloidogyne	Meloidogynidae
		Syphacia	Oxyuridae
		Panagrolaimus	Panagrolaimidae
		Caenorhabditis	Rhabditidae
		Diploscapter
		Mesorhabditis
		Oscheius
		Pelodera
		Rhabditis
		Strongyloides	Strongyloididae
		Ancylostoma	Ancylostomatidae	Strongylida
		Mesodorylaimus	Dorylaimidae	Dorylaimida	Enoplea
		Longidorus	Longidoridae
		Xiphinema
		Dorylaimoides	Mydonomidae
		Trichinella	Trichinellidae	Trichinellida
Feed	WR	Achromadora	Cyatholaimidae	Chromadorida	Chromadorea	Nematoda
		Eumonhystera	Monhysteridae	Monhysterida
		Geomonhystera
		Monhystera
		Ceratoplectus	Plectidae	Plectida
		Plectus
		Tylocephalus
		Ditylenchus	Anguinidae	Rhabditida
		Contracaecum	Anisakidae
		Seinura	Aphelenchidae
		Aphelenchoides	Aphelenchoididae
		Bunonema	Bunonematidae
		Acrobeloides	Cephalobidae
		Cephalobus
		Eucephalobus
		Butlerius	Diplogasteridae
		Diplogasteritus
		Paroigolaimella
		Sudhausia
		Dujardinascaris	Heterocheilidae
		Helicotylenchus	Hoplolaimidae
		Rotylenchus
		Meloidogyne	Meloidogynidae
		Pristionchus	Neodiplogasteridae
		Panagrolaimus	Panagrolaimidae
		Caenorhabditis	Rhabditidae
		Diploscapter
		Mesorhabditis
		Oscheius
		Rhabditis
		Ancylostoma	Ancylostomatidae	Strongylida
		Mesodorylaimus	Dorylaimidae	Dorylaimida	Enoplea
		Longidorus	Longidoridae
		Xiphinema
		Dorylaimoides	Mydonomidae
		Trichinella	Trichinellidae	Trichinellida
	FR	Geomonhystera	Monhysteridae	Monhysterida	Chromadorea	Nematoda
		Monhystera
		Plectus	Plectidae	Plectida
		Aphelenchoides	Aphelenchoididae	Rhabditida
		Acrobeloides	Cephalobidae
		Cephalobus
		Paroigolaimella	Diplogasteridae
		Dujardinascaris	Heterocheilidae
		Meloidogyne	Meloidogynidae
		Panagrolaimus	Panagrolaimidae
		Caenorhabditis	Rhabditidae
		Diploscapter
		Mesorhabditis
		Oscheius
		Pelodera
		Rhabditis
		Ancylostoma	Ancylostomatidae	Strongylida
		Mesodorylaimus	Dorylaimidae	Dorylaimida	Enoplea
		Longidorus	Longidoridae
		Xiphinema
		Dorylaimoides	Mydonomidae
		Trichinella	Trichinellidae	Trichinellida
	IR	Geomonhystera	Monhysteridae	Monhysterida	Chromadorea	Nematoda
		Plectus	Plectidae	Plectida
		Aphelenchoides	Aphelenchoididae	Rhabditida
		Acrobeloides	Cephalobidae
		Cephalobus
		Dujardinascaris	Heterocheilidae
		Meloidogyne	Meloidogynidae
		Syphacia	Oxyuridae
		Panagrolaimus	Panagrolaimidae
		Caenorhabditis	Rhabditidae
		Diploscapter
		Mesorhabditis
		Oscheius
		Strongyloides	Strongyloididae
		Ancylostoma	Ancylostomatidae	Strongylida
		Longidorus	Longidoridae	Dorylaimida	Enoplea
		Xiphinema
		Dorylaimoides	Mydonomidae
		Trichinella	Trichinellidae	Trichinellida
	CR	Geomonhystera	Monhysteridae	Monhysterida	Chromadorea	Nematoda
		Ascaris	Ascarididae	Rhabditida
		Dujardinascaris	Heterocheilidae
		Meloidogyne	Meloidogynidae
		Syphacia	Oxyuridae
		Panagrolaimus	Panagrolaimidae
		Caenorhabditis	Rhabditidae
		Diploscapter
		Mesorhabditis
		Ancylostoma	Ancylostomatidae	Strongylida
		Mesodorylaimus	Dorylaimidae	Dorylaimida	Enoplea
		Longidorus	Longidoridae
		Xiphinema
		Trichinella	Trichinellidae	Trichinellida
Age	SA	Geomonhystera	Monhysteridae	Monhysterida	Chromadorea	Nematoda
		Aphelenchoides	Aphelenchoididae	Rhabditida
		Cephalobus	Cephalobidae
		Dujardinascaris	Heterocheilidae
		Meloidogyne	Meloidogynidae
		Syphacia	Oxyuridae
		Panagrolaimus	Panagrolaimidae
		Caenorhabditis	Rhabditidae
		Diploscapter
		Mesorhabditis
		Oscheius
		Strongyloides	Strongyloididae
		Ancylostoma	Ancylostomatidae	Strongylida
		Longidorus	Longidoridae	Dorylaimida	Enoplea
		Xiphinema
		Dorylaimoides	Mydonomidae
		Trichinella	Trichinellidae	Trichinellida
	JA	Plectus	Plectidae	Plectida	Chromadorea	Nematoda
		Aphelenchoides	Aphelenchoididae	Rhabditida
		Acrobeloides	Cephalobidae
		Cephalobus
		Dujardinascaris	Heterocheilidae
		Meloidogyne	Meloidogynidae
		Panagrolaimus	Panagrolaimidae
		Caenorhabditis	Rhabditidae
		Diploscapter
		Mesorhabditis
		Oscheius
		Ancylostoma	Ancylostomatidae	Strongylida
		Xiphinema	Longidoridae	Dorylaimida	Enoplea
		Dorylaimoides	Mydonomidae
		Trichinella	Trichinellidae	Trichinellida
	AA	Achromadora	Cyatholaimidae	Chromadorida	Chromadorea	Nematoda
		Eumonhystera	Monhysteridae	Monhysterida
		Geomonhystera
		Monhystera
		Ceratoplectus	Plectidae	Plectida
		Plectus
		Tylocephalus
		Ditylenchus	Anguinidae	Rhabditida
		Contracaecum	Anisakidae
		Seinura	Aphelenchidae
		Aphelenchoides	Aphelenchoididae
		Ascaris	Ascarididae
		Bunonema	Bunonematidae
		Acrobeloides	Cephalobidae
		Cephalobus
		Eucephalobus
		Butlerius	Diplogasteridae
		Diplogasteritus
		Paroigolaimella
		Sudhausia
		Dujardinascaris	Heterocheilidae
		Helicotylenchus	Hoplolaimidae
		Rotylenchus
		Meloidogyne	Meloidogynidae
		Pristionchus	Neodiplogasteridae
		Syphacia	Oxyuridae
		Panagrolaimus	Panagrolaimidae
		Caenorhabditis	Rhabditidae
		Diploscapter
		Mesorhabditis
		Oscheius
		Pelodera
		Rhabditis
		Ancylostoma	Ancylostomatidae	Strongylida
		Mesodorylaimus	Dorylaimidae	Dorylaimida	Enoplea
		Longidorus	Longidoridae
		Longidorus
		Xiphinema
		Dorylaimoides	Mydonomidae
		Trichinella	Trichinellidae	Trichinellida
Month	JUL	Eumonhystera	Monhysteridae	Monhysterida	Chromadorea	Nematoda
		Geomonhystera
		Monhystera
		Plectus	Plectidae	Plectida
		Ditylenchus	Anguinidae	Rhabditida
		Contracaecum	Anisakidae
		Aphelenchoides	Aphelenchoididae
		Bunonema	Bunonematidae
		Acrobeloides	Cephalobidae
		Cephalobus
		Diplogasteritus	Diplogasteridae
		Paroigolaimella
		Sudhausia
		Dujardinascaris	Heterocheilidae
		Rotylenchus	Hoplolaimidae
		Meloidogyne	Meloidogynidae
		Pristionchus	Neodiplogasteridae
		Syphacia	Oxyuridae
		Panagrolaimus	Panagrolaimidae
		Caenorhabditis	Rhabditidae
		Diploscapter
		Mesorhabditis
		Oscheius
		Rhabditis
		Ancylostoma	Ancylostomatidae	Strongylida
		Mesodorylaimus	Dorylaimidae	Dorylaimida	Enoplea
		Longidorus	Longidoridae
		Xiphinema
		Dorylaimoides	Mydonomidae
		Trichinella	Trichinellidae	Trichinellida
	AUG	Eumonhystera	Monhysteridae	Monhysterida	Chromadorea	Nematoda
		Geomonhystera
		Monhystera
		Ditylenchus	Anguinidae	Rhabditida
		Aphelenchoides	Aphelenchoididae
		Ascaris	Ascarididae
		Cephalobus	Cephalobidae
		Diplogasteritus	Diplogasteridae
		Paroigolaimella
		Sudhausia
		Dujardinascaris	Heterocheilidae
		Helicotylenchus	Hoplolaimidae
		Meloidogyne	Meloidogynidae
		Syphacia	Oxyuridae
		Panagrolaimus	Panagrolaimidae
		Caenorhabditis	Rhabditidae
		Diploscapter
		Mesorhabditis
		Oscheius
		Pelodera
		Rhabditis
		Strongyloides	Strongyloididae
		Ancylostoma	Ancylostomatidae	Strongylida
		Mesodorylaimus	Dorylaimidae	Dorylaimida	Enoplea
		Longidorus	Longidoridae
		Xiphinema
		Dorylaimoides	Mydonomidae
		Trichinella	Trichinellidae	Trichinellida
	SEP	Achromadora	Cyatholaimidae	Chromadorida	Chromadorea	Nematoda
		Eumonhystera	Monhysteridae	Monhysterida
		Geomonhystera
		Ceratoplectus	Plectidae	Plectida
		Plectus
		Tylocephalus
		Ditylenchus	Anguinidae	Rhabditida
		Contracaecum	Anisakidae
		Seinura	Aphelenchidae
		Aphelenchoides	Aphelenchoididae
		Acrobeloides	Cephalobidae
		Cephalobus
		Eucephalobus
		Butlerius	Diplogasteridae
		Paroigolaimella
		Dujardinascaris	Heterocheilidae
		Meloidogyne	Meloidogynidae
		Panagrolaimus	Panagrolaimidae
		Caenorhabditis	Rhabditidae
		Diploscapter
		Mesorhabditis
		Oscheius
		Rhabditis
		Ancylostoma	Ancylostomatidae	Strongylida
		Mesodorylaimus	Dorylaimidae	Dorylaimida	Enoplea
		Longidorus	Longidoridae
		Xiphinema
		Dorylaimoides	Mydonomidae
		Trichinella	Trichinellidae	Trichinellida
